# Supplementary material for: Metabolic shift induced by synthetic co-cultivation promotes high yield of chain elongated acids from syngas
Source: Sci Rep. 2019 Dec 2;9:18081. doi: 10.1038/s41598-019-54445-y (PMC6889307; doi:10.1038/s41598-019-54445-y)
Supplement: Supplementary file 2 — Data File S1 [file 41598_2019_54445_MOESM2_ESM.xlsx]

## Sheet: RNASeq_Monoculture_auto_and_onl
Relative expression in a monoculture of CA vs. a co-culture of CA and CK
	baseMean	log2FoldChange	lfcSE	stat	pvalue	padj
CAETHG_0001_#_molybdenum-pterin binding protein	102.724	-0.427824	0.247416	-1.72917	0.0837788	0.128016
CAETHG_0002_#_transcriptional regulator, LysR family	7.72062	0.0964991	0.77043	0.125254	0.900323	0.914114
CAETHG_0003_#_OsmC family protein	10.2224	-1.33624	1.03808	-1.28722	0.198017	0.243994
CAETHG_0004_#_Glyoxylate reductase	322.346	0.377421	0.238471	1.58267	0.113498	0.161989
CAETHG_0005_#_peptidase T	265.991	0.189965	0.239234	0.794059	0.427161	0.479472
CAETHG_0006_#_Tripeptide aminopeptidase	101.82	0.178827	0.408146	0.438144	0.661282	0.704584
CAETHG_0007_#_ATP-dependent transcriptional regulator, MalT-like, LuxR family	447.901	0.0807372	0.244847	0.329745	0.741593	0.778431
CAETHG_0008_#_Peptidase T	87.6849	-1.27876	0.575365	-2.22251	0.0262487	0.0511727
CAETHG_0009_#_hypothetical protein	141.155	-1.30726	0.533273	-2.45138	0.0142308	0.0307732
CAETHG_0010_#_protein of unknown function DUF3298-containing protein	16.5739	0.598621	0.784102	0.763448	0.445196	0.498383
CAETHG_0011_#_diguanylate phosphodiesterase metal dependent hydrolase domain containing protein	564.324	0.051433	0.180466	0.285001	0.775643	0.807978
CAETHG_0012_#_NADPH-dependent FMN reductase	37.422	0.0706863	0.436422	0.161968	0.871331	0.887253
CAETHG_0013_#_hypothetical protein	28.8635	0.0956851	0.436003	0.21946	0.826292	0.848526
CAETHG_0014_#_Auxin Efflux Carrier	164.857	0.412274	0.270274	1.52539	0.127162	0.177429
CAETHG_0015_#_transcriptional regulator, XRE family	64.3765	0.0650106	0.324524	0.200326	0.841225	0.862314
CAETHG_0016_#_hypothetical protein	130.793	0.0893517	0.341843	0.261382	0.793798	0.823483
CAETHG_0017_#_transcriptional regulator, MarR family	1965.97	-2.85267	0.709033	-4.02332	5.73828e-05	0.000285193
CAETHG_0018_#_ferric uptake regulator, Fur family	1082.66	-2.74515	0.691576	-3.96941	7.2051e-05	0.000344499
CAETHG_0019_#_phenazine biosynthesis protein PhzF family	1301.8	-2.5525	0.609111	-4.19053	2.78306e-05	0.000155804
CAETHG_0020_#_protein of unknown function DUF6 transmembrane	2403.36	-2.57702	0.59924	-4.30049	1.70423e-05	0.000102498
CAETHG_0021_#_protein of unknown function DUF1848	2182.33	-2.58083	0.635095	-4.06368	4.83045e-05	0.000247295
CAETHG_0022_#_two component transcriptional regulator, winged helix family	281.748	-1.10568	0.327754	-3.37351	0.000742158	0.00247268
CAETHG_0023_#_integral membrane sensor signal transduction histidine kinase	403.414	-0.897725	0.214835	-4.17868	2.93211e-05	0.000162531
CAETHG_0024_#_hypothetical protein	671.053	-0.309435	0.220307	-1.40456	0.160152	0.206951
CAETHG_0025_#_Rubredoxin domain containing protein	10528.2	0.196847	0.160917	1.22328	0.221223	0.269813
CAETHG_0026_#_Ferroxidase	7528.66	0.185907	0.158223	1.17497	0.240008	0.288576
CAETHG_0027_#_cold-shock DNA-binding domain protein	67.3537	-1.54598	0.489271	-3.15975	0.00157903	0.00473483
CAETHG_0028_#_NAD(+) diphosphatase	1129.46	-0.692004	0.232287	-2.97909	0.00289105	0.00801626
CAETHG_0029_#_hypothetical protein	50.2604	-1.9304	0.658933	-2.92959	0.00339409	0.00922823
CAETHG_0030_#_Coat F domain protein	50.578	-2.0934	0.747434	-2.80078	0.00509789	0.0131833
CAETHG_0031_#_Alcohol dehydrogenase GroES domain protein	67.2891	-1.64307	0.441793	-3.71909	0.000199944	0.000807083
CAETHG_0032_#_spore coat protein	54.2755	-1.77422	0.596614	-2.97381	0.00294124	0.00813463
CAETHG_0033_#_Coat F domain protein	55.2143	-1.78808	0.530154	-3.37275	0.000744224	0.00247826
CAETHG_0034_#_hypothetical protein	330.586	-0.0328279	0.302147	-0.108649	0.913481	0.925236
CAETHG_0035_#_cold-shock DNA-binding domain protein	1044.91	-0.978003	0.339707	-2.87896	0.00398988	0.0106474
CAETHG_0036_#_putative transcriptional regulator, GntR family	18202.1	2.53818	0.371592	6.83056	8.45821e-12	1.95096e-10
CAETHG_0037_#_transcriptional regulator, GntR family with aminotransferase domain containing protein	18362.9	2.52285	0.372898	6.76553	1.32827e-11	2.99788e-10
CAETHG_0038_#_peptidase M50	835.083	0.458258	0.256129	1.78917	0.0735878	0.115442
CAETHG_0039_#_vesicle tethering protein	2404.73	-0.122328	0.166874	-0.733057	0.463524	0.516512
CAETHG_0040_#_histidine kinase	786.681	0.32401	0.304514	1.06402	0.287319	0.335045
CAETHG_0041_#_two component transcriptional regulator, winged helix family	272.713	-0.44257	0.273972	-1.61539	0.106227	0.153596
CAETHG_0042_#_Heme-transporting ATPase	52.6794	-1.63329	0.734325	-2.22421	0.0261342	0.0509812
CAETHG_0043_#_hypothetical protein	59.9908	-1.42363	0.714677	-1.99199	0.0463721	0.0808431
CAETHG_0044_#_glycosyl transferase group 1	64.0255	-1.70346	0.643742	-2.64618	0.0081406	0.0194688
CAETHG_0045_#_Lysylphosphatidylglycerol synthetase/glycosyltransferase AglD	62.7172	-1.60867	0.56558	-2.84428	0.00445117	0.0117276
CAETHG_0046_#_glycosyl transferase group 1	54.7329	-1.6174	0.678975	-2.38212	0.0172132	0.0356668
CAETHG_0047_#_Rubrerythrin	60.231	-1.59212	0.787708	-2.02121	0.0432583	0.076667
CAETHG_0048_#_Motility protein B, N-terminal domain containing protein	143.072	-1.12339	0.350284	-3.20708	0.0013409	0.00411283
CAETHG_0049_#_MotA/TolQ/ExbB proton channel	100.055	-1.07909	0.416885	-2.58845	0.00964083	0.0224016
CAETHG_0050_#_Hypothetical protein	1495.32	0.502574	0.271328	1.85227	0.0639868	0.10358
CAETHG_0051_#_	723.386	1.33783	0.350213	3.82004	0.000133428	0.000570169
CAETHG_0053_#_hypothetical protein	310.214	0.519656	0.386449	1.3447	0.178723	0.222004
CAETHG_0054_#_protein of unknown function DUF1745	594.774	1.30645	0.324826	4.022	5.77063e-05	0.000286574
CAETHG_0055_#_response regulator receiver protein	372.628	0.707837	0.332955	2.12592	0.0335096	0.06246
CAETHG_0056_#_PAS/PAC sensor signal transduction histidine kinase	559.702	1.0791	0.302683	3.56511	0.000363706	0.00133154
CAETHG_0057_#_Chaperone protein htpG	13609.1	1.65205	0.218479	7.56157	3.98229e-14	1.30607e-12
CAETHG_0058_#_hypothetical protein	329.779	-0.0263312	0.301875	-0.0872256	0.930492	0.940952
CAETHG_0059_#_transcriptional regulator, LysR family	189.547	-0.326794	0.357121	-0.915079	0.36015	0.409722
CAETHG_0060_#_hypothetical protein	657.362	0.0880414	0.27473	0.320465	0.748616	0.784564
CAETHG_0061_#_two component transcriptional regulator, winged helix family	142.434	-0.819958	0.410956	-1.99525	0.0460158	0.0804223
CAETHG_0062_#_integral membrane sensor signal transduction histidine kinase	261.299	-0.823545	0.22069	-3.73168	0.000190207	0.000772733
CAETHG_0063_#_YbaK/prolyl-tRNA synthetase associated region	212.789	-0.532232	0.282215	-1.88591	0.059307	0.097789
CAETHG_0064_#_transcriptional regulator, AraC family	210.2	-0.499925	0.341504	-1.46389	0.143224	0.192463
CAETHG_0065_#_Glyoxalase-like domain containing protein	176.316	-0.571267	0.325121	-1.75709	0.0789027	0.122076
CAETHG_0066_#_glycoside hydrolase family 18	704.863	0.680783	0.244449	2.78497	0.00535326	0.0137076
CAETHG_0067_#_UPF0597 protein yhaM	5624.73	0.813869	0.223965	3.63392	0.000279152	0.0010602
CAETHG_0068_#_transcriptional regulator, GntR family	435.335	-0.525805	0.303128	-1.7346	0.0828124	0.126854
CAETHG_0069_#_LemA family protein	57.2198	-1.10492	0.588051	-1.87896	0.0602503	0.098904
CAETHG_0070_#_protein of unknown function DUF477	70.4516	-1.0161	0.450768	-2.25416	0.024186	0.0477277
CAETHG_0071_#_integrase family protein	82.5727	-0.934885	0.485403	-1.926	0.0541046	0.0909218
CAETHG_0072_#_transcriptional regulator, MerR family	297.268	-0.136427	0.355884	-0.383346	0.701463	0.741749
CAETHG_0073_#_NAD-dependent epimerase/dehydratase	150.176	-0.0503461	0.40983	-0.122846	0.902229	0.915767
CAETHG_0074_#_ATP-binding region ATPase domain protein	51.9075	-1.15463	0.612479	-1.88517	0.0594065	0.0979018
CAETHG_0075_#_Protein of unknown function DUF2225	635.578	-0.237625	0.230554	-1.03067	0.302696	0.349739
CAETHG_0076_#_RelA/SpoT domain protein	437.55	-0.448076	0.268036	-1.6717	0.0945836	0.140338
CAETHG_0077_#_methyl-accepting chemotaxis sensory transducer with Cache sensor	2127.82	0.111135	0.238357	0.466255	0.641033	0.685794
CAETHG_0078_#_ADP-ribosyl-(dinitrogen reductase) hydrolase	1502.13	0.0399953	0.244158	0.163809	0.869881	0.886206
CAETHG_0079_#_3-oxoacyl-(acyl-carrier-protein) reductase	3010	0.382325	0.226485	1.68808	0.0913965	0.136607
CAETHG_0080_#_nitroreductase	930.736	0.280343	0.222148	1.26197	0.20696	0.253744
CAETHG_0081_#_hypothetical protein	651.474	-0.123191	0.24292	-0.507127	0.612066	0.659854
CAETHG_0082_#_hypothetical protein	286.313	-0.316262	0.223766	-1.41336	0.157549	0.204554
CAETHG_0083_#_4Fe-4S ferredoxin, iron-sulpur binding domain-containing protein	5852.42	0.767116	0.208815	3.67365	0.000239106	0.000941619
CAETHG_0084_#_Nitrate reductase	19520.9	0.762031	0.207977	3.66402	0.00024829	0.000966375
CAETHG_0085_#_Nitrate reductase	5561.6	0.553262	0.19771	2.79836	0.00513634	0.013261
CAETHG_0086_#_thiamine S protein	1139.87	-0.300143	0.282709	-1.06167	0.288387	0.335918
CAETHG_0087_#_UBA/THIF-type NAD/FAD binding protein	2169.27	-0.209435	0.291297	-0.718973	0.472157	0.524
CAETHG_0088_#_Iron-chelate-transporting ATPase	324.516	-1.23194	0.300734	-4.09644	4.19553e-05	0.000219611
CAETHG_0089_#_ABC-type transporter, integral membrane subunit	308.4	-1.27473	0.329068	-3.87375	0.000107173	0.000474256
CAETHG_0090_#_ABC-type transporter, periplasmic subunit	427.81	-1.04701	0.240928	-4.34572	1.38818e-05	8.61865e-05
CAETHG_0091_#_hypothetical protein	154.766	-1.59974	0.486994	-3.28493	0.00102007	0.00323924
CAETHG_0092_#_Aldehyde ferredoxin oxidoreductase	23416.7	0.098802	0.344707	0.286626	0.774399	0.806948
CAETHG_0093_#_PAS modulated sigma54 specific transcriptional regulator, Fis family	3792.99	-0.629648	0.299057	-2.10544	0.0352529	0.0649656
CAETHG_0094_#_sigma54 specific transcriptional regulator with PAS/PAC sensor, Fis family	6187.23	-0.273901	0.319602	-0.857007	0.391441	0.441739
CAETHG_0095_#_PBP domain containing protein	3036.43	-0.145412	0.284716	-0.510726	0.609543	0.657467
CAETHG_0096_#_ABC-type transporter, integral membrane subunit	2218.33	-0.176571	0.264494	-0.66758	0.504402	0.557329
CAETHG_0097_#_Phosphate-transporting ATPase	1971.39	-0.412052	0.269031	-1.53162	0.125616	0.175779
CAETHG_0098_#_molybdenum cofactor synthesis domain containing protein	3767.22	0.020012	0.28642	0.0698694	0.944298	0.952771
CAETHG_0099_#_molybdenum cofactor synthesis domain containing protein	5367.88	0.129142	0.303449	0.425581	0.670413	0.713107
CAETHG_0100_#_MOSC domain containing protein	1180.48	-0.476976	0.248705	-1.91784	0.0551311	0.0923055
CAETHG_0101_#_sigma54 specific transcriptional regulator, Fis family	1854.57	-0.234768	0.26205	-0.895892	0.37031	0.419774
CAETHG_0102_#_Aldehyde ferredoxin oxidoreductase	11483.1	-1.07973	0.481151	-2.24405	0.0248295	0.0487835
CAETHG_0103_#_thiamine S protein	2699.84	-1.17825	0.456377	-2.58176	0.00982985	0.0227151
CAETHG_0104_#_UBA/THIF-type NAD/FAD binding protein	6926.01	-1.08196	0.45634	-2.37096	0.0177421	0.0365463
CAETHG_0105_#_sigma54 specific transcriptional regulator, Fis family	9934	-1.16579	0.469389	-2.48364	0.0130047	0.0287335
CAETHG_0106_#_DNA binding domain protein, excisionase family	100.293	-0.246719	0.398952	-0.618418	0.5363	0.58742
CAETHG_0107_#_protein of unknown function DUF6 transmembrane	117.246	-0.215852	0.458937	-0.47033	0.638119	0.683141
CAETHG_0108_#_endonuclease 4	587.79	0.464229	0.262435	1.76893	0.0769053	0.11981
CAETHG_0109_#_penicillin-binding protein transpeptidase	1618.45	1.22242	0.3015	4.05446	5.02497e-05	0.000254563
CAETHG_0110_#_hydrogenase large subunit domain protein	495.388	0.993126	0.328684	3.02152	0.00251506	0.0070829
CAETHG_0111_#_Protein of unknown function DUF2334	160.165	0.451733	0.47862	0.943823	0.34526	0.394216
CAETHG_0112_#_nuclease SbcCD, D subunit	506.413	-0.00165165	0.289819	-0.0056989	0.995453	0.995453
CAETHG_0113_#_hypothetical protein	1384.14	0.404805	0.237268	1.70611	0.0879875	0.132804
CAETHG_0114_#_hypothetical protein	972.03	0.621313	0.260637	2.38383	0.0171337	0.0355373
CAETHG_0115_#_Electron transfer flavoprotein alpha/beta-subunit	342.86	0.46002	0.298689	1.54013	0.123528	0.173862
CAETHG_0116_#_Electron transfer flavoprotein alpha/beta-subunit	467.744	0.722607	0.306787	2.3554	0.0185027	0.0379269
CAETHG_0117_#_D-lactate dehydrogenase (cytochrome)	616.133	0.745611	0.275618	2.70523	0.00682563	0.0167241
CAETHG_0118_#_2-dehydropantoate 2-reductase	250.726	0.449329	0.339339	1.32413	0.18546	0.229709
CAETHG_0119_#_hydrogenase large subunit domain protein	512.64	1.66861	0.419102	3.98138	6.85164e-05	0.000330129
CAETHG_0120_#_methyl-accepting chemotaxis sensory transducer	441.311	1.4742	0.364658	4.04269	5.28405e-05	0.000265976
CAETHG_0121_#_Auxin Efflux Carrier	650.632	0.565126	0.297697	1.89832	0.0576536	0.0956143
CAETHG_0122_#_Ketol-acid reductoisomerase	2151.27	0.959185	0.234801	4.0851	4.40581e-05	0.000229095
CAETHG_0123_#_Dihydroxy-acid dehydratase	2114.2	0.621264	0.272892	2.27659	0.0228104	0.0455063
CAETHG_0124_#_acetolactate synthase, large subunit, biosynthetic type	4098.06	1.19902	0.177523	6.75416	1.4367e-11	3.21953e-10
CAETHG_0125_#_acetolactate synthase, small subunit	1423.93	0.940574	0.250914	3.74859	0.000177832	0.00073047
CAETHG_0126_#_hypothetical protein	63.3076	-0.364912	0.581974	-0.627025	0.530643	0.581933
CAETHG_0127_#_Biotin carboxylase	578.918	0.585929	0.247917	2.3634	0.018108	0.0372026
CAETHG_0128_#_transcriptional regulator, PucR family	243.846	-0.567393	0.238435	-2.37966	0.0173288	0.0358475
CAETHG_0129_#_(S)-3-amino-2-methylpropionate transaminase	128.256	-0.0762219	0.437392	-0.174265	0.861657	0.879108
CAETHG_0130_#_Urea carboxylase	230.541	0.275871	0.370609	0.744372	0.456651	0.509632
CAETHG_0131_#_Urea carboxylase	290.634	0.357374	0.31733	1.12619	0.260086	0.308197
CAETHG_0132_#_biotin/lipoyl attachment domain-containing protein	122.862	0.0744387	0.432619	0.172065	0.863386	0.880587
CAETHG_0133_#_LamB/YcsF family protein	239.534	0.169743	0.37531	0.452274	0.651072	0.69547
CAETHG_0134_#_protein of unknown function DUF1097	183.917	0.229585	0.345792	0.66394	0.506728	0.559703
CAETHG_0135_#_sodium/proline symporter	1069.76	0.195511	0.182505	1.07126	0.284051	0.331665
CAETHG_0136_#_Protein of unknown function DUF2284, metal-binding protein	383.448	0.296825	0.294374	1.00833	0.313298	0.360731
CAETHG_0137_#_hypothetical protein	151.316	0.602935	0.375964	1.6037	0.10878	0.156448
CAETHG_0138_#_sugar (Glycoside-Pentoside-Hexuronide) transporter	469.013	1.35248	0.290004	4.66366	3.10628e-06	2.40283e-05
CAETHG_0139_#_cobalamin B12-binding domain protein	155.112	0.0136533	0.384483	0.0355108	0.971672	0.976324
CAETHG_0140_#_Uroporphyrinogen decarboxylase (URO-D)	562.189	0.878701	0.311439	2.82143	0.00478107	0.0124923
CAETHG_0141_#_Uroporphyrinogen decarboxylase (URO-D)	222.238	0.164907	0.34872	0.472891	0.636291	0.681647
CAETHG_0142_#_PTS system, fructose subfamily, IIC subunit	852.039	0.451041	0.223864	2.0148	0.043926	0.077523
CAETHG_0143_#_1-phosphofructokinase	432.984	0.183713	0.255295	0.719613	0.471763	0.523699
CAETHG_0144_#_transcriptional regulator, DeoR family	312.359	0.275334	0.339857	0.810147	0.417856	0.469612
CAETHG_0145_#_Methionine synthase	1567.61	0.611733	0.195237	3.13327	0.00172868	0.00511536
CAETHG_0146_#_protein of unknown function DUF1638	992.173	0.69021	0.253916	2.71826	0.00656256	0.0162248
CAETHG_0147_#_cobalamin synthesis protein P47K	900.908	0.665839	0.214609	3.10256	0.00191853	0.00558014
CAETHG_0148_#_hypothetical protein	686.262	0.576496	0.221863	2.59843	0.00936503	0.0219203
CAETHG_0149_#_Protein of unknown function DUF2284, metal-binding protein	788.48	0.570648	0.225789	2.52735	0.0114928	0.0259205
CAETHG_0150_#_cobalamin B12-binding domain protein	918.266	0.731269	0.247994	2.94873	0.00319079	0.00871311
CAETHG_0151_#_Uroporphyrinogen decarboxylase (URO-D)	1364.15	0.693743	0.248342	2.7935	0.00521416	0.0134179
CAETHG_0152_#_hypothetical protein	479.821	0.404808	0.221783	1.82524	0.0679646	0.108678
CAETHG_0153_#_dihydropteroate synthase DHPS	1359.57	0.552588	0.206777	2.67238	0.00753149	0.018204
CAETHG_0154_#_cobalamin B12-binding domain protein	1123.24	0.713263	0.268907	2.65245	0.00799091	0.0191399
CAETHG_0155_#_Uroporphyrinogen decarboxylase (URO-D)	1941.22	0.72902	0.238068	3.06223	0.00219694	0.00630256
CAETHG_0156_#_hypothetical protein	3705.09	0.457466	0.212503	2.15275	0.031338	0.0592016
CAETHG_0157_#_ferredoxin	1052.38	0.147203	0.203035	0.725014	0.468443	0.520796
CAETHG_0158_#_putative transcriptional regulator, PucR family	1555.61	0.0653244	0.202634	0.322376	0.747168	0.7835
CAETHG_0159_#_cobalamin B12-binding domain protein	146.295	-0.131588	0.419685	-0.313541	0.75387	0.788858
CAETHG_0160_#_purine nucleoside phosphorylase I, inosine and guanosine-specific	1393.83	0.799614	0.252489	3.16693	0.00154059	0.00463308
CAETHG_0161_#_Translation initiation factor IF-3	5886.37	-0.0203561	0.193072	-0.105432	0.916033	0.927373
CAETHG_0162_#_response regulator receiver protein	707.877	-0.894265	0.193313	-4.62598	3.72824e-06	2.81496e-05
CAETHG_0163_#_ATP-binding region ATPase domain protein	814.883	-0.955024	0.229373	-4.16362	3.13236e-05	0.000172116
CAETHG_0164_#_sodium:dicarboxylate symporter	17512.9	0.740112	0.218194	3.39199	0.00069386	0.00233275
CAETHG_0165_#_hypothetical protein	256.89	0.556539	0.324995	1.71246	0.0868125	0.131472
CAETHG_0166_#_Glucokinase	187.266	-0.0105606	0.414988	-0.0254481	0.979698	0.982663
CAETHG_0167_#_hypothetical protein	115.739	-0.12194	0.491748	-0.247972	0.804156	0.831763
CAETHG_0168_#_hypothetical protein	64.8789	-0.584189	0.516427	-1.13121	0.257965	0.306145
CAETHG_0169_#_Patatin	132.103	-0.23381	0.415648	-0.56252	0.573762	0.622391
CAETHG_0170_#_Cysteinyl-tRNA synthetase	875.234	0.857759	0.235003	3.64998	0.000262257	0.00101253
CAETHG_0171_#_Ion transport 2 domain protein	394.451	0.146569	0.318158	0.460679	0.645029	0.689483
CAETHG_0172_#_HutD-family protein	319.495	0.0638634	0.276606	0.230882	0.817406	0.842286
CAETHG_0173_#_diguanylate cyclase and metal dependent phosphohydrolase	652.221	0.150769	0.207651	0.726069	0.467796	0.520422
CAETHG_0174_#_protein of unknown function DUF1657	55.1242	-0.686903	0.549763	-1.24945	0.211499	0.259057
CAETHG_0175_#_protein of unknown function DUF421	66.226	-0.756009	0.444708	-1.70001	0.0891286	0.134044
CAETHG_0176_#_stage V sporulation protein AC	64.6281	-0.568535	0.497146	-1.1436	0.252791	0.30114
CAETHG_0177_#_stage V sporulation protein AD	70.7706	-0.41645	0.473222	-0.88003	0.378843	0.42852
CAETHG_0178_#_stage V sporulation protein AE	73.6732	-0.49445	0.478796	-1.0327	0.301746	0.348897
CAETHG_0179_#_protein of unknown function DUF1657	126.497	-0.227896	0.405788	-0.561613	0.574379	0.622846
CAETHG_0180_#_Estradiol 17-beta-dehydrogenase	566.951	0.0819743	0.267507	0.306438	0.759271	0.793417
CAETHG_0181_#_Protein of unknown function DUF3006	306.915	0.24603	0.286665	0.858248	0.390756	0.441045
CAETHG_0182_#_CoA-substrate-specific enzyme activase	261.452	0.48829	0.440819	1.10769	0.267996	0.315965
CAETHG_0183_#_hypothetical protein	56.2827	-0.58908	0.561851	-1.04846	0.294425	0.342065
CAETHG_0184_#_	48.359	-0.67811	0.618724	-1.09598	0.273086	0.321305
CAETHG_0186_#_integrase family protein	124.683	-0.2099	0.39672	-0.529089	0.596744	0.644655
CAETHG_0187_#_hypothetical protein	287.927	-0.389972	0.242108	-1.61073	0.107238	0.154739
CAETHG_0188_#_SOS-response transcriptional repressor, LexA	2499.36	0.357402	0.216554	1.6504	0.0988605	0.145077
CAETHG_0189_#_DNA polymerase IV	4220.26	0.49379	0.226759	2.1776	0.0294358	0.0561349
CAETHG_0190_#_transcriptional regulator, AsnC family	472.25	-0.0913633	0.251094	-0.363861	0.715962	0.755178
CAETHG_0191_#_Uroporphyrinogen decarboxylase (URO-D)	796.281	1.03075	0.238197	4.32729	1.50955e-05	9.27381e-05
CAETHG_0192_#_Uroporphyrinogen decarboxylase (URO-D)	1082.29	1.2695	0.253604	5.00585	5.56175e-07	5.21165e-06
CAETHG_0193_#_cobalamin B12-binding domain protein	654.284	1.14723	0.273434	4.19564	2.72103e-05	0.000152985
CAETHG_0194_#_hypothetical protein	133.436	0.572916	0.407517	1.40587	0.159763	0.206747
CAETHG_0195_#_hypothetical protein	92.1146	0.0871481	0.464912	0.187451	0.851307	0.870099
CAETHG_0196_#_2-hydroxyglutaryl-CoA dehydratase D-component	530.362	0.579738	0.277749	2.08727	0.0368634	0.0674009
CAETHG_0197_#_Uroporphyrinogen decarboxylase (URO-D)	212.934	0.493595	0.245961	2.0068	0.0447709	0.0785956
CAETHG_0198_#_General substrate transporter	141.638	0.229882	0.378251	0.60775	0.543353	0.5937
CAETHG_0199_#_hypothetical protein	110.688	-0.253149	0.384418	-0.658525	0.510201	0.563144
CAETHG_0200_#_General substrate transporter	4495.2	0.439023	0.253879	1.72926	0.0837623	0.128016
CAETHG_0201_#_YbaK/prolyl-tRNA synthetase associated region	2015.86	0.144821	0.213299	0.678957	0.497165	0.550008
CAETHG_0202_#_hypothetical protein	427.246	0.353799	0.309505	1.14311	0.252992	0.301265
CAETHG_0203_#_hypothetical protein	152.505	-0.321172	0.34556	-0.929425	0.352669	0.402092
CAETHG_0204_#_Uroporphyrinogen decarboxylase (URO-D)	68.2131	-0.465498	0.459949	-1.01207	0.311507	0.3588
CAETHG_0205_#_2,4-dienoyl-CoA reductase (NADPH)	924.954	0.651103	0.205068	3.17505	0.0014981	0.00452881
CAETHG_0206_#_Aluminum resistance family protein	450.886	-0.135819	0.257705	-0.527032	0.598171	0.646086
CAETHG_0207_#_Protein hfq	979.958	-0.361317	0.214714	-1.68278	0.0924176	0.137838
CAETHG_0208_#_tRNA dimethylallyltransferase	1232.65	0.361758	0.206254	1.75394	0.0794407	0.122758
CAETHG_0209_#_DNA mismatch repair protein mutL	2038.07	0.475425	0.267136	1.77971	0.075123	0.117382
CAETHG_0210_#_DNA mismatch repair protein mutS	1529.02	0.479666	0.240625	1.99342	0.0462157	0.0806597
CAETHG_0211_#_(Dimethylallyl)adenosine tRNA methylthiotransferase miaB	1717.26	0.573326	0.252606	2.26964	0.0232293	0.046158
CAETHG_0212_#_hypothetical protein	56.4271	-0.584127	0.595888	-0.980262	0.326957	0.374813
CAETHG_0213_#_putative transcriptional regulator, GntR family	2717.36	0.706402	0.236885	2.98205	0.00286328	0.00795328
CAETHG_0214_#_hypothetical protein	745.329	0.36917	0.248639	1.48476	0.137607	0.187121
CAETHG_0215_#_Aspartate transaminase	3708.07	0.522717	0.203779	2.56512	0.0103139	0.0236085
CAETHG_0216_#_GCN5-related N-acetyltransferase	765.039	0.515013	0.206172	2.49798	0.0124904	0.0277628
CAETHG_0217_#_S-adenosylmethionine decarboxylase proenzyme	1601.39	0.404328	0.199549	2.02621	0.0427436	0.0759686
CAETHG_0218_#_4-hydroxy-3-methylbut-2-enyl diphosphate reductase	7556.18	0.551155	0.178629	3.08547	0.00203232	0.0058731
CAETHG_0219_#_Cytidylate kinase	1849.82	0.299832	0.193293	1.55118	0.120859	0.170846
CAETHG_0220_#_HI0933 family protein	3119.62	0.23111	0.160242	1.44226	0.149229	0.197789
CAETHG_0221_#_transcriptional regulator, RpiR family	4633.54	0.14533	0.165206	0.879694	0.379025	0.428649
CAETHG_0222_#_pseudouridine synthase Rsu	160.944	-0.521622	0.300721	-1.73457	0.0828169	0.126854
CAETHG_0223_#_hypothetical protein	4454.87	0.415531	0.216948	1.91535	0.055448	0.0927373
CAETHG_0224_#_selenium metabolism protein YedF	4975.22	-0.482826	0.160533	-3.00765	0.00263272	0.00737467
CAETHG_0225_#_Nitrilase/cyanide hydratase and apolipoprotein N-acyltransferase	3437.65	0.0302342	0.246147	0.12283	0.902242	0.915767
CAETHG_0226_#_UBA/THIF-type NAD/FAD binding protein	667.981	0.768962	0.312491	2.46075	0.0138647	0.030168
CAETHG_0227_#_Molybdopterin-guanine dinucleotide biosynthesis protein A	1008.22	0.554928	0.304389	1.82309	0.0682896	0.10902
CAETHG_0228_#_Formimidoylglutamase	646.875	-0.163927	0.190903	-0.858696	0.390508	0.440845
CAETHG_0229_#_methyl-accepting chemotaxis sensory transducer with Cache sensor	94.6616	-0.125194	0.540821	-0.231489	0.816935	0.842053
CAETHG_0230_#_Glutamate formimidoyltransferase	134.722	0.188944	0.355234	0.531886	0.594805	0.642892
CAETHG_0231_#_hypothetical protein	510.404	0.823742	0.39393	2.09109	0.0365202	0.0669048
CAETHG_0232_#_Histidine ammonia-lyase	526.813	1.47124	0.457041	3.21906	0.00128613	0.00396802
CAETHG_0233_#_Imidazolonepropionase	335.968	1.16677	0.46742	2.49618	0.0125537	0.0278937
CAETHG_0234_#_urocanate hydratase	373.638	1.37584	0.518194	2.65506	0.00792941	0.0190215
CAETHG_0235_#_transcriptional regulator, SARP family	2525.11	-0.57614	0.212173	-2.71542	0.0066191	0.0163325
CAETHG_0236_#_Tetratricopeptide TPR_2 repeat-containing protein	1260.79	-0.366291	0.207085	-1.76879	0.0769283	0.119816
CAETHG_0237_#_glutamate formiminotransferase	126.262	0.396876	0.404242	0.981778	0.326209	0.374092
CAETHG_0238_#_Acetylornithine/succinyldiaminopimelate aminotransferase	822.581	0.643821	0.26135	2.46344	0.013761	0.0300253
CAETHG_0239_#_Acetylglutamate kinase	424.695	0.199933	0.283294	0.705741	0.480349	0.532621
CAETHG_0240_#_Arginine biosynthesis bifunctional protein ArgJ	354.157	0.234463	0.324318	0.72294	0.469717	0.522027
CAETHG_0241_#_N-acetyl-gamma-glutamyl-phosphate reductase	208.948	-0.149389	0.344911	-0.433124	0.664925	0.708106
CAETHG_0242_#_SNF2 helicase associated domain protein	374.397	0.247987	0.319345	0.776548	0.437426	0.490294
CAETHG_0243_#_Hemerythrin HHE cation binding domain protein	144.617	0.228266	0.307283	0.742851	0.457572	0.510512
CAETHG_0244_#_D-lactate dehydrogenase (cytochrome)	639.65	0.850098	0.258354	3.29044	0.0010003	0.00319094
CAETHG_0245_#_Electron transfer flavoprotein alpha/beta-subunit	528.535	0.650405	0.250883	2.59246	0.00952923	0.0222078
CAETHG_0246_#_Electron transfer flavoprotein alpha/beta-subunit	348.332	0.654915	0.275389	2.37815	0.0173998	0.0359588
CAETHG_0247_#_Protein of unknown function DUF2088	449.418	0.624083	0.228304	2.73355	0.00626549	0.0155821
CAETHG_0248_#_L-lactate transport	399.281	0.409596	0.223146	1.83556	0.0664235	0.106918
CAETHG_0249_#_regulatory protein GntR HTH	916.027	0.783154	0.317949	2.46315	0.0137723	0.0300297
CAETHG_0250_#_hypothetical protein	834.338	0.656514	0.301262	2.17921	0.0293158	0.0559568
CAETHG_0251_#_HAD-superfamily subfamily IB hydrolase, TIGR01490	612.501	0.451824	0.303441	1.489	0.136488	0.186233
CAETHG_0252_#_FeoA family protein	17663.7	5.29496	0.892768	5.93095	3.0118e-09	4.54804e-08
CAETHG_0253_#_ferrous iron transport protein B	94374.9	5.82075	0.912755	6.37712	1.80445e-10	3.31272e-09
CAETHG_0254_#_hypothetical protein	8104.29	4.58831	0.895344	5.12463	2.9812e-07	3.02296e-06
CAETHG_0255_#_transcriptional regulator, Rrf2 family	1685.23	-0.0358595	0.186006	-0.192786	0.847126	0.866746
CAETHG_0256_#_hypothetical protein	1229.35	0.136626	0.218452	0.625428	0.53169	0.582878
CAETHG_0257_#_Arginyl-tRNA synthetase	2938.9	0.30888	0.206413	1.49641	0.134546	0.184422
CAETHG_0258_#_UDP-glucose 4-epimerase	1405.46	0.239325	0.198891	1.2033	0.228861	0.277515
CAETHG_0259_#_N-acyl-D-glutamate deacylase	369.184	1.23288	0.273084	4.51467	6.34157e-06	4.47177e-05
CAETHG_0260_#_hypothetical protein	283.218	1.01448	0.318559	3.18459	0.00144961	0.00440126
CAETHG_0261_#_ABC-type transporter, integral membrane subunit	175.914	0.620574	0.338354	1.8341	0.0666393	0.107075
CAETHG_0262_#_ABC-type transporter, integral membrane subunit	183.039	0.547543	0.376598	1.45392	0.145968	0.19511
CAETHG_0263_#_	229.452	0.638965	0.395874	1.61406	0.106514	0.153906
CAETHG_0265_#_membrane-flanked domain DUF304	226.641	-0.432738	0.231248	-1.87132	0.0613013	0.100185
CAETHG_0266_#_membrane-flanked domain DUF304	176.412	-0.448282	0.263468	-1.70147	0.0888554	0.133697
CAETHG_0267_#_transcriptional regulator, ArsR family	1099.9	0.162181	0.238605	0.679706	0.49669	0.54958
CAETHG_0268_#_glycerophosphoryl diester phosphodiesterase	1168.25	0.153277	0.184458	0.830959	0.405997	0.457264
CAETHG_0269_#_glycerophosphoryl diester phosphodiesterase	2371.03	0.349373	0.190429	1.83466	0.0665554	0.106995
CAETHG_0270_#_hypothetical protein	58.7542	-0.227837	0.590324	-0.385952	0.699532	0.740079
CAETHG_0271_#_amino acid permease-associated region	9513.59	0.122611	0.2471	0.496198	0.619755	0.666882
CAETHG_0272_#_DNA mismatch repair protein MutS domain protein	6558.22	-0.0442933	0.19146	-0.231345	0.817047	0.842053
CAETHG_0273_#_hemerythrin-like metal-binding protein	3180.35	-0.243478	0.173118	-1.40643	0.159597	0.206627
CAETHG_0274_#_membrane protein of unknown function	63.9022	-0.689263	0.718637	-0.959125	0.337496	0.386051
CAETHG_0275_#_hypothetical protein	1109.55	-0.348615	0.317806	-1.09694	0.272666	0.32087
CAETHG_0276_#_small acid-soluble spore protein alpha/beta type	182.837	-0.137829	0.430338	-0.32028	0.748756	0.784564
CAETHG_0277_#_PHP domain protein	509.133	0.132328	0.348847	0.379329	0.704444	0.74465
CAETHG_0278_#_peptidase M18 aminopeptidase I	1717.74	1.14659	0.253154	4.52925	5.91941e-06	4.24056e-05
CAETHG_0279_#_peptidase M29 aminopeptidase II	156.161	-0.283062	0.382295	-0.740429	0.45904	0.51198
CAETHG_0280_#_AroM family protein	117.469	-0.258981	0.492206	-0.526163	0.598775	0.646628
CAETHG_0281_#_protein of unknown function DUF1177	143.66	-0.187855	0.422869	-0.444239	0.65687	0.700951
CAETHG_0282_#_protein of unknown function DUF917	117.027	-0.537379	0.459683	-1.16902	0.242395	0.290791
CAETHG_0283_#_Oligopeptide transporter OPT superfamily protein	163.76	-0.34412	0.40324	-0.853388	0.393444	0.44392
CAETHG_0284_#_transcriptional regulator, PucR family	299.969	-0.178682	0.275989	-0.647422	0.517359	0.569945
CAETHG_0285_#_Mg2 transporter protein CorA family protein	208.698	-0.0341115	0.485867	-0.0702075	0.944029	0.952652
CAETHG_0286_#_5-formyltetrahydrofolate cyclo-ligase	1969.91	0.435213	0.234768	1.8538	0.0637675	0.103304
CAETHG_0287_#_HPr kinase	2797.37	0.267086	0.200972	1.32897	0.183857	0.228037
CAETHG_0288_#_UPF0291 protein	1037.71	-0.135922	0.241442	-0.562959	0.573463	0.622173
CAETHG_0289_#_Sporulation stage 0, Spo0E-like regulatory phosphatase	101.324	-0.209917	0.557751	-0.376363	0.706647	0.746478
CAETHG_0290_#_arginase	454.924	1.18882	0.447899	2.65422	0.00794921	0.0190545
CAETHG_0291_#_beta-lactamase domain protein	11359.1	0.0251725	0.199954	0.125892	0.899818	0.913748
CAETHG_0292_#_hypothetical protein	271.552	-0.17423	0.364721	-0.477708	0.632858	0.67901
CAETHG_0293_#_Peptide deformylase	2976.34	0.706939	0.224657	3.14674	0.001651	0.00492485
CAETHG_0294_#_ABC transporter ATP-binding protein	1647.4	0.712666	0.234384	3.04059	0.00236116	0.00672163
CAETHG_0295_#_hypothetical protein	901.468	0.337685	0.231663	1.45766	0.144935	0.194064
CAETHG_0296_#_response regulator receiver protein	317.971	-0.399896	0.277373	-1.44172	0.14938	0.197895
CAETHG_0297_#_hypothetical protein	179.199	-0.519344	0.420827	-1.2341	0.217165	0.265326
CAETHG_0298_#_protein of unknown function DUF4080	709.348	-0.341554	0.28547	-1.19646	0.231516	0.279609
CAETHG_0299_#_hypothetical protein	553.585	-0.418075	0.299758	-1.39471	0.163104	0.209135
CAETHG_0300_#_phospholipase C/P1 nuclease	1019.41	-0.362842	0.193688	-1.87333	0.0610232	0.0998864
CAETHG_0301_#_hypothetical protein	275.249	-0.643854	0.297743	-2.16245	0.0305838	0.0579757
CAETHG_0302_#_hypothetical protein	538.674	-0.286011	0.171143	-1.67118	0.0946858	0.14043
CAETHG_0303_#_stage V sporulation protein B	131.731	-0.34562	0.476363	-0.725539	0.468122	0.520622
CAETHG_0304_#_6,7-dimethyl-8-ribityllumazine synthase	869.589	0.552485	0.265406	2.08166	0.0373737	0.0682016
CAETHG_0305_#_3,4-dihydroxy-2-butanone 4-phosphate synthase	1516.95	0.793693	0.251317	3.15814	0.00158782	0.00475892
CAETHG_0306_#_riboflavin synthase, alpha subunit	971.426	0.415848	0.281753	1.47593	0.139963	0.189414
CAETHG_0307_#_riboflavin biosynthesis protein RibD	882.508	0.61943	0.31982	1.93681	0.0527684	0.0893954
CAETHG_0308_#_methyl-accepting chemotaxis sensory transducer	190.318	-0.758938	0.429202	-1.76825	0.0770185	0.119898
CAETHG_0309_#_CheW protein	104.285	-0.761366	0.495741	-1.53581	0.124584	0.174723
CAETHG_0310_#_CheA signal transduction histidine kinase	252.064	-0.695869	0.306589	-2.26972	0.0232248	0.046158
CAETHG_0311_#_response regulator receiver protein	124.808	-0.791804	0.481716	-1.64371	0.100235	0.146889
CAETHG_0312_#_molybdenum-pterin binding protein	84.6586	-0.300853	0.6436	-0.467453	0.640176	0.684993
CAETHG_0313_#_Fe(3+)-transporting ATPase	1340.55	3.40273	0.816996	4.16493	3.11447e-05	0.000171282
CAETHG_0314_#_molybdate ABC transporter, inner membrane subunit	3790.25	3.89571	0.878178	4.43612	9.15936e-06	6.04575e-05
CAETHG_0315_#_molybdenum ABC transporter, periplasmic molybdate-binding protein	7834.29	4.27039	0.895347	4.76954	1.84646e-06	1.51199e-05
CAETHG_0316_#_DNA mismatch repair protein MutS domain protein	816.18	0.25566	0.220528	1.15931	0.246331	0.294726
CAETHG_0317_#_hypothetical protein	156.245	-0.341246	0.470897	-0.724672	0.468653	0.520938
CAETHG_0318_#_ABC-type metal ion transporter, periplasmic subunit	1098.32	-1.10313	0.306405	-3.60022	0.000317948	0.00118609
CAETHG_0319_#_Phosphoribosylaminoimidazolecarboxamide formyltransferase	3876.45	1.06553	0.238117	4.47483	7.64721e-06	5.20589e-05
CAETHG_0320_#_hypothetical protein	198.025	0.243726	0.44742	0.544737	0.585935	0.634284
CAETHG_0321_#_cobalamin (vitamin B12) biosynthesis CbiM protein	285.353	0.545942	0.405369	1.34678	0.178052	0.221317
CAETHG_0322_#_Xylose isomerase domain-containing protein TIM barrel	360.257	0.157285	0.322201	0.488157	0.625438	0.672079
CAETHG_0323_#_hypothetical protein	257.736	0.098722	0.391427	0.25221	0.800879	0.829463
CAETHG_0324_#_efflux transporter, RND family, MFP subunit	109.511	-0.632877	0.494395	-1.2801	0.200509	0.246747
CAETHG_0325_#_hypothetical protein	88.6479	-0.588307	0.56688	-1.0378	0.299364	0.346525
CAETHG_0326_#_hypothetical protein	97.7779	-0.334073	0.520252	-0.642136	0.520785	0.573018
CAETHG_0327_#_cell wall binding repeat 2-containing protein	144.456	0.0154738	0.49436	0.0313007	0.97503	0.978916
CAETHG_0328_#_hypothetical protein	91.8421	-0.530507	0.582776	-0.910309	0.362659	0.412289
CAETHG_0329_#_protein of unknown function DUF1393	83.7275	-0.656312	0.544227	-1.20595	0.227835	0.276538
CAETHG_0330_#_Monosaccharide-transporting ATPase	90.0238	-0.469125	0.570743	-0.821955	0.411103	0.462601
CAETHG_0331_#_hypothetical protein	69.6034	-0.877392	0.628337	-1.39637	0.162603	0.208838
CAETHG_0332_#_ABC-type transporter, integral membrane subunit	71.5537	-0.65771	0.616843	-1.06625	0.28631	0.334055
CAETHG_0333_#_cell wall binding repeat 2-containing protein	158.553	0.417486	0.495729	0.842166	0.399695	0.450569
CAETHG_0334_#_Ig domain protein group 2 domain protein	145.043	0.422912	0.551866	0.766331	0.443479	0.496637
CAETHG_0335_#_cell wall binding repeat 2-containing protein	112.927	0.287608	0.605686	0.474847	0.634896	0.680423
CAETHG_0336_#_hypothetical protein	121.004	0.0164997	0.481081	0.0342971	0.97264	0.976984
CAETHG_0337_#_Leucine rich repeat 5	345.24	0.829397	0.394624	2.10174	0.0355762	0.0655039
CAETHG_0338_#_putative transcriptional regulator, PucR family	1125.04	1.25772	0.290019	4.33669	1.44643e-05	8.92957e-05
CAETHG_0339_#_Elongator protein 3/MiaB/NifB	1320.19	0.0377033	0.207444	0.181752	0.855777	0.873675
CAETHG_0340_#_transcriptional regulator, PadR-like family	542.595	-0.0252826	0.226637	-0.111555	0.911176	0.923347
CAETHG_0341_#_microcompartments protein	545.563	0.447892	0.332791	1.34586	0.178347	0.22164
CAETHG_0342_#_L-aspartate oxidase	185.866	-0.0906622	0.443223	-0.204552	0.837922	0.859488
CAETHG_0343_#_L-2-amino-thiazoline-4-carboxylic acid hydrolase	75.978	-0.69482	0.599487	-1.15903	0.246446	0.294752
CAETHG_0344_#_Putative Succinate dehydogenase/fumarate reductase	75.0096	-0.743042	0.625355	-1.18819	0.234757	0.282976
CAETHG_0345_#_transcriptional regulator, MarR family	1515.17	-0.0335739	0.143841	-0.23341	0.815443	0.840951
CAETHG_0346_#_protein of unknown function DUF218	165.208	-0.568023	0.366199	-1.55113	0.12087	0.170846
CAETHG_0347_#_hypothetical protein	72.2428	-0.803426	0.581305	-1.38211	0.166939	0.212152
CAETHG_0348_#_Calcineurin-like phosphoesterase superfamily domain containing protein	73.4834	-0.750237	0.577447	-1.29923	0.193865	0.239272
CAETHG_0349_#_protein of unknown function DUF326	66.4586	-0.908058	0.655324	-1.38566	0.16585	0.21158
CAETHG_0350_#_methyl-accepting chemotaxis sensory transducer with Cache sensor	6254.05	-0.555549	0.18829	-2.9505	0.00317257	0.00867087
CAETHG_0351_#_Peptidylprolyl isomerase	1296.11	0.771511	0.256811	3.0042	0.00266281	0.0074424
CAETHG_0352_#_Protein of unknown function DUF457, transmembrane	860.913	0.530089	0.30927	1.714	0.0865281	0.131198
CAETHG_0353_#_methyl-accepting chemotaxis sensory transducer	281.993	-0.687559	0.295863	-2.32391	0.0201302	0.0408376
CAETHG_0354_#_lantibiotic protection ABC transporter, ATP-binding subunit	89.0382	-0.428	0.572029	-0.748213	0.454332	0.507526
CAETHG_0355_#_lantibiotic protection ABC transporter permease subunit, MutE/EpiE family	108.886	-0.179425	0.627041	-0.286145	0.774767	0.807198
CAETHG_0356_#_lantibiotic protection ABC transporter permease subunit, MutG family	127.388	-0.0911477	0.559635	-0.16287	0.870621	0.886673
CAETHG_0357_#_two component transcriptional regulator, winged helix family	347.696	0.490262	0.404304	1.21261	0.22528	0.274176
CAETHG_0358_#_integral membrane sensor signal transduction histidine kinase	1060.43	1.29836	0.315072	4.12084	3.77497e-05	0.000201791
CAETHG_0359_#_CRISPR-associated protein	515.451	1.10323	0.392214	2.81284	0.0049106	0.0127717
CAETHG_0360_#_DNA topoisomerase	245.799	-0.260555	0.407413	-0.639536	0.522475	0.574476
CAETHG_0361_#_DEAD/DEAH box helicase domain protein	267.897	-0.257037	0.394865	-0.650948	0.51508	0.568073
CAETHG_0362_#_TIM-barrel signal transduction protein	105.769	-0.49483	0.565963	-0.874314	0.381947	0.43172
CAETHG_0363_#_	85.0829	-0.617426	0.544189	-1.13458	0.256551	0.304754
CAETHG_0365_#_TIM-barrel signal transduction protein	156.729	-0.154634	0.488722	-0.316406	0.751695	0.787198
CAETHG_0366_#_oxidoreductase/nitrogenase component 1	3316.78	1.44484	0.275268	5.24885	1.53054e-07	1.66456e-06
CAETHG_0367_#_oxidoreductase/nitrogenase component 1	4313.07	1.61737	0.291732	5.54404	2.95578e-08	3.73746e-07
CAETHG_0368_#_Nitrogenase	2589.47	1.69239	0.31103	5.44122	5.29157e-08	6.32277e-07
CAETHG_0369_#_hydrogenase expression/formation protein HypE	2904.67	1.73083	0.340547	5.08249	3.72516e-07	3.67095e-06
CAETHG_0370_#_hydrogenase expression/formation protein HypD	3483.66	1.82593	0.346351	5.27191	1.35013e-07	1.47857e-06
CAETHG_0371_#_hydrogenase assembly chaperone hypC/hupF	965.839	1.53451	0.331096	4.63465	3.57548e-06	2.71262e-05
CAETHG_0372_#_(NiFe) hydrogenase maturation protein HypF	4601.95	1.83717	0.325293	5.64775	1.62559e-08	2.12814e-07
CAETHG_0373_#_oxidoreductase/nitrogenase component 1	1536.5	1.68209	0.34125	4.92919	8.25707e-07	7.38562e-06
CAETHG_0374_#_oxidoreductase/nitrogenase component 1	3026.75	1.8765	0.352475	5.32378	1.01633e-07	1.15313e-06
CAETHG_0375_#_Nitrogenase	1803.03	1.61335	0.352333	4.57904	4.67105e-06	3.4523e-05
CAETHG_0376_#_hypothetical protein	446.927	-0.776212	0.240027	-3.23385	0.00122136	0.00379048
CAETHG_0377_#_transcriptional regulator, XRE family	150.471	-0.086943	0.477297	-0.182157	0.855459	0.873492
CAETHG_0378_#_isochorismatase hydrolase	190.859	0.160303	0.468914	0.341859	0.732457	0.769997
CAETHG_0379_#_Glyoxalase-like domain containing protein	186.151	-0.219283	0.38823	-0.564826	0.572192	0.621009
CAETHG_0380_#_hypothetical protein	105.952	-0.545079	0.533658	-1.0214	0.307064	0.354266
CAETHG_0381_#_Na+/solute symporter	308.28	0.631468	0.342028	1.84625	0.0648566	0.104745
CAETHG_0382_#_D-lactate dehydrogenase (cytochrome)	477.928	0.0905473	0.332134	0.272623	0.785143	0.815834
CAETHG_0383_#_3D domain-containing protein	5877.97	0.936969	0.251133	3.73097	0.000190743	0.000773909
CAETHG_0384_#_peptidase M20	1089.53	-0.359297	0.218871	-1.64159	0.100674	0.147325
CAETHG_0385_#_(R,R)-butanediol dehydrogenase	98242.6	-0.0409194	0.206166	-0.198478	0.842671	0.863515
CAETHG_0386_#_sigma54 specific transcriptional regulator with PAS/PAC sensor, Fis family	784.736	0.25517	0.250046	1.02049	0.307495	0.354633
CAETHG_0387_#_Cl-channel voltage-gated family protein	515.26	-0.0244708	0.224242	-0.109127	0.913102	0.925149
CAETHG_0388_#_Sulfate-transporting ATPase	1250.14	0.179754	0.217519	0.826381	0.408588	0.460018
CAETHG_0389_#_hypothetical protein	1718.12	0.437638	0.231938	1.88688	0.059177	0.0976323
CAETHG_0390_#_efflux transporter, RND family, MFP subunit	5332.57	0.581461	0.193082	3.01148	0.00259976	0.0072913
CAETHG_0391_#_acriflavin resistance protein	5138.14	0.769007	0.237622	3.23626	0.00121107	0.00376039
CAETHG_0392_#_acriflavin resistance protein	1886.7	0.624593	0.264868	2.35813	0.0183675	0.0376988
CAETHG_0393_#_transcriptional regulator, MarR family	544.366	0.0583385	0.256313	0.227607	0.819952	0.843942
CAETHG_0394_#_ATP-dependent transcriptional regulator, MalT-like, LuxR family	1611.86	1.08263	0.278962	3.88092	0.000104061	0.000461784
CAETHG_0395_#_NAD(+) ADP-ribosyltransferase	3278.72	1.1292	0.277714	4.06605	4.78175e-05	0.000245002
CAETHG_0396_#_protein of unknown function DUF166	2001.06	-0.463592	0.242463	-1.91201	0.0558743	0.0933106
CAETHG_0397_#_CrcB-like protein	174.937	-0.615825	0.39375	-1.564	0.117818	0.167169
CAETHG_0398_#_CrcB-like protein	159.78	-0.559598	0.359229	-1.55778	0.119286	0.168873
CAETHG_0399_#_hypothetical protein	114.829	-0.758451	0.474039	-1.59997	0.109604	0.157252
CAETHG_0400_#_putative transcriptional regulator, GntR family	117.66	-0.67329	0.488653	-1.37785	0.16825	0.213002
CAETHG_0401_#_putative transcriptional regulator, GntR family	142.449	-0.615393	0.340602	-1.80678	0.0707967	0.112148
CAETHG_0402_#_tRNA-specific 2-thiouridylase mnmA	1300.36	0.0592417	0.26388	0.224502	0.822366	0.845204
CAETHG_0403_#_cysteine desulfurase NifS	623.001	-0.106278	0.310292	-0.342509	0.731968	0.769611
CAETHG_0404_#_hypothetical protein	199.152	-0.432713	0.333283	-1.29834	0.194172	0.239557
CAETHG_0405_#_ECF transporter, substrate-specific component	2696.54	0.489875	0.222419	2.20249	0.0276308	0.0533062
CAETHG_0406_#_acetolactate synthase, large subunit, biosynthetic type	8211.59	0.0118323	0.170459	0.0694146	0.94466	0.95297
CAETHG_0407_#_hypothetical protein	1015.18	-2.093	0.402183	-5.20409	1.94945e-07	2.05783e-06
CAETHG_0408_#_hypothetical protein	573.293	-0.332128	0.197907	-1.6782	0.0933083	0.138871
CAETHG_0409_#_Vitamin B12 dependent methionine synthase activation region	1749.32	-0.404106	0.209384	-1.92997	0.0536105	0.0904049
CAETHG_0410_#_Alcohol dehydrogenase (NADP(+))	1813.76	0.795692	0.278058	2.86161	0.00421499	0.0111833
CAETHG_0411_#_DNA topoisomerase III	2508.87	0.771728	0.259458	2.97439	0.00293576	0.00812593
CAETHG_0412_#_quorum-sensing autoinducer 2 (AI-2), LuxS	701.483	0.452191	0.321771	1.40532	0.159927	0.206873
CAETHG_0413_#_rRNA methylase	325.106	-0.00727372	0.320696	-0.0226811	0.981905	0.984249
CAETHG_0414_#_Protein of unknown function DUF2292	110.134	-0.522673	0.450034	-1.16141	0.245476	0.293815
CAETHG_0415_#_oxidoreductase/nitrogenase component 1	106.723	-0.46392	0.49029	-0.946217	0.344038	0.393035
CAETHG_0416_#_oxidoreductase/nitrogenase component 1	98.1391	-0.541802	0.426661	-1.26986	0.204133	0.250815
CAETHG_0417_#_Nitrogenase iron protein	84.4614	-0.683839	0.564278	-1.21188	0.225557	0.274407
CAETHG_0418_#_nitrogenase cofactor biosynthesis protein NifB	92.6939	-0.594155	0.54675	-1.0867	0.277168	0.325105
CAETHG_0419_#_S-adenosylmethionine synthetase	91.9014	-0.615738	0.58108	-1.05964	0.289307	0.336802
CAETHG_0420_#_3-hydroxybutyryl-CoA dehydrogenase	98.8963	-0.661284	0.479637	-1.37872	0.167982	0.212948
CAETHG_0421_#_carbamate kinase	129.685	-0.455098	0.427334	-1.06497	0.286889	0.334668
CAETHG_0422_#_uracil-xanthine permease	127.823	-0.541442	0.402007	-1.34685	0.17803	0.221317
CAETHG_0423_#_Xanthine dehydrogenase	142.899	-0.313666	0.387891	-0.808644	0.41872	0.470415
CAETHG_0424_#_4-hydroxybenzoyl-CoA reductase	95.2547	-0.610983	0.558491	-1.09399	0.273959	0.322091
CAETHG_0425_#_Carbon-monoxide dehydrogenase (acceptor)	101.92	-0.502389	0.506199	-0.992474	0.320966	0.368953
CAETHG_0426_#_protein of unknown function DUF35	96.8961	-0.318536	0.524943	-0.606801	0.543983	0.594235
CAETHG_0427_#_Propanoyl-CoA C-acyltransferase	131.034	-0.261768	0.43923	-0.59597	0.551195	0.601226
CAETHG_0428_#_hypothetical protein	114.327	-0.491092	0.456359	-1.07611	0.281878	0.329556
CAETHG_0429_#_cyclase family protein	115.316	-0.380066	0.441101	-0.861629	0.388892	0.439177
CAETHG_0430_#_protein of unknown function DUF1116	101.801	-0.485853	0.464042	-1.047	0.295098	0.342534
CAETHG_0431_#_ATP-citrate lyase/succinyl-CoA ligase	108.276	-0.502231	0.436717	-1.15001	0.250138	0.298374
CAETHG_0432_#_Protein of unknown function DUF2877	89.6708	-0.479515	0.529058	-0.906356	0.364747	0.414288
CAETHG_0433_#_transcriptional regulator, PucR family	89.4412	-0.547526	0.46467	-1.17831	0.238672	0.28709
CAETHG_0434_#_pyridoxamine 5-phosphate oxidase-related FMN-binding protein	296.657	1.1218	0.421834	2.65934	0.00782929	0.0188244
CAETHG_0435_#_Ferredoxin--NAD(+) reductase	128.265	-0.122798	0.435702	-0.28184	0.778067	0.809991
CAETHG_0436_#_4Fe-4S ferredoxin, iron-sulpur binding domain-containing protein	104.589	-0.204575	0.499134	-0.40986	0.681909	0.724234
CAETHG_0437_#_Nitrate reductase	180.767	0.407952	0.392358	1.03974	0.298458	0.345672
CAETHG_0438_#_major facilitator superfamily MFS_1	124.827	0.116482	0.396517	0.293764	0.768938	0.802188
CAETHG_0439_#_hypothetical protein	96.3703	-0.261845	0.416632	-0.628479	0.52969	0.58109
CAETHG_0440_#_sulfite reductase, subunit C	107.384	-0.16257	0.394598	-0.411988	0.680348	0.72282
CAETHG_0441_#_sulfite reductase, subunit B	91.6793	-0.49908	0.476677	-1.047	0.2951	0.342534
CAETHG_0442_#_sulfite reductase, subunit A	96.9193	-0.266414	0.448524	-0.593979	0.552526	0.602364
CAETHG_0443_#_transcriptional regulator, Crp/Fnr family	2313.92	1.08424	0.183285	5.91561	3.30653e-09	4.96926e-08
CAETHG_0444_#_dihydropyrimidinase	5444	1.65581	0.201298	8.2257	1.94055e-16	9.69813e-15
CAETHG_0445_#_carbamate kinase	4293.52	1.86793	0.216437	8.63036	6.11569e-18	3.85105e-16
CAETHG_0446_#_putative selenium metabolism hydrolase	4841.67	1.93957	0.254298	7.62716	2.39983e-14	8.25779e-13
CAETHG_0447_#_selenium metabolism protein SsnA	4627.05	1.95525	0.187776	10.4126	2.1713e-25	4.02137e-23
CAETHG_0448_#_selenate reductase YgfK	10809.2	2.03992	0.184299	11.0685	1.78308e-28	4.01001e-26
CAETHG_0449_#_carbamoyltransferase YgeW	5875.66	1.88252	0.200046	9.41041	4.94196e-21	4.71508e-19
CAETHG_0450_#_xanthine permease	2212.69	1.29686	0.171585	7.55811	4.08981e-14	1.33438e-12
CAETHG_0451_#_diaminopropionate ammonia-lyase	4062	1.75675	0.171728	10.2298	1.45753e-24	2.35335e-22
CAETHG_0452_#_N-acyl-D-glutamate deacylase	1382.37	1.46597	0.202598	7.23584	4.62664e-13	1.30062e-11
CAETHG_0453_#_hypothetical protein	136.836	-0.235262	0.341255	-0.689401	0.490571	0.543382
CAETHG_0454_#_molybdopterin dehydrogenase FAD-binding protein	841.172	1.19621	0.293714	4.0727	4.64707e-05	0.000239073
CAETHG_0455_#_Carbon-monoxide dehydrogenase (acceptor)	572.292	1.11756	0.341233	3.27507	0.00105635	0.00334264
CAETHG_0456_#_Xanthine dehydrogenase	2012.63	1.52909	0.309104	4.94686	7.54195e-07	6.85305e-06
CAETHG_0457_#_selenium-dependent molybdenum hydroxylase 1	1654.81	1.4798	0.278968	5.30456	1.12944e-07	1.26101e-06
CAETHG_0458_#_MobA-like NTP transferase domain containing protein	1038.25	0.635382	0.22769	2.79055	0.00526184	0.0135214
CAETHG_0459_#_transcriptional regulator, TetR family	1162.87	0.251473	0.190582	1.3195	0.187002	0.23132
CAETHG_0460_#_Adenine deaminase	2434.56	1.13948	0.224492	5.07581	3.85844e-07	3.77276e-06
CAETHG_0461_#_Xanthine/uracil/vitamin C permease	6183.71	1.67357	0.179444	9.3264	1.09527e-20	9.99551e-19
CAETHG_0462_#_guanine deaminase	2821.55	1.85743	0.24475	7.5891	3.22131e-14	1.07075e-12
CAETHG_0463_#_sigma54 specific transcriptional regulator with PAS/PAC sensor, Fis family	4641.94	0.389256	0.212077	1.83545	0.0664394	0.106918
CAETHG_0464_#_alpha-ribazole phosphatase	1163.37	0.107692	0.259331	0.415268	0.677946	0.720511
CAETHG_0465_#_metal dependent phosphohydrolase	1623.6	0.0443514	0.261832	0.169389	0.865491	0.882162
CAETHG_0466_#_XshC-Cox1-family protein	1029.74	0.185091	0.2743	0.674777	0.499818	0.552652
CAETHG_0467_#_AMP-dependent synthetase and ligase	225.687	-0.13477	0.369174	-0.365059	0.715067	0.754487
CAETHG_0468_#_C_GCAxxG_C_C family protein	103.983	-0.419547	0.46559	-0.901107	0.367531	0.416924
CAETHG_0469_#_hypothetical protein	100.661	-0.443467	0.483264	-0.91765	0.358802	0.40842
CAETHG_0470_#_protein of unknown function DUF224 cysteine-rich region domain protein	353.969	0.092233	0.2924	0.315435	0.752432	0.787708
CAETHG_0471_#_Aldehyde dehydrogenase (FAD-independent)	115.449	-0.205797	0.424723	-0.484544	0.628	0.674602
CAETHG_0472_#_sigma54 specific transcriptional regulator with PAS/PAC sensor, Fis family	2863.94	1.89838	0.480973	3.94695	7.91516e-05	0.000374187
CAETHG_0473_#_glycine dehydrogenase (decarboxylating) subunit 2	199.209	-0.0152627	0.360614	-0.0423243	0.96624	0.972262
CAETHG_0474_#_glycine dehydrogenase (decarboxylating) subunit 1	180.53	-0.0814483	0.350598	-0.232313	0.816295	0.841554
CAETHG_0475_#_Glycine cleavage system H protein	95.4088	-0.155614	0.506061	-0.307501	0.758462	0.792835
CAETHG_0476_#_Aminomethyltransferase	147.615	-0.0781737	0.412278	-0.189614	0.849611	0.868789
CAETHG_0477_#_Glutamate synthase (NADPH)	538.651	0.278559	0.332467	0.837854	0.402113	0.453213
CAETHG_0478_#_3-isopropylmalate dehydratase	3829.05	0.420619	0.247488	1.69955	0.0892154	0.134111
CAETHG_0479_#_hypothetical protein	1162.96	0.16888	0.276436	0.610918	0.541254	0.591509
CAETHG_0480_#_transcriptional regulator, DeoR family	2889.86	0.228009	0.198965	1.14597	0.251806	0.30008
CAETHG_0481_#_Dicarboxylate carrier MatC domain protein	827.982	-0.713134	0.264418	-2.697	0.00699676	0.0170505
CAETHG_0482_#_NADPH dehydrogenase	681.987	-1.48271	0.256061	-5.79048	7.01867e-09	9.79968e-08
CAETHG_0483_#_hypothetical protein	440.268	1.56681	0.432427	3.62329	0.00029088	0.00110143
CAETHG_0484_#_cyclase family protein	789.379	1.86753	0.462861	4.03475	5.46612e-05	0.000273828
CAETHG_0485_#_Calcineurin-like phosphoesterase superfamily domain containing protein	363.96	0.50252	0.366529	1.37102	0.170367	0.21461
CAETHG_0486_#_transcriptional regulator, HxlR family	190.952	0.393778	0.39947	0.985751	0.324255	0.372054
CAETHG_0487_#_pyridoxamine 5-phosphate oxidase-related FMN-binding protein	193.213	0.540597	0.409713	1.31945	0.187018	0.23132
CAETHG_0488_#_hypothetical protein	250.646	0.589672	0.312517	1.88685	0.059181	0.0976323
CAETHG_0489_#_hypothetical protein	122.423	0.294398	0.489843	0.601005	0.547837	0.59777
CAETHG_0490_#_band 7 protein	207.903	0.527969	0.439193	1.20213	0.229311	0.277901
CAETHG_0491_#_hypothetical protein	2526.16	0.403496	0.185568	2.17438	0.0296763	0.0564397
CAETHG_0492_#_Homoserine O-succinyltransferase	1194.07	1.58689	0.402163	3.94588	7.95068e-05	0.000375303
CAETHG_0493_#_methyl-accepting chemotaxis sensory transducer	134.814	-0.438465	0.403547	-1.08653	0.277245	0.325105
CAETHG_0494_#_hypothetical protein	86.8846	-0.38135	0.507941	-0.750775	0.452788	0.505982
CAETHG_0495_#_hypothetical protein	830.305	0.124826	0.332401	0.375529	0.707267	0.747008
CAETHG_0496_#_amino acid permease-associated region	1517.52	-0.135451	0.23885	-0.567096	0.570649	0.619548
CAETHG_0497_#_cysteine synthase	143.303	0.00964383	0.446643	0.0215918	0.982774	0.984807
CAETHG_0498_#_Cys/Met metabolism pyridoxal-phosphate-dependent protein	102.782	0.179565	0.474486	0.378442	0.705102	0.745096
CAETHG_0499_#_Methyltransferase type 11	75.322	0.214451	0.554542	0.386717	0.698966	0.739605
CAETHG_0500_#_hypothetical protein	431.387	-0.483578	0.239713	-2.01732	0.0436616	0.0771645
CAETHG_0501_#_nicotinate-nucleotide pyrophosphorylase	1150.78	-0.579357	0.21865	-2.6497	0.00805639	0.0192821
CAETHG_0502_#_L-aspartate oxidase	1850.06	-0.520776	0.261171	-1.994	0.0461516	0.0806128
CAETHG_0503_#_Quinolinate synthase A	1337.04	-0.512367	0.280686	-1.82541	0.0679387	0.108671
CAETHG_0504_#_methyl-accepting chemotaxis sensory transducer	1765.93	1.077	0.219296	4.91115	9.05457e-07	8.03051e-06
CAETHG_0505_#_N-formylglutamate amidohydrolase	267.591	0.551142	0.393491	1.40065	0.161319	0.207821
CAETHG_0506_#_Serpin domain containing protein	1140.11	1.8042	0.281308	6.41362	1.42103e-10	2.66316e-09
CAETHG_0507_#_BioY protein	547.173	1.11992	0.266322	4.20512	2.60944e-05	0.000147369
CAETHG_0508_#_protein of unknown function DUF1284	616.54	1.16146	0.235173	4.93877	7.86165e-07	7.11276e-06
CAETHG_0509_#_Dihydrofolate reductase	821.814	1.23642	0.253231	4.88257	1.04712e-06	9.14527e-06
CAETHG_0510_#_Protein of unknown function DUF2207, membrane	1977.77	1.39479	0.211554	6.59306	4.30855e-11	8.9541e-10
CAETHG_0511_#_FMN-binding domain protein	1605.22	1.4436	0.246282	5.86156	4.58528e-09	6.73042e-08
CAETHG_0512_#_Putative Anti-sigma factor RsgI	187.116	0.0563471	0.363066	0.155198	0.876665	0.892108
CAETHG_0513_#_RNA polymerase, sigma 28 subunit, SigI	136.28	-0.0157695	0.455015	-0.0346571	0.972353	0.976852
CAETHG_0514_#_elongation factor with tetracycline resistance domain containing protein	95.1232	-0.13782	0.533638	-0.258266	0.796202	0.825355
CAETHG_0515_#_Methyltransferase type 11	158.85	0.152321	0.420279	0.362428	0.717032	0.75618
CAETHG_0516_#_hypothetical protein	108.145	-0.168788	0.507183	-0.332795	0.739289	0.776402
CAETHG_0517_#_hypothetical protein	192.493	0.314918	0.399229	0.788815	0.43022	0.482732
CAETHG_0518_#_protein of unknown function DUF894 DitE	199.243	0.310259	0.420966	0.737016	0.461113	0.514098
CAETHG_0519_#_hypothetical protein	95.7612	-0.255949	0.568938	-0.449871	0.652803	0.696966
CAETHG_0520_#_Galactoside O-acetyltransferase	396.874	0.373748	0.257821	1.44964	0.147159	0.196093
CAETHG_0521_#_protein of unknown function DUF4111	147.747	-0.254723	0.39535	-0.644297	0.519383	0.571864
CAETHG_0522_#_DNA polymerase beta domain protein region	99.6415	-0.254979	0.51463	-0.495461	0.620275	0.667214
CAETHG_0523_#_hypothetical protein	209.155	-0.312833	0.338744	-0.923509	0.355742	0.405302
CAETHG_0524_#_hypothetical protein	103.315	-0.416971	0.548603	-0.76006	0.447219	0.500468
CAETHG_0525_#_NUDIX hydrolase	185.411	-0.472387	0.347589	-1.35904	0.174135	0.217694
CAETHG_0526_#_protein of unknown function UPF0157	182.774	-0.16341	0.383012	-0.426644	0.669639	0.712403
CAETHG_0527_#_NUDIX hydrolase	144.572	-0.265647	0.450806	-0.589271	0.55568	0.60507
CAETHG_0528_#_hypothetical protein	123.744	-0.196921	0.496601	-0.396537	0.691709	0.732665
CAETHG_0529_#_small GTP-binding protein	723.248	0.217011	0.316872	0.684854	0.493436	0.546267
CAETHG_0530_#_hypothetical protein	95.7868	-0.147437	0.532583	-0.276833	0.781908	0.813082
CAETHG_0531_#_Polyamine-transporting ATPase	95.2829	-0.177849	0.524368	-0.339168	0.734483	0.771869
CAETHG_0532_#_transcriptional regulator, LytTR family, ATP binding domain sensor	138.462	-0.00905311	0.453239	-0.0199742	0.984064	0.985786
CAETHG_0533_#_protein of unknown function DUF6 transmembrane	208.172	-0.0639612	0.270384	-0.236557	0.813001	0.838981
CAETHG_0534_#_cation diffusion facilitator family transporter	235.875	0.219876	0.382231	0.575245	0.565125	0.613868
CAETHG_0535_#_hypothetical protein	561.254	0.230132	0.206473	1.11459	0.265027	0.31311
CAETHG_0536_#_hypothetical protein	476.516	-0.0323719	0.284009	-0.113982	0.909252	0.921545
CAETHG_0537_#_YibE/F family protein	2118.84	0.434626	0.215594	2.01595	0.0438055	0.0773754
CAETHG_0538_#_ATP-dependent Clp protease, ATP-binding subunit clpA	2388.29	0.68357	0.225013	3.03791	0.00238221	0.00677237
CAETHG_0539_#_ATP-dependent Clp protease adapter protein clpS	426.628	0.396167	0.273109	1.45058	0.146896	0.195851
CAETHG_0540_#_cell wall binding repeat 2-containing protein	2739.42	0.802479	0.184054	4.36001	1.30056e-05	8.18141e-05
CAETHG_0541_#_small acid-soluble spore protein alpha/beta type	79.7185	-0.388859	0.599658	-0.648467	0.516683	0.5694
CAETHG_0542_#_methyl-accepting chemotaxis sensory transducer with Cache sensor	1564.05	-0.627324	0.170381	-3.68189	0.000231511	0.000917449
CAETHG_0543_#_NADPH-dependent FMN reductase	776.052	-0.0683968	0.186397	-0.366941	0.713663	0.753132
CAETHG_0544_#_major facilitator superfamily MFS_1	971.363	0.57051	0.186438	3.06005	0.002213	0.00634575
CAETHG_0545_#_transcriptional regulator, XRE family	128.385	-0.167546	0.411538	-0.40712	0.683919	0.726002
CAETHG_0546_#_hypothetical protein	159.291	-0.257415	0.341327	-0.75416	0.450753	0.503886
CAETHG_0547_#_hypothetical protein	115.424	-0.282197	0.45977	-0.613779	0.539361	0.58985
CAETHG_0548_#_hypothetical protein	108.384	-0.304181	0.514392	-0.591342	0.554291	0.60408
CAETHG_0549_#_hypothetical protein	69.6466	-0.392371	0.73065	-0.537016	0.591256	0.639385
CAETHG_0550_#_hypothetical protein	160.713	0.0134328	0.374156	0.0359016	0.971361	0.976166
CAETHG_0551_#_transcriptional regulator, PadR-like family	133.995	-0.318491	0.418343	-0.761315	0.446469	0.499718
CAETHG_0552_#_PAS modulated sigma54 specific transcriptional regulator, Fis family	738.035	0.14334	0.220616	0.649727	0.515869	0.568702
CAETHG_0553_#_Alcohol dehydrogenase zinc-binding domain protein	541.498	-0.615517	0.226912	-2.71258	0.00667618	0.0164604
CAETHG_0554_#_PAS modulated sigma54 specific transcriptional regulator, Fis family	770.512	0.0165283	0.194971	0.0847733	0.932442	0.94247
CAETHG_0555_#_Alcohol dehydrogenase	7840.63	0.512701	0.252577	2.02988	0.042369	0.0754091
CAETHG_0556_#_Heavy metal transport/detoxification protein	760.443	0.40232	0.288338	1.39531	0.162923	0.20907
CAETHG_0557_#_heavy metal translocating P-type ATPase	881.485	0.689019	0.293676	2.34619	0.0189666	0.0387642
CAETHG_0558_#_metal sensitive transcriptional repressor	311.281	-0.278554	0.285032	-0.977272	0.328435	0.37637
CAETHG_0559_#_HAD-superfamily hydrolase, subfamily IIB	107.964	-0.58636	0.488561	-1.20018	0.230071	0.278393
CAETHG_0560_#_KWG Leptospira repeat protein	2334.51	0.202522	0.165733	1.22198	0.221716	0.270309
CAETHG_0561_#_integral membrane protein, YjbE family	990.776	0.288552	0.186278	1.54904	0.121372	0.171401
CAETHG_0562_#_transcriptional regulator, PadR-like family	733.919	-0.0173477	0.218559	-0.0793733	0.936736	0.946202
CAETHG_0563_#_degV family protein	860.561	-0.151161	0.200272	-0.754776	0.450384	0.503634
CAETHG_0564_#_Uroporphyrinogen decarboxylase (URO-D)	313.207	0.509317	0.308807	1.6493	0.0990854	0.145339
CAETHG_0565_#_major facilitator superfamily MFS_1	135.506	0.247123	0.432088	0.571926	0.567372	0.616096
CAETHG_0566_#_Uroporphyrinogen decarboxylase (URO-D)	141.748	0.324267	0.409471	0.791918	0.428409	0.480786
CAETHG_0567_#_hypothetical protein	316.361	0.521323	0.323037	1.61382	0.106566	0.153946
CAETHG_0568_#_putative transcriptional regulator, PucR family	312.759	0.484904	0.318611	1.52193	0.128027	0.178241
CAETHG_0569_#_ABC-type transporter, periplasmic subunit family 3	441.394	-0.493909	0.202841	-2.43495	0.0148937	0.031781
CAETHG_0570_#_hypothetical protein	144.953	-0.452506	0.500836	-0.903501	0.36626	0.41564
CAETHG_0571_#_protein of unknown function UPF0118	1716.91	-0.238336	0.224587	-1.06122	0.28859	0.33603
CAETHG_0572_#_MOSC domain containing protein	2522.5	0.076751	0.240315	0.319376	0.749441	0.785099
CAETHG_0573_#_Molybdenum cofactor biosynthesis C, bacterial-type	2850.21	0.66215	0.27057	2.44724	0.0143955	0.0310017
CAETHG_0574_#_molybdenum cofactor synthesis domain containing protein	2916.65	0.624373	0.232868	2.68124	0.00733507	0.0177718
CAETHG_0575_#_hypothetical protein	1609.8	0.268545	0.174944	1.53504	0.124774	0.174854
CAETHG_0576_#_sulfatase	1531.77	0.518239	0.248959	2.08162	0.0373771	0.0682016
CAETHG_0577_#_integral membrane sensor signal transduction histidine kinase	536.39	0.272568	0.196281	1.38867	0.164934	0.210753
CAETHG_0578_#_two component transcriptional regulator, winged helix family	387.808	0.0531287	0.226099	0.23498	0.814225	0.839969
CAETHG_0579_#_hypothetical protein	413.864	0.256461	0.146572	1.74972	0.0801662	0.123576
CAETHG_0580_#_ABC transporter related protein	567.649	0.604754	0.175452	3.44684	0.000567184	0.00195061
CAETHG_0581_#_transcriptional regulator, GntR family	330.789	0.485937	0.208399	2.33176	0.0197134	0.0401383
CAETHG_0582_#_hypothetical protein	58.6976	-0.179215	0.603964	-0.296732	0.766671	0.800088
CAETHG_0583_#_FMN-dependent NADH-azoreductase	83.8454	-0.099251	0.538229	-0.184403	0.853697	0.871976
CAETHG_0584_#_transcriptional repressor, CopY family	450.552	-0.176911	0.217181	-0.814576	0.415315	0.466924
CAETHG_0585_#_peptidase M56 BlaR1	1388.3	0.250275	0.188963	1.32447	0.185347	0.229659
CAETHG_0586_#_Putative amidase domain containing protein	636.748	0.754057	0.174849	4.31261	1.61335e-05	9.78734e-05
CAETHG_0587_#_hypothetical protein	61.5334	-0.228944	0.548719	-0.417234	0.676508	0.719103
CAETHG_0588_#_NADP-dependent oxidoreductase domain containing protein	546.725	0.603283	0.188926	3.19322	0.00140695	0.00428204
CAETHG_0589_#_Carbamoyl-phosphate synthase large subunit glutamine-dependent	3342.54	-0.169513	0.23965	-0.707335	0.479358	0.531617
CAETHG_0590_#_Carbamoyl-phosphate synthase small chain	862.168	-0.170712	0.27318	-0.624906	0.532032	0.583051
CAETHG_0591_#_Ornithine carbamoyltransferase	952.131	-0.384273	0.261243	-1.47094	0.141307	0.190519
CAETHG_0592_#_Ureidoglycolate lyase	887.681	0.104383	0.208906	0.499665	0.617311	0.66448
CAETHG_0593_#_Methyltransferase type 11	540.409	0.173304	0.152092	1.13947	0.254507	0.302783
CAETHG_0594_#_RQC domain-containing protein	1111.22	0.0935894	0.204374	0.457931	0.647002	0.691358
CAETHG_0595_#_ATP-dependent DNA helicase, RecQ family	754.019	0.383291	0.193504	1.98079	0.0476153	0.0825078
CAETHG_0596_#_hypothetical protein	276.417	-0.384037	0.260971	-1.47157	0.141137	0.190375
CAETHG_0597_#_hypothetical protein	370.86	-0.542481	0.330546	-1.64117	0.100763	0.147388
CAETHG_0598_#_holo-ACP synthase CitX	480.733	-0.0472406	0.237298	-0.199077	0.842202	0.863175
CAETHG_0599_#_Citrate carrier protein	273.191	0.275506	0.26466	1.04098	0.297883	0.345178
CAETHG_0600_#_Dicarboxylate carrier MatC domain protein	510.048	0.405308	0.206597	1.96183	0.0497827	0.0853243
CAETHG_0601_#_citrate lyase, alpha subunit	342.808	-0.146308	0.226083	-0.647141	0.51754	0.570046
CAETHG_0602_#_citrate lyase, beta subunit	223.96	-0.00924225	0.277386	-0.0333191	0.97342	0.977612
CAETHG_0603_#_Citrate lyase acyl carrier protein	118.691	0.149436	0.341191	0.437985	0.661397	0.704588
CAETHG_0604_#_citrate lyase ligase	291.03	-0.261907	0.220847	-1.18592	0.235653	0.283839
CAETHG_0605_#_malic protein NAD-binding protein	296.363	0.172352	0.192	0.897665	0.369364	0.418777
CAETHG_0606_#_2-(5''-triphosphoribosyl)-3'-dephosphocoenzyme-A synthase	82.4839	-0.128631	0.488986	-0.263058	0.792506	0.82255
CAETHG_0607_#_hypothetical protein	197.929	0.242955	0.295316	0.822695	0.410681	0.462209
CAETHG_0608_#_ABC-type transporter, integral membrane subunit	99.1294	0.0773964	0.420708	0.183967	0.854039	0.872184
CAETHG_0609_#_Taurine-transporting ATPase	110.601	0.113521	0.403506	0.281336	0.778453	0.8101
CAETHG_0610_#_transcriptional activator, TenA family	79.5761	-0.0226177	0.526679	-0.042944	0.965746	0.972075
CAETHG_0611_#_TspO and MBR like protein	66.064	-0.0803347	0.522862	-0.153644	0.87789	0.89321
CAETHG_0612_#_transcriptional regulator, LysR family	6191.71	-0.259334	0.224138	-1.15703	0.247262	0.295392
CAETHG_0613_#_Nitrate reductase	2048.23	1.60501	0.42783	3.75151	0.000175775	0.000722489
CAETHG_0614_#_4Fe-4S ferredoxin, iron-sulpur binding domain-containing protein	525.157	1.5078	0.447113	3.37229	0.000745454	0.00247973
CAETHG_0615_#_TorD-like chaperone	438.511	1.28049	0.410971	3.11578	0.00183461	0.00537829
CAETHG_0616_#_sulfite reductase, subunit A	648.922	1.55734	0.478648	3.25363	0.00113941	0.00357669
CAETHG_0617_#_sulfite reductase, subunit B	486.638	1.42223	0.444332	3.20083	0.00137033	0.00418678
CAETHG_0618_#_SpoIID/LytB domain protein	1355.01	0.663875	0.177282	3.74473	0.000180588	0.000739379
CAETHG_0619_#_Prephenate dehydratase	343.103	0.290174	0.265831	1.09158	0.275019	0.323097
CAETHG_0620_#_transcriptional regulator, MarR family	105.675	0.173519	0.434665	0.399202	0.689744	0.73086
CAETHG_0621_#_protein of unknown function DUF161	307.452	0.313179	0.375559	0.833899	0.404338	0.455558
CAETHG_0622_#_hypothetical protein	433.574	-0.99966	0.167541	-5.96667	2.42139e-09	3.74632e-08
CAETHG_0623_#_hypothetical protein	5377.37	1.18615	0.255618	4.64034	3.47844e-06	2.64538e-05
CAETHG_0624_#_hypothetical protein	476.307	0.151794	0.214432	0.707885	0.479017	0.531331
CAETHG_0625_#_phosphoesterase PA-phosphatase related protein	997.93	0.112983	0.220426	0.512568	0.608254	0.656189
CAETHG_0626_#_hypothetical protein	78.405	-0.286783	0.495504	-0.578771	0.562744	0.611825
CAETHG_0627_#_SdpI/YhfL protein family	86.3187	-0.30697	0.462464	-0.66377	0.506838	0.559726
CAETHG_0628_#_D-glucuronyl C5-epimerase domain protein	65.3283	-0.182371	0.654264	-0.278742	0.780442	0.811768
CAETHG_0629_#_Antibiotic biosynthesis monooxygenase	690.522	-0.78603	0.229586	-3.42369	0.000617778	0.00210392
CAETHG_0630_#_hypothetical protein	811.653	0.786076	0.19534	4.02414	5.71837e-05	0.000284878
CAETHG_0631_#_transcriptional regulator, TetR family	382.999	0.414957	0.220048	1.88576	0.0593271	0.0977966
CAETHG_0632_#_hypothetical protein	1578.35	-1.09022	0.192926	-5.651	1.59518e-08	2.09268e-07
CAETHG_0633_#_transcriptional regulator, MerR family	175.28	-0.444874	0.508902	-0.874184	0.382018	0.43172
CAETHG_0634_#_Carboxymuconolactone decarboxylase	89.0635	-0.317943	0.633026	-0.502259	0.615485	0.663308
CAETHG_0635_#_transcriptional regulator, LysR family	153.423	-0.131238	0.512428	-0.256109	0.797866	0.826615
CAETHG_0636_#_integral membrane sensor signal transduction histidine kinase	289.72	-0.174146	0.368579	-0.472481	0.636584	0.681845
CAETHG_0637_#_Erythromycin esterase	290.114	-0.0699516	0.377574	-0.185266	0.85302	0.871426
CAETHG_0638_#_hypothetical protein	75.0244	-0.410646	0.732119	-0.560901	0.574865	0.623266
CAETHG_0639_#_hypothetical protein	76.2773	-0.418202	0.730344	-0.57261	0.566909	0.6157
CAETHG_0640_#_Sulfate-transporting ATPase	72.5411	-0.406479	0.754792	-0.538532	0.59021	0.638364
CAETHG_0641_#_two component transcriptional regulator, winged helix family	302.675	0.105088	0.339694	0.30936	0.757047	0.79175
CAETHG_0642_#_CDP-alcohol phosphatidyltransferase	279.587	0.403031	0.380785	1.05842	0.289863	0.337263
CAETHG_0643_#_hypothetical protein	248.895	-0.0101416	0.385305	-0.026321	0.979001	0.982121
CAETHG_0644_#_two component transcriptional regulator, winged helix family	343.07	0.161503	0.339798	0.475291	0.634579	0.680393
CAETHG_0645_#_ATP-binding region ATPase domain protein	574.232	0.0796224	0.267396	0.297769	0.765879	0.799526
CAETHG_0646_#_Phosphonate-transporting ATPase	160.17	-0.00396401	0.479605	-0.00826516	0.993405	0.993721
CAETHG_0647_#_protein of unknown function DUF214	272.25	-0.0529104	0.2691	-0.19662	0.844125	0.864549
CAETHG_0648_#_6-phosphofructokinase	96.8717	-0.304406	0.650512	-0.467949	0.639821	0.684731
CAETHG_0649_#_sugar (Glycoside-Pentoside-Hexuronide) transporter	128.044	0.0652723	0.498774	0.130865	0.895882	0.910338
CAETHG_0650_#_Alcohol dehydrogenase GroES domain protein	125.461	-0.0490672	0.556137	-0.0882285	0.929695	0.940297
CAETHG_0651_#_1-deoxy-D-xylulose-5-phosphate synthase	158.257	-0.0956647	0.466233	-0.205186	0.837427	0.859119
CAETHG_0652_#_Transketolase	165.929	0.0165262	0.418275	0.0395104	0.968483	0.974208
CAETHG_0653_#_L-iditol 2-dehydrogenase	157.62	-0.0338016	0.512157	-0.0659985	0.947379	0.955267
CAETHG_0654_#_2-deoxy-D-gluconate 3-dehydrogenase	131.556	0.0064824	0.537328	0.0120641	0.990374	0.991004
CAETHG_0655_#_sugar (Glycoside-Pentoside-Hexuronide) transporter	223.826	0.0319051	0.372462	0.0856599	0.931737	0.941908
CAETHG_0656_#_transcriptional regulator, AraC family	1444.79	0.354973	0.198109	1.7918	0.0731644	0.115064
CAETHG_0657_#_hypothetical protein	423.194	0.641015	0.312194	2.05326	0.0400474	0.0720716
CAETHG_0658_#_Sulfate-transporting ATPase	327.859	0.353505	0.313804	1.12652	0.259947	0.308091
CAETHG_0659_#_putative transmembrane anti-sigma factor	490.114	0.621659	0.250615	2.48054	0.0131185	0.0288836
CAETHG_0660_#_RNA polymerase, sigma-24 subunit, ECF subfamily	262.454	0.43853	0.379097	1.15677	0.247364	0.295458
CAETHG_0661_#_Protein of unknown function DUF2164	230.299	-0.170837	0.419308	-0.407427	0.683694	0.725885
CAETHG_0662_#_pentapeptide repeat protein	662.082	0.326111	0.186755	1.7462	0.0807761	0.124333
CAETHG_0663_#_Chloramphenicol O-acetyltransferase	491.125	0.720636	0.377286	1.91005	0.0561263	0.0935489
CAETHG_0664_#_Rubrerythrin	287.533	0.249232	0.384549	0.648114	0.516912	0.569552
CAETHG_0665_#_Transaldolase	257.041	0.223556	0.35318	0.632979	0.526748	0.578164
CAETHG_0666_#_glycyl-radical enzyme activating protein family	170.454	0.06853	0.465048	0.147361	0.882847	0.897963
CAETHG_0667_#_pyruvate formate-lyase	183.645	0.040875	0.378207	0.108076	0.913936	0.925547
CAETHG_0668_#_Protein of unknown function DUF2149	702.38	4.15831	0.975659	4.26206	2.02554e-05	0.00011876
CAETHG_0669_#_Protein of unknown function DUF2149	609.473	3.9705	0.98319	4.03839	5.38191e-05	0.000270039
CAETHG_0670_#_MotA/TolQ/ExbB proton channel	1215.62	4.95153	1.00449	4.92941	8.24789e-07	7.38562e-06
CAETHG_0671_#_molybdenum ABC transporter, periplasmic molybdate-binding protein	10055.4	6.48207	0.997584	6.49777	8.15206e-11	1.62448e-09
CAETHG_0672_#_Ig domain protein group 2 domain protein	6005.5	6.34258	1.00906	6.28564	3.26497e-10	5.67943e-09
CAETHG_0673_#_Trans-1,2-dihydrobenzene-1,2-diol dehydrogenase	72.9225	-0.447934	0.69747	-0.642227	0.520726	0.573018
CAETHG_0674_#_PTS system, fructose-specific, IIB subunnit	67.0251	-0.535372	0.804259	-0.665671	0.505621	0.558579
CAETHG_0675_#_PTS system, fructose subfamily, IIC subunit	72.0656	-0.555891	0.724196	-0.767599	0.442726	0.495881
CAETHG_0676_#_putative PTS IIA-like nitrogen-regulatory protein PtsN	67.9267	-0.500813	0.781146	-0.641125	0.521441	0.57345
CAETHG_0677_#_transcriptional regulator, DeoR family	1688.63	0.154134	0.211839	0.7276	0.466858	0.519676
CAETHG_0678_#_7TM domain sensor diguanylate cyclase	502.474	-0.0869468	0.231699	-0.375258	0.707469	0.747096
CAETHG_0679_#_hypothetical protein	68.0159	-0.554463	0.750959	-0.73834	0.460308	0.513292
CAETHG_0680_#_S-adenosylhomocysteine deaminase	210.789	-0.11929	0.378116	-0.315486	0.752392	0.787708
CAETHG_0681_#_Adenine deaminase	162.363	-0.372162	0.447123	-0.832348	0.405212	0.456462
CAETHG_0682_#_hypothetical protein	583.303	0.273736	0.302258	0.905637	0.365128	0.414543
CAETHG_0683_#_Polyamine-transporting ATPase	236.95	-0.0318069	0.413663	-0.0768908	0.93871	0.947589
CAETHG_0684_#_ABC-type transporter, integral membrane subunit	155.968	-0.140938	0.476394	-0.295843	0.76735	0.800663
CAETHG_0685_#_ABC-type transporter, integral membrane subunit	173.012	-0.0640255	0.462073	-0.138562	0.889797	0.904447
CAETHG_0686_#_Threonine aldolase	583.591	0.26131	0.217698	1.20033	0.230012	0.278375
CAETHG_0687_#_Cellulase	757.32	0.975837	0.322106	3.02955	0.00244918	0.00693456
CAETHG_0688_#_hypothetical protein	392.142	0.61009	0.380444	1.60363	0.108796	0.156448
CAETHG_0689_#_hypothetical protein	725.93	0.945194	0.318806	2.9648	0.00302884	0.00834321
CAETHG_0690_#_SNF2-related protein	963.672	1.33311	0.342788	3.88901	0.000100652	0.000453041
CAETHG_0691_#_SNF2-related protein	1419.69	1.35154	0.299868	4.50712	6.57127e-06	4.5875e-05
CAETHG_0692_#_4Fe4S-binding SPASM domain containing protein	1680.89	1.33524	0.251938	5.29985	1.15899e-07	1.28943e-06
CAETHG_0693_#_hypothetical protein	276.976	0.881947	0.404621	2.17968	0.0292809	0.0559071
CAETHG_0694_#_hypothetical protein	2292	-0.430629	0.340862	-1.26335	0.206463	0.253331
CAETHG_0695_#_isochorismatase hydrolase	318.482	0.0757594	0.301543	0.251239	0.801629	0.829967
CAETHG_0696_#_hypothetical protein	256.591	-0.0397484	0.422328	-0.0941172	0.925016	0.936016
CAETHG_0697_#_transcriptional regulator, AsnC family	293.974	-0.130131	0.368421	-0.353211	0.72393	0.762306
CAETHG_0698_#_transcriptional regulator, MerR family	557.877	-0.240716	0.26582	-0.905559	0.365169	0.414543
CAETHG_0699_#_Xenobiotic-transporting ATPase	190.732	-0.0118344	0.444781	-0.0266073	0.978773	0.982048
CAETHG_0700_#_Xenobiotic-transporting ATPase	421.036	0.337833	0.306242	1.10316	0.269959	0.317982
CAETHG_0701_#_hypothetical protein	371.412	-0.00321867	0.265193	-0.0121371	0.990316	0.991004
CAETHG_0702_#_Protein of unknown function DUF4003	1837.21	0.203133	0.189232	1.07346	0.283065	0.330637
CAETHG_0703_#_hypothetical protein	69.3408	-0.707429	0.755099	-0.936869	0.348826	0.398071
CAETHG_0704_#_hypothetical protein	93.1047	-0.439972	0.643077	-0.684167	0.49387	0.546651
CAETHG_0705_#_hypothetical protein	106.37	-0.334497	0.626007	-0.534335	0.59311	0.641169
CAETHG_0706_#_transcriptional regulator, DeoR family	262.606	0.0409816	0.35507	0.115418	0.908113	0.920539
CAETHG_0707_#_Polyamine-transporting ATPase	224.844	-0.015592	0.418728	-0.0372367	0.970296	0.975564
CAETHG_0708_#_ABC-type transporter, integral membrane subunit	218.842	0.127397	0.456075	0.279333	0.779989	0.811565
CAETHG_0709_#_ABC-type transporter, integral membrane subunit	271.773	-0.0841638	0.385083	-0.21856	0.826993	0.849107
CAETHG_0710_#_hypothetical protein	958.391	0.523024	0.287131	1.82155	0.0685231	0.109321
CAETHG_0711_#_type I phosphodiesterase/nucleotide pyrophosphatase	736.633	0.357465	0.261811	1.36536	0.172141	0.216004
CAETHG_0712_#_Phosphoglycerate mutase	424.134	-0.00228918	0.325335	-0.0070364	0.994386	0.994544
CAETHG_0713_#_hypothetical protein	135.763	-0.781717	0.616094	-1.26883	0.204502	0.251219
CAETHG_0714_#_hypothetical protein	148.127	-0.906222	0.614432	-1.47489	0.140241	0.189669
CAETHG_0715_#_hypothetical protein	158.893	-0.800974	0.366596	-2.18489	0.0288967	0.0553078
CAETHG_0716_#_NADPH-dependent FMN reductase	305.147	0.491999	0.380933	1.29156	0.196509	0.242345
CAETHG_0717_#_transcriptional regulator, HxlR family	330.374	0.26544	0.351694	0.754748	0.4504	0.503634
CAETHG_0718_#_Palmitoyl-CoA hydrolase	349.583	0.279656	0.343579	0.813951	0.415673	0.467243
CAETHG_0719_#_transcriptional regulator, MarR family	110.834	-0.547432	0.615198	-0.889847	0.373548	0.422911
CAETHG_0720_#_transcription elongation factor GreA	532.244	-0.0496786	0.304791	-0.162992	0.870525	0.886673
CAETHG_0721_#_phosphoribosyltransferase	102.353	-0.387163	0.626727	-0.617755	0.536737	0.587695
CAETHG_0722_#_hypothetical protein	77.5891	-0.581896	0.722954	-0.804887	0.420885	0.472679
CAETHG_0723_#_hypothetical protein	76.6181	-0.494249	0.730715	-0.676391	0.498793	0.551615
CAETHG_0724_#_4Fe-4S ferredoxin, iron-sulpur binding domain-containing protein	119.126	-0.362327	0.59247	-0.611554	0.540833	0.591357
CAETHG_0725_#_hypothetical protein	119.578	-0.345867	0.573026	-0.603579	0.546124	0.596314
CAETHG_0726_#_hypothetical protein	145.287	-0.653868	0.515591	-1.26819	0.20473	0.25145
CAETHG_0727_#_transcriptional regulator, LytTR family	148.498	-0.486727	0.466969	-1.04231	0.297267	0.344731
CAETHG_0728_#_Citrate transporter	207.192	-0.464648	0.402547	-1.15427	0.248389	0.296456
CAETHG_0729_#_Auxin Efflux Carrier	315.598	0.35367	0.356435	0.992245	0.321078	0.368967
CAETHG_0730_#_RNA polymerase, sigma-24 subunit, ECF subfamily	1206.99	0.515432	0.520339	0.99057	0.321896	0.369751
CAETHG_0731_#_hypothetical protein	2000.16	0.604574	0.458672	1.3181	0.187471	0.231756
CAETHG_0732_#_Fe(3+)-transporting ATPase	1135.64	-0.43507	0.187899	-2.31545	0.0205885	0.0416599
CAETHG_0733_#_ABC-type transporter, integral membrane subunit	835.816	-0.339086	0.19823	-1.71057	0.0871599	0.131871
CAETHG_0734_#_hypothetical protein	2374.57	-0.0820457	0.138544	-0.592199	0.553717	0.603559
CAETHG_0735_#_Mannose-1-phosphate guanylyltransferase	682.299	2.13481	0.467054	4.57081	4.85851e-06	3.55744e-05
CAETHG_0736_#_glycosyl transferase group 1	800.223	2.26017	0.389918	5.79652	6.7706e-09	9.49543e-08
CAETHG_0737_#_hypothetical protein	718.01	2.43697	0.44758	5.44477	5.18729e-08	6.20996e-07
CAETHG_0738_#_Glycerol dehydrogenase	586.776	-0.715201	0.207478	-3.44711	0.000566623	0.00194974
CAETHG_0739_#_short-chain dehydrogenase/reductase SDR	302.045	-0.0705799	0.320304	-0.220353	0.825596	0.848088
CAETHG_0740_#_hypothetical protein	353.317	0.0180356	0.288708	0.0624702	0.950188	0.957947
CAETHG_0741_#_purine or other phosphorylase family 1	366.149	0.0545344	0.292072	0.186716	0.851884	0.870406
CAETHG_0742_#_hypothetical protein	120.402	-0.506713	0.554441	-0.913916	0.360761	0.410278
CAETHG_0743_#_major facilitator superfamily MFS_1	228.066	0.0151416	0.359973	0.0420631	0.966448	0.972316
CAETHG_0744_#_protein of unknown function DUF1016	1179.05	0.215872	0.194349	1.11074	0.266678	0.314824
CAETHG_0745_#_Ribonuclease Z	136.413	-0.310309	0.527353	-0.588428	0.556245	0.60558
CAETHG_0746_#_helix-turn-helix domain protein	1416.53	-1.07092	0.301228	-3.55517	0.000377729	0.00138048
CAETHG_0747_#_BirA bifunctional protein, biotin operon repressor and biotin/acetyl-CoA-carboxylase ligase	930.262	-0.121707	0.164378	-0.740412	0.45905	0.51198
CAETHG_0748_#_isoaspartyl dipeptidase	844.329	0.27664	0.116249	2.37973	0.0173253	0.0358475
CAETHG_0749_#_4Fe-4S ferredoxin iron-sulfur binding domain-containing protein	3503.71	-0.736955	0.295014	-2.49803	0.0124884	0.0277628
CAETHG_0750_#_methyl-accepting chemotaxis sensory transducer	2356.52	-0.332466	0.150267	-2.2125	0.0269324	0.0522629
CAETHG_0751_#_protein of unknown function DUF815	1273.98	0.0965329	0.229631	0.420382	0.674206	0.716899
CAETHG_0752_#_Conserved hypothetical protein CHP00268	1058.84	0.391908	0.211604	1.85208	0.0640138	0.103597
CAETHG_0753_#_asparagine synthase (glutamine-hydrolyzing)	11527.3	1.31675	0.319901	4.1161	3.85337e-05	0.000204938
CAETHG_0754_#_polysaccharide deacetylase	11304.7	1.20542	0.33387	3.61046	0.000305652	0.00114774
CAETHG_0755_#_Glutaminyl-tRNA synthetase	4651.33	-0.0588868	0.177714	-0.331358	0.740374	0.777282
CAETHG_0756_#_membrane protein insertase, YidC/Oxa1 family	1282.09	-0.165697	0.202262	-0.819222	0.41266	0.464104
CAETHG_0757_#_hypothetical protein	618.095	-0.755791	0.248272	-3.04421	0.00233293	0.00665028
CAETHG_0758_#_putative transcriptional regulator, MerR family	1250.71	0.485759	0.228361	2.12716	0.033407	0.0623685
CAETHG_0759_#_DegT/DnrJ/EryC1/StrS aminotransferase	2022.65	0.685498	0.192947	3.55278	0.000381177	0.00139065
CAETHG_0760_#_Glutamine--scyllo-inositol transaminase	2508.62	0.744912	0.182394	4.08407	4.42538e-05	0.000229923
CAETHG_0761_#_hypothetical protein	357.996	0.548477	0.362104	1.5147	0.129849	0.180102
CAETHG_0762_#_D-glucuronyl C5-epimerase domain protein	673.161	1.13372	0.353531	3.20685	0.00134198	0.00411413
CAETHG_0763_#_hypothetical protein	155.035	-0.341169	0.564257	-0.604635	0.545422	0.595651
CAETHG_0764_#_	509.945	0.780832	0.367007	2.12757	0.0333731	0.0623407
CAETHG_0766_#_hypothetical protein	273.744	0.202116	0.468801	0.431135	0.666371	0.709406
CAETHG_0767_#_integrase family protein	390.738	0.170224	0.313572	0.542853	0.587231	0.63536
CAETHG_0768_#_GCN5-related N-acetyltransferase	358.907	0.171312	0.346785	0.494	0.621306	0.668209
CAETHG_0769_#_ABC-2 membrane transporter-like protein	234.2	-0.0418697	0.357953	-0.11697	0.906884	0.919737
CAETHG_0770_#_AAA ATPase	288.327	0.100341	0.258351	0.388392	0.697726	0.738417
CAETHG_0771_#_transcriptional regulator, AbrB family	168.749	-0.237892	0.36275	-0.655802	0.511952	0.564977
CAETHG_0772_#_Protein of unknown function DUF2127	60.7525	-1.07574	0.620768	-1.73292	0.083109	0.12724
CAETHG_0773_#_protein of unknown function DUF1847	776.756	-0.119397	0.216844	-0.550614	0.581898	0.630456
CAETHG_0774_#_SufBD protein	372.535	-0.0830167	0.286892	-0.289366	0.772301	0.804896
CAETHG_0775_#_ABC transporter related protein	137.933	-0.785596	0.457335	-1.71777	0.0858386	0.130404
CAETHG_0776_#_Protein of unknown function DUF318, transmembrane	78.2187	-0.914446	0.595536	-1.5355	0.124661	0.174792
CAETHG_0777_#_Protein of unknown function DUF318, transmembrane	75.4071	-0.932357	0.61774	-1.5093	0.131222	0.181541
CAETHG_0778_#_transcriptional regulator, PadR-like family	167.12	-0.671043	0.422056	-1.58994	0.111849	0.159998
CAETHG_0779_#_Sua5/YciO/YrdC/YwlC family protein	447.882	0.127799	0.376736	0.339228	0.734438	0.771869
CAETHG_0780_#_protein of unknown function DUF362	3517.54	0.305844	0.208135	1.46946	0.141709	0.190851
CAETHG_0781_#_transcriptional regulator, MerR family	134.217	-0.466671	0.394395	-1.18326	0.236707	0.28489
CAETHG_0782_#_Protein of unknown function DUF2935	101.88	-0.867489	0.45214	-1.91863	0.0550314	0.0921629
CAETHG_0783_#_hypothetical protein	58.3687	-1.10722	0.643214	-1.72138	0.0851812	0.129656
CAETHG_0784_#_hypothetical protein	56.9563	-1.11454	0.621258	-1.79401	0.0728117	0.114624
CAETHG_0785_#_integrase family protein	689.411	-0.877235	0.227838	-3.85027	0.00011799	0.000514888
CAETHG_0786_#_Radical SAM domain protein	1269.84	-0.592127	0.186374	-3.17708	0.00148766	0.00450158
CAETHG_0787_#_integral membrane sensor signal transduction histidine kinase	324.944	-0.186402	0.312852	-0.595815	0.551299	0.601235
CAETHG_0788_#_two component transcriptional regulator, winged helix family	169.707	-0.306999	0.456447	-0.672584	0.501212	0.553999
CAETHG_0789_#_hypothetical protein	87.2668	-0.86981	0.562524	-1.54626	0.122041	0.172192
CAETHG_0790_#_hypothetical protein	63.738	-1.07962	0.627864	-1.71951	0.0855219	0.130001
CAETHG_0791_#_ABC transporter related protein	65.9498	-1.10465	0.65684	-1.68176	0.0926149	0.138067
CAETHG_0792_#_Xylose isomerase domain-containing protein TIM barrel	255.309	-0.273521	0.276257	-0.990095	0.322128	0.36994
CAETHG_0793_#_hypothetical protein	117.486	-0.810706	0.537333	-1.50876	0.13136	0.181637
CAETHG_0794_#_DNA mismatch repair protein MutS domain protein	505.995	-0.137325	0.237484	-0.578248	0.563097	0.612087
CAETHG_0795_#_Flavodoxin domain containing protein	297.997	-0.768674	0.315992	-2.43257	0.0149921	0.0318721
CAETHG_0796_#_MATE efflux family protein	91.15	-0.860057	0.566118	-1.51922	0.128707	0.178951
CAETHG_0797_#_transcriptional regulator, MarR family	201.719	-0.698283	0.380783	-1.83381	0.0666824	0.107088
CAETHG_0798_#_hypothetical protein	56.9028	-1.17594	0.643728	-1.82676	0.0677353	0.108394
CAETHG_0799_#_Phosphonate-transporting ATPase	61.6367	-1.09503	0.610939	-1.79237	0.073074	0.11495
CAETHG_0800_#_hypothetical protein	78.2565	-0.740065	0.569979	-1.29841	0.194147	0.239557
CAETHG_0801_#_hypothetical protein	66.5535	-0.867928	0.629906	-1.37787	0.168243	0.213002
CAETHG_0802_#_hypothetical protein	340.885	0.361046	0.29173	1.2376	0.215863	0.263889
CAETHG_0803_#_two component transcriptional regulator, winged helix family	1613.15	0.944964	0.212615	4.44449	8.80999e-06	5.87053e-05
CAETHG_0804_#_Phosphonate-transporting ATPase	644.993	0.689453	0.216046	3.19123	0.00141668	0.00430751
CAETHG_0805_#_protein of unknown function DUF214	1823.76	1.12219	0.192754	5.82188	5.81904e-09	8.25281e-08
CAETHG_0806_#_GCN5-related N-acetyltransferase	106.392	-1.01607	0.527982	-1.92444	0.0542998	0.0911559
CAETHG_0807_#_hypothetical protein	58.5101	-1.16091	0.664291	-1.74759	0.0805356	0.124059
CAETHG_0808_#_protein of unknown function DUF1113	248.138	-0.0745308	0.289585	-0.257371	0.796892	0.825878
CAETHG_0809_#_hypothetical protein	59.0391	-1.19431	0.663291	-1.80058	0.071769	0.113436
CAETHG_0810_#_hypothetical protein	149.498	-0.755581	0.41443	-1.82318	0.0682763	0.10902
CAETHG_0811_#_hypothetical protein	204.413	-0.33206	0.337214	-0.984717	0.324763	0.372569
CAETHG_0812_#_Hydroxylamine reductase	6002.57	-1.0579	0.377901	-2.79941	0.00511967	0.0132288
CAETHG_0813_#_hypothetical protein	189.028	-0.466945	0.405783	-1.15073	0.249844	0.298081
CAETHG_0814_#_hypothetical protein	1574.59	1.06778	0.24437	4.36953	1.24512e-05	7.95723e-05
CAETHG_0815_#_hypothetical protein	394.118	0.727889	0.385151	1.88988	0.0587742	0.097063
CAETHG_0816_#_gluconate transporter	96.0089	-1.02164	0.501977	-2.03523	0.0418279	0.0746149
CAETHG_0817_#_Glucarate dehydratase	205.1	-0.104453	0.419987	-0.248706	0.803589	0.831359
CAETHG_0818_#_hypothetical protein	79.9265	-0.616181	0.662423	-0.930192	0.352272	0.401712
CAETHG_0819_#_anion transporter	131.608	-0.215709	0.505489	-0.426734	0.669573	0.712403
CAETHG_0820_#_Spermidine synthase	940.293	0.417548	0.218848	1.90794	0.0563992	0.0939298
CAETHG_0821_#_Methylglyoxal reductase (NADPH-dependent)	481.111	0.477422	0.354415	1.34707	0.177957	0.221286
CAETHG_0822_#_transcriptional regulator, CdaR	343.247	0.24948	0.395448	0.630881	0.528118	0.579568
CAETHG_0823_#_Dihydrodipicolinate synthase	122.055	-0.682528	0.481373	-1.41788	0.156226	0.203592
CAETHG_0824_#_Sporulation stage 0, Spo0E-like regulatory phosphatase	81.1304	-1.45661	0.606078	-2.40334	0.016246	0.0339644
CAETHG_0825_#_Adenosine deaminase	1172.95	1.58668	0.302253	5.24951	1.52504e-07	1.66144e-06
CAETHG_0826_#_diguanylate cyclase	1787.13	-0.51963	0.209342	-2.48221	0.0130572	0.028809
CAETHG_0827_#_serine phosphatase	2333.55	-0.0272796	0.164732	-0.1656	0.868472	0.885057
CAETHG_0828_#_protein of unknown function DUF1987-containing protein	849.603	-0.486096	0.199743	-2.43361	0.0149491	0.0318433
CAETHG_0829_#_hypothetical protein	1252.83	-0.258886	0.136109	-1.90204	0.0571653	0.095004
CAETHG_0830_#_Protein of unknown function DUF4317	332.331	-0.467935	0.328681	-1.42367	0.154541	0.202111
CAETHG_0831_#_HesB-related (seleno)protein	1050.48	0.230766	0.2502	0.922328	0.356358	0.405931
CAETHG_0832_#_tRNA sulfurtransferase	488.992	-0.0225733	0.275825	-0.0818391	0.934775	0.944373
CAETHG_0833_#_Cysteine desulfurase	367.018	-0.318292	0.324316	-0.981425	0.326383	0.374223
CAETHG_0834_#_polysaccharide deacetylase	102.81	-1.32117	0.557707	-2.36894	0.0178394	0.0367226
CAETHG_0835_#_putative protein family UPF0302	261.999	-0.580652	0.348247	-1.66736	0.0954431	0.141313
CAETHG_0836_#_hypothetical protein	152.842	-0.967977	0.467104	-2.07229	0.0382381	0.0695309
CAETHG_0837_#_hypothetical protein	123.341	-1.16476	0.490206	-2.37605	0.017499	0.0361164
CAETHG_0838_#_Helicase superfamily 1 UvrD-related protein	576.715	-0.335129	0.231833	-1.44556	0.1483	0.196875
CAETHG_0839_#_hypothetical protein	529.731	-0.11062	0.280804	-0.393941	0.693624	0.73457
CAETHG_0840_#_Cyclopropane-fatty-acyl-phospholipid synthase	2820.94	0.779151	0.266214	2.92678	0.00342486	0.00930787
CAETHG_0841_#_putative signal transduction protein with CBS domain containing protein	1258.37	0.124641	0.227139	0.548743	0.583182	0.63163
CAETHG_0842_#_Sporulation stage 0, Spo0E-like regulatory phosphatase	69.1545	-1.66799	0.633865	-2.63146	0.00850186	0.0201778
CAETHG_0843_#_regulator B protein	326.846	-0.528577	0.338405	-1.56196	0.118296	0.167735
CAETHG_0844_#_signal transduction histidine kinase regulating citrate/malate metabolism	1197.97	-0.112097	0.17572	-0.637932	0.523518	0.575444
CAETHG_0845_#_AgrD family protein	1788.15	-0.184642	0.246405	-0.749347	0.453648	0.506853
CAETHG_0846_#_hypothetical protein	653.22	-0.195513	0.270914	-0.72168	0.470491	0.522611
CAETHG_0847_#_diguanylate cyclase/phosphodiesterase	1535.34	-0.285481	0.206134	-1.38493	0.166073	0.211607
CAETHG_0848_#_RNA binding S1 domain protein	755.533	-0.400353	0.212501	-1.88401	0.0595641	0.0981102
CAETHG_0849_#_peptidase S58 DmpA	444.72	-0.301255	0.323728	-0.930582	0.35207	0.401628
CAETHG_0850_#_ECF transporter, substrate-specific component	2473.45	0.41743	0.231921	1.79988	0.0718792	0.113515
CAETHG_0851_#_hypothetical protein	136.709	-1.20904	0.559718	-2.16008	0.0307662	0.0582662
CAETHG_0852_#_hypothetical protein	260.702	-0.562561	0.447824	-1.25621	0.209039	0.256193
CAETHG_0853_#_small acid-soluble spore protein alpha/beta type	91.6264	-1.51479	0.636254	-2.38079	0.0172758	0.0357612
CAETHG_0854_#_cobalt ABC transporter, ATPase subunit	731.482	0.623532	0.276979	2.25119	0.0243735	0.0480376
CAETHG_0855_#_cobalt ABC transporter, inner membrane subunit CbiQ	484.768	0.422597	0.375986	1.12397	0.261025	0.309136
CAETHG_0856_#_cell wall binding repeat 2-containing protein	2802.47	0.214038	0.161481	1.32547	0.185016	0.229295
CAETHG_0857_#_protein of unknown function DUF503	411.652	-0.60845	0.302783	-2.00953	0.0444811	0.0782178
CAETHG_0858_#_hypothetical protein	85.3626	-1.96642	0.670111	-2.93447	0.00334113	0.00909996
CAETHG_0859_#_cytochrome b5	86.5416	-1.98889	0.652309	-3.049	0.00229607	0.00656602
CAETHG_0860_#_hydrogenase maturation protease	85.7077	-1.97008	0.684346	-2.87878	0.00399215	0.0106474
CAETHG_0861_#_Cytochrome-c3 hydrogenase	93.9572	-1.84299	0.659162	-2.79597	0.00517449	0.0133376
CAETHG_0862_#_hydrogenase (NiFe) small subunit HydA	84.4851	-1.96886	0.690921	-2.84962	0.00437714	0.0115519
CAETHG_0863_#_hypothetical protein	188.969	-1.24886	0.397521	-3.14162	0.00168014	0.00499537
CAETHG_0864_#_hypothetical protein	216.983	-0.925544	0.394547	-2.34584	0.0189842	0.0387876
CAETHG_0865_#_major facilitator superfamily MFS_1	193.433	-1.16375	0.370635	-3.13987	0.00169023	0.00501809
CAETHG_0866_#_major facilitator superfamily MFS_1	166.149	-0.935962	0.518993	-1.80342	0.0713221	0.112843
CAETHG_0867_#_2,4-dienoyl-CoA reductase (NADPH)	186.701	-1.1062	0.489896	-2.25804	0.0239434	0.047353
CAETHG_0868_#_Xylose isomerase domain-containing protein TIM barrel	121.539	-1.40682	0.518656	-2.71243	0.00667929	0.0164616
CAETHG_0869_#_NADPH dehydrogenase, Dihydrolipoyl dehydrogenase	156.677	-1.33228	0.486859	-2.73649	0.00620994	0.0154745
CAETHG_0870_#_Shikimate dehydrogenase	160.083	-1.42172	0.519769	-2.73529	0.00623251	0.0155184
CAETHG_0871_#_3-dehydroquinate dehydratase	147.748	-1.47156	0.502307	-2.9296	0.00339397	0.00922823
CAETHG_0872_#_transcriptional regulator, LysR family	289.537	-0.634373	0.41064	-1.54484	0.122385	0.172445
CAETHG_0873_#_protein of unknown function DUF192	178.783	-0.895991	0.510256	-1.75596	0.0790945	0.122313
CAETHG_0874_#_Type II secretion system F domain-containing protein	127.324	-1.24918	0.586214	-2.13092	0.0330957	0.0619511
CAETHG_0875_#_Type II secretion system F domain-containing protein	100.359	-1.59379	0.607287	-2.62444	0.00867922	0.0205385
CAETHG_0876_#_type II secretion system protein E	106.179	-1.49691	0.591448	-2.53092	0.0113765	0.0257134
CAETHG_0877_#_hypothetical protein	93.5506	-1.64751	0.636945	-2.58658	0.00969342	0.0225155
CAETHG_0878_#_response regulator receiver protein	99.9753	-1.6063	0.61492	-2.61221	0.00899593	0.0211924
CAETHG_0879_#_Flp pilus assembly protein CpaB	100.968	-1.56115	0.615	-2.53845	0.0111343	0.0252295
CAETHG_0880_#_hypothetical protein	100.71	-1.648	0.609849	-2.7023	0.00688612	0.0168461
CAETHG_0881_#_TadE family protein	94.7817	-1.64805	0.630955	-2.61199	0.00900165	0.021198
CAETHG_0882_#_Flp/Fap pilin component	94.5183	-1.64666	0.639405	-2.5753	0.0100154	0.0230507
CAETHG_0883_#_two component transcriptional regulator, LuxR family	101.074	-1.6083	0.6026	-2.66893	0.00760924	0.0183654
CAETHG_0884_#_DegS sensor signal transduction histidine kinase	102.124	-1.60938	0.596382	-2.69857	0.00696387	0.0169901
CAETHG_0885_#_peptidase A24A prepilin type IV	96.4914	-1.6367	0.631134	-2.59326	0.00950704	0.0221643
CAETHG_0886_#_hypothetical protein	6251.05	0.676215	0.233683	2.89373	0.00380692	0.0102227
CAETHG_0887_#_Rubrerythrin	11071.2	0.7172	0.208662	3.43714	0.000587888	0.00200974
CAETHG_0888_#_Transposase DDE domain containing protein	11900.8	0.250745	0.208036	1.20529	0.22809	0.276794
CAETHG_0889_#_Phosphonate-transporting ATPase	1075.83	0.261194	0.151885	1.71969	0.0854889	0.129998
CAETHG_0890_#_polar amino acid ABC transporter, inner membrane subunit	1162.8	-0.00238707	0.15729	-0.0151763	0.987892	0.989148
CAETHG_0891_#_ABC-type transporter, periplasmic subunit family 3	1606.55	0.0592944	0.119534	0.496047	0.619861	0.666883
CAETHG_0892_#_hypothetical protein	3655.62	-0.615921	0.196677	-3.13164	0.00173834	0.00513912
CAETHG_0893_#_CBS domain containing membrane protein	2335.72	0.162638	0.179534	0.905889	0.364994	0.414494
CAETHG_0894_#_hypothetical protein	1682.27	-0.211095	0.190417	-1.10859	0.267606	0.315624
CAETHG_0895_#_HNH endonuclease	1339.79	-0.541202	0.220078	-2.45914	0.0139272	0.0302516
CAETHG_0896_#_Cardiolipin synthase	915.561	-0.0866352	0.22616	-0.38307	0.701668	0.74184
CAETHG_0897_#_Fructose-1,6-bisphosphatase class 3	5784.16	-0.220887	0.211045	-1.04663	0.295268	0.342666
CAETHG_0898_#_phosphoglucomutase/phosphomannomutase alpha/beta/alpha domain I	833.501	-0.612826	0.183424	-3.34104	0.000834642	0.00272803
CAETHG_0899_#_heavy metal translocating P-type ATPase	296.743	0.25138	0.422121	0.595518	0.551498	0.601347
CAETHG_0900_#_40-residue YVTN family beta-propeller repeat protein	460.798	-0.357543	0.246981	-1.44766	0.147713	0.196542
CAETHG_0901_#_ErfK/YbiS/YcfS/YnhG family protein	542.468	-0.548418	0.195368	-2.8071	0.00499892	0.0129647
CAETHG_0902_#_hypothetical protein	182.185	-1.22278	0.408779	-2.99129	0.00277799	0.00773342
CAETHG_0903_#_Shikimate kinase	2086.76	0.318713	0.19192	1.66066	0.0967825	0.142726
CAETHG_0904_#_Shikimate dehydrogenase	4046.31	0.725564	0.146168	4.9639	6.90932e-07	6.37947e-06
CAETHG_0905_#_Prephenate dehydratase	7710.72	1.03869	0.177329	5.85738	4.70223e-09	6.8766e-08
CAETHG_0906_#_Chorismate synthase	7200.58	1.11467	0.172167	6.47437	9.52092e-11	1.85614e-09
CAETHG_0907_#_3-phosphoshikimate 1-carboxyvinyltransferase	6993.79	1.09739	0.137273	7.9942	1.30416e-15	5.51163e-14
CAETHG_0908_#_3-dehydroquinate synthase	6600.15	0.970609	0.14048	6.90923	4.87284e-12	1.1579e-10
CAETHG_0909_#_Prephenate dehydrogenase	6888.51	1.08907	0.199805	5.45066	5.0184e-08	6.01921e-07
CAETHG_0910_#_phospho-2-dehydro-3-deoxyheptonate aldolase	11573	1.50008	0.211659	7.08727	1.36781e-12	3.55913e-11
CAETHG_0911_#_hypothetical protein	1376.81	-0.590139	0.30631	-1.92661	0.0540282	0.0908696
CAETHG_0912_#_CHAP domain containing protein	9898.06	1.05795	0.186012	5.68756	1.28869e-08	1.72291e-07
CAETHG_0913_#_response regulator receiver protein	918.018	-0.724353	0.228333	-3.17235	0.0015121	0.0045602
CAETHG_0914_#_short-chain dehydrogenase/reductase SDR	279.929	-0.940751	0.407176	-2.31043	0.0208645	0.0421507
CAETHG_0915_#_	176.169	-1.31025	0.466712	-2.8074	0.0049943	0.012958
CAETHG_0917_#_ACT domain-containing protein	1779.41	0.505426	0.181224	2.78896	0.00528779	0.0135575
CAETHG_0918_#_UPF0210 protein	7231.66	1.08151	0.203877	5.30474	1.12831e-07	1.26101e-06
CAETHG_0919_#_putative metal dependent phosphohydrolase	5127.02	0.688268	0.204841	3.36001	0.000779392	0.00257349
CAETHG_0920_#_methyl-accepting chemotaxis sensory transducer	3159.61	-0.31775	0.134172	-2.36823	0.0178735	0.0367568
CAETHG_0921_#_hypothetical protein	555.418	-0.394674	0.275733	-1.43136	0.152326	0.200031
CAETHG_0922_#_hypothetical protein	478.194	-0.325101	0.297751	-1.09186	0.274897	0.323013
CAETHG_0923_#_GCN5-related N-acetyltransferase	480.185	-0.365486	0.34971	-1.04511	0.295971	0.343418
CAETHG_0924_#_UDP-glucuronosyl/UDP-glucosyltransferase	1201.38	0.317583	0.265267	1.19722	0.231221	0.279409
CAETHG_0925_#_Protein of unknown function DUF2000	457.622	-0.524733	0.289578	-1.81206	0.0699769	0.111078
CAETHG_0926_#_transcriptional regulator, AraC family	705.897	-0.571616	0.279498	-2.04515	0.0408397	0.0732671
CAETHG_0927_#_hypothetical protein	124.047	-1.57982	0.512493	-3.08262	0.00205184	0.00592409
CAETHG_0928_#_pyruvate ferredoxin/flavodoxin oxidoreductase	695.851	0.215448	0.295259	0.72969	0.46558	0.518619
CAETHG_0929_#_Protein of unknown function DUF3787	143.409	-1.42165	0.486541	-2.92196	0.00347834	0.00942943
CAETHG_0930_#_Exo-poly-alpha-galacturonosidase	1164.11	0.325108	0.270549	1.20166	0.229496	0.278071
CAETHG_0931_#_AAA ATPase	584.038	-0.398355	0.239603	-1.66256	0.0963996	0.142337
CAETHG_0932_#_transcriptional regulator, IclR family	520.368	-0.570477	0.27942	-2.04165	0.0411865	0.0737556
CAETHG_0933_#_Aspartate transaminase	963.612	0.493447	0.316244	1.56034	0.118681	0.168134
CAETHG_0934_#_nitroreductase	1496.61	0.540646	0.320506	1.68685	0.0916323	0.136829
CAETHG_0935_#_hypothetical protein	672.595	0.0189304	0.314634	0.0601665	0.952023	0.959336
CAETHG_0936_#_transcriptional regulator, TetR family	471.017	-0.677422	0.336417	-2.01364	0.0440477	0.0776724
CAETHG_0937_#_transcriptional regulator, GntR family with aminotransferase domain containing protein	51267.5	2.25382	0.497832	4.52727	5.97496e-06	4.27064e-05
CAETHG_0938_#_aspartate racemase	21728.6	2.20571	0.521969	4.22576	2.38141e-05	0.000136449
CAETHG_0939_#_drug resistance transporter, EmrB/QacA subfamily	5738.16	2.54775	0.553684	4.60145	4.19569e-06	3.14153e-05
CAETHG_0940_#_transcriptional regulator, TetR family	807.469	-0.235875	0.265545	-0.888268	0.374396	0.423643
CAETHG_0941_#_SEC-C motif domain protein	936.353	-0.279762	0.211835	-1.32066	0.186616	0.230988
CAETHG_0942_#_protein of unknown function DUF81	167.765	-1.42664	0.489498	-2.91449	0.00356267	0.00964079
CAETHG_0943_#_CoA-disulfide reductase	611.623	-0.465701	0.325585	-1.43035	0.152615	0.200296
CAETHG_0944_#_Methyltransferase type 11	221.209	-1.25424	0.449493	-2.79035	0.00526512	0.0135214
CAETHG_0945_#_hypothetical protein	131.326	-1.64545	0.557408	-2.95196	0.00315759	0.00863639
CAETHG_0946_#_C_GCAxxG_C_C family protein	165.964	-1.58667	0.50886	-3.11808	0.00182033	0.00534389
CAETHG_0947_#_regulatory protein ArsR	200.82	-1.40224	0.42399	-3.30726	0.000942137	0.00303304
CAETHG_0948_#_Protein of unknown function DUF318, transmembrane	233.492	-1.37756	0.435775	-3.16118	0.00157133	0.00471624
CAETHG_0949_#_redox-active disulfide protein 2	325.47	-1.0289	0.373269	-2.75646	0.00584314	0.0147059
CAETHG_0950_#_transcriptional regulator, ArsR family	424.57	-0.957529	0.314141	-3.04809	0.00230303	0.00658293
CAETHG_0951_#_protein of unknown function DUF421	128.817	-1.53053	0.492728	-3.10624	0.00189485	0.00552147
CAETHG_0952_#_hypothetical protein	124.264	-1.59439	0.526576	-3.02784	0.00246307	0.00696764
CAETHG_0953_#_Na(+)/H(+) antiporter nhaA	181.213	-1.39377	0.449124	-3.10331	0.00191366	0.00556861
CAETHG_0954_#_transposase IS200-family protein	300.417	-1.56679	0.333523	-4.6977	2.63112e-06	2.06586e-05
CAETHG_0955_#_Protein of unknown function DUF2680	288.676	-1.03632	0.44687	-2.31906	0.0203917	0.0413015
CAETHG_0956_#_two component transcriptional regulator, winged helix family	155.903	-1.46638	0.476524	-3.07725	0.00208923	0.00602101
CAETHG_0957_#_integral membrane sensor signal transduction histidine kinase	187.226	-1.31694	0.432532	-3.04473	0.00232889	0.00664176
CAETHG_0958_#_Protein of unknown function DUF2078, membrane	138.212	-1.52736	0.513606	-2.97379	0.00294149	0.00813463
CAETHG_0959_#_hypothetical protein	216.033	-1.04257	0.376965	-2.76568	0.00568039	0.0143652
CAETHG_0960_#_HxlR family transcriptional regulator	120.371	-1.65911	0.548934	-3.02243	0.00250756	0.00706491
CAETHG_0961_#_peptidase M24	471.989	-0.409356	0.339164	-1.20696	0.227449	0.276175
CAETHG_0962_#_esterase	134.382	-1.60712	0.560391	-2.86785	0.00413275	0.0109806
CAETHG_0963_#_hypothetical protein	148.952	-1.49593	0.505498	-2.95932	0.00308314	0.00847708
CAETHG_0964_#_tRNA (guanine-N(7)-)-methyltransferase	160.81	-1.44889	0.504574	-2.87151	0.00408517	0.0108633
CAETHG_0965_#_hypothetical protein	377.664	-1.22784	0.270949	-4.53163	5.85311e-06	4.20263e-05
CAETHG_0966_#_peptidase M50	812.224	-0.601524	0.213102	-2.8227	0.00476211	0.0124531
CAETHG_0967_#_hypothetical protein	866.607	-0.663954	0.251315	-2.64192	0.00824373	0.0196706
CAETHG_0968_#_Protein of unknown function DUF2233, periplasmic	707.022	-0.744458	0.249683	-2.98162	0.00286732	0.00795748
CAETHG_0969_#_PhoH family protein	1524.96	-0.0482586	0.240877	-0.200345	0.841211	0.862314
CAETHG_0970_#_hypothetical protein	453.853	-0.613361	0.31439	-1.95096	0.0510624	0.0870909
CAETHG_0971_#_small acid-soluble spore protein alpha/beta type	118.52	-1.69393	0.577658	-2.93241	0.00336337	0.00915658
CAETHG_0972_#_cell wall binding repeat 2-containing protein	648.446	0.0566866	0.298196	0.190099	0.849232	0.868542
CAETHG_0973_#_hypothetical protein	289.93	-0.751422	0.332163	-2.26221	0.0236847	0.0469104
CAETHG_0974_#_NADPH-dependent FMN reductase	3291.23	-0.164088	0.192708	-0.851483	0.394501	0.444953
CAETHG_0975_#_hypothetical protein	152.303	-1.53848	0.482256	-3.19016	0.00142192	0.00432136
CAETHG_0976_#_Protein of unknown function DUF3189	142.729	-1.57385	0.521975	-3.01518	0.00256826	0.00721337
CAETHG_0977_#_superoxide dismutase copper/zinc binding protein	164.955	-1.27538	0.406125	-3.14036	0.00168739	0.00501203
CAETHG_0978_#_Coat F domain protein	160.556	-1.43921	0.462387	-3.11257	0.00185466	0.00542442
CAETHG_0979_#_hypothetical protein	127.652	-1.61808	0.502326	-3.22117	0.00127667	0.00394464
CAETHG_0980_#_small acid-soluble spore protein, H-type	169.003	-1.44441	0.420016	-3.43895	0.000583968	0.0019985
CAETHG_0981_#_hypothetical protein	325.101	-1.0331	0.357298	-2.89143	0.00383496	0.0102892
CAETHG_0982_#_3-oxoacyl-(acyl-carrier-protein) reductase	798.109	-0.445552	0.230467	-1.93326	0.0532045	0.0898442
CAETHG_0983_#_2,4-dienoyl-CoA reductase (NADPH)	14075.4	0.202677	0.190805	1.06222	0.288136	0.335741
CAETHG_0984_#_transcriptional regulator, PadR-like family	247.456	-0.927688	0.337319	-2.75018	0.00595629	0.014931
CAETHG_0985_#_PrcB C-terminal domain containing protein	825.777	-0.0245142	0.255772	-0.0958438	0.923645	0.934778
CAETHG_0986_#_protein of unknown function DUF4367	209.232	-1.18796	0.484968	-2.44957	0.0143028	0.0308652
CAETHG_0987_#_RNA polymerase, sigma-24 subunit, ECF subfamily	175.969	-1.41372	0.401937	-3.51727	0.000436014	0.00156088
CAETHG_0988_#_cell wall binding repeat 2-containing protein	304.727	-0.0686449	0.352726	-0.194612	0.845696	0.865629
CAETHG_0989_#_Adenine deaminase	234.203	-1.10902	0.412751	-2.68691	0.00721173	0.0175067
CAETHG_0990_#_CMP/dCMP deaminase zinc-binding protein	151.976	-1.54897	0.480631	-3.22278	0.00126954	0.00393032
CAETHG_0991_#_molybdopterin dehydrogenase FAD-binding protein	160.965	-1.55919	0.501358	-3.10994	0.00187126	0.0054603
CAETHG_0992_#_Xanthine dehydrogenase	134.086	-1.74907	0.497173	-3.51803	0.000434762	0.00155728
CAETHG_0993_#_Xanthine dehydrogenase	181.594	-1.51972	0.376649	-4.03484	5.46387e-05	0.000273828
CAETHG_0994_#_peptidase M20	140.869	-1.68352	0.513079	-3.2812	0.00103365	0.00327738
CAETHG_0995_#_N-acyl-D-glutamate deacylase	154.144	-1.6382	0.467966	-3.50068	0.000464065	0.00164447
CAETHG_0996_#_ABC-type transporter, integral membrane subunit	137.295	-1.61209	0.516835	-3.11917	0.00181363	0.0053267
CAETHG_0997_#_ABC-type transporter, integral membrane subunit	146.192	-1.67356	0.421591	-3.96962	7.19871e-05	0.000344455
CAETHG_0998_#_Monosaccharide-transporting ATPase	155.965	-1.69313	0.482319	-3.5104	0.000447436	0.00159451
CAETHG_0999_#_basic membrane lipoprotein	161.585	-1.55367	0.511042	-3.04021	0.00236415	0.00672709
CAETHG_1000_#_YheO-like domain-containing protein	825.157	-0.191782	0.293568	-0.65328	0.513576	0.56667
CAETHG_1001_#_glycoside hydrolase family 25	295.849	-0.727193	0.310155	-2.34461	0.0190469	0.0389031
CAETHG_1002_#_hypothetical protein	123.301	-1.83038	0.540659	-3.38545	0.000710612	0.00238271
CAETHG_1003_#_response regulator receiver protein	389.46	-1.12098	0.270659	-4.14167	3.44783e-05	0.000187164
CAETHG_1004_#_PAS/PAC sensor hybrid histidine kinase	1601.88	-0.138689	0.222459	-0.623435	0.532998	0.583906
CAETHG_1005_#_metal dependent phosphohydrolase	629.81	-0.575183	0.270401	-2.12715	0.0334078	0.0623685
CAETHG_1006_#_two component transcriptional regulator, LytTR family	218.197	-1.37189	0.346294	-3.96163	7.44396e-05	0.000354842
CAETHG_1007_#_hypothetical protein	225.012	-1.1816	0.337908	-3.49682	0.000470839	0.00166379
CAETHG_1008_#_ATP-binding region ATPase domain protein	278.247	-1.08986	0.332974	-3.27312	0.00106369	0.00336079
CAETHG_1009_#_hypothetical protein	336.906	-1.00772	0.293812	-3.4298	0.000604025	0.00206154
CAETHG_1010_#_hypothetical protein	576.644	-0.576299	0.262509	-2.19535	0.0281383	0.0541028
CAETHG_1011_#_hypothetical protein	193.56	-1.54048	0.395021	-3.89975	9.62907e-05	0.000441297
CAETHG_1012_#_Glyoxylate reductase (NADP(+))	413.927	-0.538693	0.295865	-1.82074	0.0686465	0.109449
CAETHG_1013_#_integral membrane sensor signal transduction histidine kinase	547.327	-0.226858	0.266632	-0.850828	0.394865	0.445284
CAETHG_1014_#_two component transcriptional regulator, winged helix family	370.773	-0.281761	0.277882	-1.01396	0.310602	0.35802
CAETHG_1015_#_protein of unknown function DUF214	785.844	0.162269	0.263053	0.616869	0.537321	0.588232
CAETHG_1016_#_Sulfate-transporting ATPase	553.958	-0.0972618	0.280893	-0.346259	0.729148	0.766902
CAETHG_1017_#_hypothetical protein	283.581	-0.963525	0.338218	-2.84883	0.00438807	0.0115759
CAETHG_1018_#_hypothetical protein	496.073	-0.18612	0.29767	-0.625254	0.531805	0.582902
CAETHG_1019_#_hypothetical protein	971.48	0.373293	0.248127	1.50444	0.132467	0.182406
CAETHG_1020_#_hypothetical protein	409.063	-0.338142	0.28118	-1.20258	0.229138	0.277745
CAETHG_1021_#_type III restriction protein res subunit	877.456	0.465028	0.275524	1.68779	0.0914506	0.136655
CAETHG_1022_#_hypothetical protein	222.3	-0.980776	0.352248	-2.78434	0.00536374	0.0137243
CAETHG_1023_#_hypothetical protein	187.662	-1.4472	0.394189	-3.67135	0.000241273	0.000948373
CAETHG_1024_#_hypothetical protein	238.282	-1.18108	0.377052	-3.13241	0.0017338	0.00512812
CAETHG_1025_#_signal transduction histidine kinase regulating citrate/malate metabolism	163.947	-1.69402	0.448765	-3.77485	0.000160106	0.00066679
CAETHG_1026_#_two component transcriptional regulator, LytTR family	131.808	-1.80611	0.525723	-3.43548	0.000591499	0.00202098
CAETHG_1027_#_esterase	277.652	-0.889555	0.353868	-2.5138	0.0119437	0.0267365
CAETHG_1028_#_putative transcriptional regulator, PucR family	380.992	-0.683343	0.297875	-2.29406	0.021787	0.0437197
CAETHG_1029_#_NADPH-dependent FMN reductase	228.595	-1.26029	0.399553	-3.15424	0.00160914	0.00481825
CAETHG_1030_#_protein of unknown function DUF1097	130.192	-1.82654	0.521187	-3.50459	0.000457317	0.00162696
CAETHG_1031_#_hypothetical protein	171.919	-1.48496	0.396437	-3.74575	0.000179853	0.000736847
CAETHG_1032_#_fumarate reductase/succinate dehydrogenase flavoprotein domain protein	279.294	-1.28643	0.311109	-4.13496	3.5501e-05	0.000191395
CAETHG_1033_#_Pyridine nucleotide-disulfide oxidoreductase, FAD/NAD(P)-binding domain containing protein	189.723	-1.63646	0.403943	-4.05121	5.09532e-05	0.000257713
CAETHG_1034_#_DNA modification/repair radical SAM protein, putative	1529.08	-0.067393	0.203295	-0.331503	0.740265	0.777282
CAETHG_1035_#_DNA metabolism protein, putative	424.676	-0.714504	0.274985	-2.59834	0.00936756	0.0219203
CAETHG_1036_#_hypothetical protein	208.385	-1.34109	0.341361	-3.92864	8.54268e-05	0.000396998
CAETHG_1037_#_Uroporphyrinogen decarboxylase (URO-D)	323.485	-0.740744	0.317681	-2.33172	0.0197154	0.0401383
CAETHG_1038_#_cell wall binding repeat 2-containing protein	729.183	0.242495	0.277434	0.874065	0.382083	0.43172
CAETHG_1039_#_hypothetical protein	133.86	-1.66472	0.436992	-3.80951	0.000139244	0.000593249
CAETHG_1040_#_Tail Collar domain protein	148.747	-1.46448	0.46345	-3.15995	0.00157796	0.00473389
CAETHG_1041_#_GCN5-related N-acetyltransferase	119.472	-1.85883	0.515759	-3.60406	0.000313286	0.00116939
CAETHG_1042_#_hypothetical protein	123.214	-1.75306	0.494058	-3.54828	0.000387754	0.00141138
CAETHG_1043_#_hypothetical protein	376.12	-0.956162	0.294982	-3.24143	0.00118933	0.00370936
CAETHG_1044_#_DNA metabolism protein, putative	438.792	-1.01213	0.276004	-3.66707	0.000245348	0.000960792
CAETHG_1045_#_methyl-accepting chemotaxis sensory transducer	574.799	-1.79091	0.243201	-7.36391	1.78597e-13	5.27993e-12
CAETHG_1046_#_hypothetical protein	131.841	-1.71634	0.475402	-3.61029	0.000305849	0.00114775
CAETHG_1047_#_transcriptional regulator, LysR family	199.228	-1.40071	0.414107	-3.38248	0.00071834	0.00240478
CAETHG_1048_#_methyl-accepting chemotaxis sensory transducer with Cache sensor	135.192	-1.60875	0.479466	-3.35529	0.000792815	0.00261107
CAETHG_1049_#_YidE/YbjL duplication	126.175	-1.84099	0.467873	-3.93481	8.32629e-05	0.000388375
CAETHG_1050_#_PrpF protein	119.279	-1.86908	0.55908	-3.34313	0.000828387	0.00271402
CAETHG_1051_#_aconitate hydratase	117.035	-1.9039	0.549865	-3.46249	0.000535211	0.00185995
CAETHG_1052_#_citrate lyase, alpha subunit	285.413	-1.16685	0.28062	-4.1581	3.20909e-05	0.000175871
CAETHG_1053_#_citrate lyase, beta subunit	190.431	-1.36591	0.45158	-3.02473	0.00248857	0.00702573
CAETHG_1054_#_Citrate lyase acyl carrier protein	137.036	-1.70805	0.475585	-3.59148	0.000328809	0.0012201
CAETHG_1055_#_malic protein NAD-binding protein	297.429	-1.00147	0.276226	-3.62556	0.000288339	0.00109246
CAETHG_1056_#_transcriptional regulator, GntR family	1408.09	-0.640885	0.220312	-2.90898	0.00362605	0.00980389
CAETHG_1057_#_protein of unknown function DUF894 DitE	119.932	-1.8816	0.537068	-3.50346	0.000459259	0.0016313
CAETHG_1058_#_S-adenosylhomocysteine deaminase	195.416	-1.21982	0.381203	-3.19993	0.00137463	0.00419739
CAETHG_1059_#_NADP-dependent oxidoreductase domain containing protein	1602.37	0.271601	0.225181	1.20615	0.22776	0.2765
CAETHG_1060_#_Phosphinothricin acetyltransferase	404.275	-0.860701	0.262508	-3.27876	0.00104265	0.0033026
CAETHG_1061_#_methyl-accepting chemotaxis sensory transducer	519.56	-0.575476	0.251322	-2.28979	0.0220334	0.044186
CAETHG_1062_#_putative methyl-accepting chemotaxis sensory transducer	657.745	-0.479152	0.267435	-1.79166	0.0731875	0.11507
CAETHG_1063_#_YoaP-like domain containing protein	373.942	-0.774883	0.287834	-2.69212	0.00710002	0.0172688
CAETHG_1064_#_methyl-accepting chemotaxis sensory transducer	6957.43	0.312508	0.203196	1.53797	0.124057	0.174255
CAETHG_1065_#_Phosphoglycerate dehydrogenase	4256.2	0.284831	0.183581	1.55153	0.120774	0.170787
CAETHG_1066_#_RelA/SpoT domain protein	157.004	-1.65797	0.455094	-3.64313	0.000269344	0.00103355
CAETHG_1067_#_two component transcriptional regulator, winged helix family	175.871	-1.62454	0.504312	-3.22129	0.00127614	0.00394464
CAETHG_1068_#_integral membrane sensor signal transduction histidine kinase	228.618	-1.41741	0.370721	-3.8234	0.000131625	0.000564772
CAETHG_1069_#_hypothetical protein	312.786	-1.26749	0.311582	-4.06791	4.74372e-05	0.000243846
CAETHG_1070_#_diguanylate cyclase/phosphodiesterase with PAS/PAC sensor(s)	1411.31	-0.369444	0.209054	-1.76722	0.0771914	0.120078
CAETHG_1071_#_protein of unknown function DUF336	198.156	-1.31662	0.363752	-3.61957	0.000295098	0.00111539
CAETHG_1072_#_diguanylate cyclase	1563.13	-0.412737	0.218997	-1.88467	0.0594737	0.097987
CAETHG_1073_#_DNA polymerase III polC-type	5195.99	0.581966	0.219102	2.65614	0.00790419	0.0189688
CAETHG_1074_#_peptidase S51 dipeptidase E	612.618	-0.578611	0.299954	-1.929	0.0537315	0.0905397
CAETHG_1075_#_hypothetical protein	638.592	-1.0075	0.228277	-4.41352	1.01703e-05	6.62967e-05
CAETHG_1076_#_hypothetical protein	928.062	-1.17993	0.231596	-5.09478	3.49154e-07	3.48988e-06
CAETHG_1077_#_hypothetical protein	118.574	-1.86455	0.595069	-3.13334	0.0017283	0.00511536
CAETHG_1078_#_Alcohol dehydrogenase	185.003	-1.43887	0.379025	-3.79624	0.000146909	0.000621697
CAETHG_1079_#_2,4-dienoyl-CoA reductase (NADPH)	195.61	-1.268	0.390607	-3.24624	0.00116942	0.00366359
CAETHG_1080_#_major facilitator superfamily MFS_1	160.689	-1.5166	0.457182	-3.31727	0.000909017	0.00293844
CAETHG_1081_#_transcriptional regulator, CdaR	509.596	-1.53372	0.217078	-7.06533	1.60233e-12	4.15221e-11
CAETHG_1082_#_NADPH-dependent FMN reductase	711.418	-0.135008	0.245644	-0.549607	0.582589	0.631096
CAETHG_1083_#_hypothetical protein	136.139	-1.73423	0.457483	-3.79081	0.000150159	0.000632898
CAETHG_1084_#_hypothetical protein	123.47	-1.8245	0.456045	-4.0007	6.31541e-05	0.000309358
CAETHG_1085_#_Chloride peroxidase	189.18	-1.65595	0.365591	-4.52952	5.9118e-06	4.23994e-05
CAETHG_1086_#_hypothetical protein	137.291	-1.87343	0.495439	-3.78137	0.000155969	0.000654324
CAETHG_1087_#_transglutaminase domain-containing protein	155.484	-1.67541	0.442138	-3.78934	0.000151048	0.000635797
CAETHG_1088_#_cell wall binding repeat 2-containing protein	748.29	-0.303277	0.225547	-1.34463	0.178745	0.222004
CAETHG_1089_#_hypothetical protein	166.424	-1.65795	0.41475	-3.99747	6.40218e-05	0.000312516
CAETHG_1090_#_hypothetical protein	366.135	-1.00753	0.299745	-3.3613	0.000775758	0.00256428
CAETHG_1091_#_Putative amidase domain containing protein	138.426	-1.78203	0.473548	-3.76315	0.00016779	0.000694199
CAETHG_1092_#_hypothetical protein	287.331	-0.958281	0.350048	-2.73757	0.00618952	0.015448
CAETHG_1093_#_hypothetical protein	284.988	-0.882798	0.357124	-2.47196	0.0134374	0.0294602
CAETHG_1094_#_hypothetical protein	228.371	-1.39415	0.418098	-3.3345	0.000854528	0.00278374
CAETHG_1095_#_hypothetical protein	298.153	-1.16893	0.372972	-3.1341	0.00172379	0.0051081
CAETHG_1096_#_hypothetical protein	335.134	-0.771283	0.344171	-2.24098	0.0250271	0.0491105
CAETHG_1097_#_death-on-curing family protein	159.203	-1.56928	0.411787	-3.81092	0.000138453	0.000590278
CAETHG_1098_#_hypothetical protein	281.66	-1.10331	0.369632	-2.98488	0.00283694	0.00788358
CAETHG_1099_#_hypothetical protein	121.686	-1.82556	0.506233	-3.60617	0.000310748	0.00116129
CAETHG_1100_#_hypothetical protein	1638.68	0.701194	0.260104	2.69582	0.00702154	0.0171043
CAETHG_1101_#_hypothetical protein	499.949	-0.101083	0.314037	-0.321882	0.747542	0.783631
CAETHG_1102_#_Proteinase inhibitor I42, chagasin	199.22	-1.17831	0.380701	-3.09511	0.00196742	0.00570651
CAETHG_1103_#_hypothetical protein	4516.38	-1.14684	0.331424	-3.46034	0.000539497	0.00187381
CAETHG_1104_#_hypothetical protein	718.161	-0.350327	0.263894	-1.32753	0.184334	0.228539
CAETHG_1105_#_phage-like protein	389.928	-0.813904	0.3035	-2.68173	0.00732427	0.0177525
CAETHG_1106_#_hypothetical protein	480.341	-0.941369	0.265439	-3.54645	0.000390453	0.00141956
CAETHG_1107_#_hypothetical protein	117.967	-1.93489	0.558401	-3.46505	0.000530135	0.00184332
CAETHG_1108_#_ABC transporter related protein	384.506	-1.11418	0.301197	-3.69916	0.000216312	0.000864835
CAETHG_1109_#_ABC-type transporter, integral membrane subunit	393.84	-0.901882	0.282404	-3.19359	0.00140513	0.00427859
CAETHG_1110_#_cob(I)alamin adenosyltransferase	3261.9	0.262336	0.165988	1.58045	0.114004	0.16249
CAETHG_1111_#_GHMP kinase	767.877	-0.204955	0.310958	-0.659111	0.509825	0.562827
CAETHG_1112_#_precorrin-6x reductase	1076.44	0.055609	0.282018	0.197182	0.843685	0.864336
CAETHG_1113_#_Sirohydrochlorin cobaltochelatase	1410.05	0.434381	0.248724	1.74644	0.0807348	0.1243
CAETHG_1114_#_precorrin-3B C17-methyltransferase	1182.34	0.394322	0.279815	1.40923	0.158768	0.205867
CAETHG_1115_#_Cobalamin synthesis G domain-containing protein	1849.7	0.361046	0.299122	1.20702	0.227426	0.276175
CAETHG_1116_#_precorrin-4 C11-methyltransferase	1440.63	0.461438	0.287391	1.60561	0.108359	0.155999
CAETHG_1117_#_precorrin-2 C20-methyltransferase	1285.49	0.332711	0.307374	1.08243	0.27906	0.326807
CAETHG_1118_#_precorrin-6Y C5,15-methyltransferase (decarboxylating), CbiT subunit	1431.72	0.419071	0.280704	1.49293	0.135455	0.185266
CAETHG_1119_#_precorrin-6y C5,15-methyltransferase (decarboxylating), CbiE subunit	1305.33	0.644076	0.264743	2.43284	0.014981	0.0318593
CAETHG_1120_#_cobalt-precorrin-6A synthase (deacetylating)	2165.49	0.84114	0.245364	3.42814	0.000607739	0.00207197
CAETHG_1121_#_Precorrin-8X methylmutase	1357.66	0.721002	0.275653	2.61562	0.00890669	0.0210294
CAETHG_1122_#_Nicotinate-nucleotide--dimethylbenzimidazole phosphoribosyltransferase	1903.74	0.779533	0.257726	3.02465	0.00248919	0.00702573
CAETHG_1123_#_Cobyrinic acid A,C-diamide synthase	2331.18	0.891294	0.272279	3.27346	0.00106241	0.00336011
CAETHG_1124_#_Porphobilinogen synthase	1954.38	0.834772	0.267624	3.1192	0.00181342	0.0053267
CAETHG_1125_#_uroporphyrin-III C-methyltransferase	3025.34	0.907875	0.236709	3.8354	0.00012536	0.000541792
CAETHG_1126_#_Porphobilinogen deaminase	1882.17	0.824183	0.224687	3.66813	0.000244326	0.000957388
CAETHG_1127_#_Siroheme synthase domain-containing protein	1037.93	0.253321	0.272139	0.930851	0.351931	0.401542
CAETHG_1128_#_Threonine-phosphate decarboxylase	1850.51	0.554012	0.219694	2.52174	0.0116775	0.0262901
CAETHG_1129_#_Cobalamin biosynthesis protein cbiB	1963	0.662454	0.238634	2.77602	0.00550284	0.0140174
CAETHG_1130_#_Cobyric acid synthase	3387.47	0.844559	0.231182	3.65322	0.000258976	0.0010017
CAETHG_1131_#_Sulfate-transporting ATPase	551.83	-0.740373	0.256691	-2.88429	0.00392293	0.0104939
CAETHG_1132_#_ABC-type transporter, integral membrane subunit	476.295	-1.18236	0.263961	-4.47931	7.48845e-06	5.10886e-05
CAETHG_1133_#_NUDIX hydrolase	543.372	-0.568396	0.281598	-2.01846	0.0435431	0.0770415
CAETHG_1134_#_transcriptional regulator, GntR family with aminotransferase domain containing protein	856.007	-0.433084	0.220628	-1.96296	0.0496505	0.0851441
CAETHG_1135_#_YhgE/Pip N-terminal domain protein	631.31	-0.294458	0.266694	-1.1041	0.269548	0.317558
CAETHG_1136_#_YhgE/Pip C-terminal domain protein	615.08	-0.341768	0.261269	-1.30811	0.190837	0.235673
CAETHG_1137_#_tyrosine specific protein phosphatase	231.368	-1.09456	0.37632	-2.90859	0.00363062	0.0098078
CAETHG_1138_#_NLPA lipoprotein	634.234	0.0670909	0.354649	0.189175	0.849955	0.869
CAETHG_1139_#_D-alanine--D-alanine ligase	2050.53	0.543233	0.243548	2.2305	0.0257143	0.0502553
CAETHG_1140_#_Alanine racemase	2195.64	0.71812	0.236539	3.03594	0.00239785	0.00680761
CAETHG_1141_#_protein of unknown function DUF6 transmembrane	392.206	-0.670218	0.293728	-2.28177	0.0225032	0.0450279
CAETHG_1142_#_metal sensitive transcriptional repressor	160.945	-1.59076	0.43083	-3.69232	0.000222218	0.000884705
CAETHG_1143_#_Beta-Casp domain containing protein	433.896	-0.905793	0.282411	-3.20736	0.00133959	0.0041108
CAETHG_1144_#_Putative amidase domain containing protein	162.728	-1.61074	0.398482	-4.04221	5.29509e-05	0.000266319
CAETHG_1145_#_protein of unknown function DUF554	588.814	-0.339529	0.237095	-1.43204	0.152133	0.199871
CAETHG_1146_#_nitroreductase	976.777	-0.555654	0.224942	-2.47021	0.0135035	0.0295577
CAETHG_1147_#_D-lactate dehydrogenase	1545.03	-0.164256	0.231736	-0.708807	0.478444	0.53079
CAETHG_1148_#_Protein of unknown function DUF3892	150.872	-1.6178	0.360473	-4.488	7.18942e-06	4.94773e-05
CAETHG_1149_#_hypothetical protein	1211	-0.132145	0.309593	-0.426833	0.669501	0.712403
CAETHG_1150_#_protein of unknown function DUF975	667.917	-0.335666	0.365626	-0.91806	0.358588	0.408249
CAETHG_1151_#_major facilitator superfamily MFS_1	2177.23	0.354206	0.254171	1.39357	0.163446	0.209396
CAETHG_1152_#_phosphoesterase PA-phosphatase related protein	500.075	-0.616632	0.322525	-1.91189	0.0558902	0.0933106
CAETHG_1153_#_transcriptional regulator, HxlR family	393.289	-0.776379	0.306123	-2.53617	0.0112074	0.0253859
CAETHG_1154_#_pyridoxamine 5-phosphate oxidase-related FMN-binding protein	516.284	-0.533471	0.272264	-1.95939	0.0500669	0.0857415
CAETHG_1155_#_Abortive infection protein	373.436	-0.928291	0.269291	-3.44717	0.000566492	0.00194974
CAETHG_1156_#_hypothetical protein	261.82	-1.39123	0.343981	-4.04452	5.24314e-05	0.000264128
CAETHG_1157_#_hypothetical protein	285.446	-1.23332	0.335133	-3.6801	0.000233139	0.000921579
CAETHG_1158_#_hypothetical protein	168.581	-1.78017	0.383522	-4.64165	3.4564e-06	2.6318e-05
CAETHG_1159_#_hypothetical protein	220.391	-1.41201	0.37564	-3.75894	0.000170636	0.000704588
CAETHG_1160_#_primosome, DnaD subunit	126.834	-2.01995	0.500743	-4.03391	5.48556e-05	0.000274583
CAETHG_1161_#_TfoX domain-containing protein	139.647	-1.91121	0.425892	-4.48754	7.20496e-06	4.95302e-05
CAETHG_1162_#_hypothetical protein	154.327	-1.9162	0.388483	-4.93254	8.11691e-07	7.29132e-06
CAETHG_1163_#_GCN5-related N-acetyltransferase	164.846	-1.84782	0.368022	-5.02094	5.14202e-07	4.83273e-06
CAETHG_1164_#_Methyltransferase type 11	180.168	-1.64173	0.361086	-4.54664	5.45088e-06	3.94531e-05
CAETHG_1165_#_hypothetical protein	177.388	-1.68638	0.380111	-4.43656	9.14081e-06	6.03984e-05
CAETHG_1166_#_Protein of unknown function YvrJ	268.732	-1.44703	0.326615	-4.4304	9.40577e-06	6.17132e-05
CAETHG_1167_#_protein of unknown function DUF1659	753.481	-0.250783	0.336149	-0.746048	0.455639	0.508806
CAETHG_1168_#_Protein of unknown function DUF2922	450.52	-0.628474	0.347887	-1.80655	0.0708328	0.112153
CAETHG_1169_#_Protein of unknown function DUF3267	127.937	-2.07627	0.52478	-3.95646	7.60695e-05	0.000361244
CAETHG_1170_#_protein of unknown function DUF6 transmembrane	1139.02	-0.224007	0.197343	-1.13511	0.256328	0.304547
CAETHG_1171_#_Abi family protein	133.478	-2.02979	0.486216	-4.17467	2.9842e-05	0.000164982
CAETHG_1172_#_Abi family protein	132.848	-2.05569	0.527739	-3.89527	9.80887e-05	0.00044629
CAETHG_1173_#_hypothetical protein	573.847	-0.377712	0.274219	-1.37741	0.168385	0.21313
CAETHG_1174_#_protein of unknown function DUF3786	338.509	-1.14403	0.329275	-3.4744	0.000512001	0.00179314
CAETHG_1175_#_transcriptional regulator, MarR family	389.642	-0.827981	0.348104	-2.37855	0.0173811	0.0359319
CAETHG_1176_#_Phosphoglycerate dehydrogenase	608.053	-0.417272	0.267626	-1.55916	0.118959	0.168485
CAETHG_1177_#_drug resistance transporter, EmrB/QacA subfamily	489.712	-0.69328	0.286006	-2.42401	0.0153502	0.0324145
CAETHG_1178_#_hypothetical protein	313.192	-1.19529	0.300566	-3.9768	6.98497e-05	0.000335247
CAETHG_1179_#_transcriptional regulator, XRE family	283.151	-1.35887	0.368385	-3.68871	0.000225392	0.000895454
CAETHG_1180_#_putative conserved protein UCP021328	1456.31	-0.240773	0.246246	-0.977774	0.328186	0.376154
CAETHG_1181_#_major facilitator superfamily MFS_1	190.358	-1.80328	0.309777	-5.82121	5.84214e-09	8.26695e-08
CAETHG_1182_#_Histidine ammonia-lyase	293.715	-1.50309	0.325437	-4.61869	3.86164e-06	2.90523e-05
CAETHG_1183_#_hypothetical protein	173.133	-1.93661	0.400233	-4.83871	1.30684e-06	1.11196e-05
CAETHG_1184_#_hypothetical protein	148.108	-2.08177	0.423623	-4.9142	8.91445e-07	7.92858e-06
CAETHG_1185_#_Na+/solute symporter	222.499	-1.87667	0.33757	-5.55934	2.708e-08	3.45187e-07
CAETHG_1186_#_sigma54 specific transcriptional regulator, Fis family	291.287	-1.59159	0.312284	-5.09663	3.4575e-07	3.46135e-06
CAETHG_1187_#_aspartate kinase	841.059	-0.797658	0.287735	-2.7722	0.00556788	0.0141379
CAETHG_1188_#_phospholipid methyltransferase	339.836	-1.06192	0.268441	-3.9559	7.62476e-05	0.000361817
CAETHG_1189_#_protein of unknown function DUF4097	428.1	-0.839903	0.287948	-2.91686	0.00353577	0.00957212
CAETHG_1190_#_hypothetical protein	389.237	-0.894075	0.266885	-3.35004	0.000807999	0.00265634
CAETHG_1191_#_transcriptional regulator, PadR-like family	262.963	-1.37182	0.294311	-4.66111	3.14504e-06	2.42106e-05
CAETHG_1192_#_ATP-dependent Clp protease proteolytic subunit	1093.57	0.784149	0.293627	2.67056	0.00757247	0.0182837
CAETHG_1193_#_transcriptional regulator, AraC family	1203.7	0.898814	0.265966	3.37943	0.00072637	0.00242779
CAETHG_1194_#_integral membrane sensor signal transduction histidine kinase	785.982	-0.603666	0.290595	-2.07734	0.0377701	0.0687991
CAETHG_1195_#_two component transcriptional regulator, winged helix family	364.782	-1.18132	0.271167	-4.35644	1.32193e-05	8.2828e-05
CAETHG_1196_#_hypothetical protein	245.53	-1.51087	0.305984	-4.93773	7.90378e-07	7.14061e-06
CAETHG_1197_#_protein of unknown function DUF434	204.586	-1.51867	0.319154	-4.75841	1.95122e-06	1.5854e-05
CAETHG_1198_#_hypothetical protein	236.26	-1.33296	0.326998	-4.07635	4.5749e-05	0.000236132
CAETHG_1199_#_Sulfate-transporting ATPase	154.27	-1.94462	0.473251	-4.10907	3.97261e-05	0.000209824
CAETHG_1200_#_Spore photoproduct lyase	148.303	-1.98191	0.443475	-4.46904	7.85706e-06	5.33145e-05
CAETHG_1201_#_UspA domain-containing protein	363.641	-0.841374	0.259672	-3.24014	0.0011947	0.00372242
CAETHG_1202_#_phosphomethylpyrimidine kinase	241.685	-1.30164	0.284561	-4.57418	4.78089e-06	3.52109e-05
CAETHG_1203_#_Hydroxyethylthiazole kinase	261.632	-1.30388	0.294181	-4.43222	9.32685e-06	6.13701e-05
CAETHG_1204_#_Thiamine-phosphate pyrophosphorylase	223.402	-1.47912	0.290044	-5.09963	3.40311e-07	3.42323e-06
CAETHG_1205_#_HAD-superfamily hydrolase, subfamily IIA	292.173	-1.18545	0.269996	-4.39063	1.13022e-05	7.26967e-05
CAETHG_1206_#_LrgB family protein	185.76	-1.6974	0.329935	-5.14464	2.68031e-07	2.73992e-06
CAETHG_1207_#_LrgA family protein	155.085	-1.91877	0.347607	-5.51994	3.39122e-08	4.22861e-07
CAETHG_1208_#_MATE efflux family protein	182.031	-1.80606	0.332548	-5.43098	5.60454e-08	6.64628e-07
CAETHG_1209_#_transcriptional regulator, MarR family	420.399	-0.909198	0.270885	-3.3564	0.000789649	0.002602
CAETHG_1210_#_transcriptional regulator, LysR family	935.126	0.0945124	0.223518	0.422839	0.672413	0.715113
CAETHG_1211_#_ABC-type transporter, periplasmic subunit family 3	1681	0.25369	0.228638	1.10957	0.267185	0.315305
CAETHG_1212_#_polar amino acid ABC transporter, inner membrane subunit	1531.33	0.365954	0.195557	1.87134	0.0612978	0.100185
CAETHG_1213_#_hypothetical protein	145.325	-2.05727	0.414543	-4.96275	6.95038e-07	6.38677e-06
CAETHG_1214_#_methyl-accepting chemotaxis sensory transducer	583.277	-0.899415	0.279593	-3.21687	0.00129596	0.00398663
CAETHG_1215_#_ATP-dependent helicase/nuclease subunit A	3676.55	0.76907	0.233035	3.30023	0.000966049	0.00309578
CAETHG_1216_#_diguanylate cyclase	1622.62	-0.135144	0.268142	-0.504	0.614262	0.662103
CAETHG_1217_#_threonine synthase	5043.02	0.0691916	0.205742	0.336302	0.736643	0.773881
CAETHG_1218_#_cysteine desulfurase family protein	1617.38	-0.434722	0.256034	-1.6979	0.089526	0.134513
CAETHG_1219_#_cobalamin (vitamin B12) biosynthesis CbiM protein	16329.4	-0.729885	0.280423	-2.6028	0.00924667	0.0217019
CAETHG_1220_#_Lipoyl synthase	2189.64	-0.0488287	0.187223	-0.260804	0.794243	0.823674
CAETHG_1221_#_lipoyltransferase and lipoate-protein ligase	1047.28	-0.534074	0.210752	-2.53413	0.0112726	0.0255244
CAETHG_1222_#_hypothetical protein	375.068	-1.21936	0.254757	-4.78635	1.69845e-06	1.40172e-05
CAETHG_1223_#_cold-shock DNA-binding domain protein	9805.99	-0.867257	0.280592	-3.09081	0.00199612	0.00578176
CAETHG_1224_#_L-serine dehydratase, iron-sulfur-dependent, alpha subunit	439.704	-0.846906	0.260024	-3.25703	0.00112583	0.00353937
CAETHG_1225_#_L-serine dehydratase, iron-sulfur-dependent, beta subunit	365.073	-1.24231	0.284069	-4.37328	1.22393e-05	7.84037e-05
CAETHG_1226_#_aspartate 4-decarboxylase	317.711	-1.08047	0.27137	-3.98155	6.84676e-05	0.000330129
CAETHG_1227_#_Cysteine desulfurase	766.917	-0.446812	0.193843	-2.30503	0.0211652	0.0426692
CAETHG_1228_#_hypothetical protein	509.497	-1.16631	0.239121	-4.8775	1.07437e-06	9.37023e-06
CAETHG_1229_#_transcriptional regulator, LysR family	1324.31	-0.282003	0.194356	-1.45096	0.146791	0.195753
CAETHG_1230_#_protein of unknown function DUF81	923.917	-0.0812493	0.170447	-0.476685	0.633587	0.67956
CAETHG_1231_#_protein of unknown function DUF1634	618.374	-0.56887	0.177621	-3.20273	0.00136134	0.0041674
CAETHG_1232_#_YhgE/Pip C-terminal domain protein	665.229	-0.424864	0.22821	-1.86173	0.0626418	0.101953
CAETHG_1233_#_hypothetical protein	390.578	-1.08147	0.270326	-4.00061	6.31784e-05	0.000309358
CAETHG_1234_#_Sporulation protein YtfJ	927.79	-0.484171	0.257243	-1.88215	0.0598154	0.0983265
CAETHG_1235_#_Protein of unknown function DUF2953	361.495	-1.2265	0.272464	-4.50152	6.74701e-06	4.67953e-05
CAETHG_1236_#_hypothetical protein	665.506	-0.55177	0.261345	-2.11128	0.0347486	0.0642243
CAETHG_1237_#_NC domain protein	1598.35	-0.13127	0.227516	-0.57697	0.56396	0.612814
CAETHG_1238_#_molybdenum cofactor biosynthesis protein A	3815.11	0.251973	0.195075	1.29167	0.19647	0.242345
CAETHG_1239_#_Coat F domain protein	1358.07	0.00687117	0.222402	0.0308953	0.975353	0.979085
CAETHG_1240_#_Spore coat protein CotJA	225.341	-1.41505	0.328969	-4.30146	1.69673e-05	0.000102144
CAETHG_1241_#_Spore coat assembly protein CotJB, domain containing protein	250.124	-1.31286	0.305674	-4.29497	1.74717e-05	0.000104321
CAETHG_1242_#_Catalase	408.33	-0.707095	0.186387	-3.79369	0.000148427	0.000626857
CAETHG_1243_#_Phosphoglycerate dehydrogenase	681.784	-0.563024	0.206965	-2.72038	0.00652071	0.016134
CAETHG_1244_#_hypothetical protein	219.771	-1.52865	0.456961	-3.34524	0.000822112	0.00269627
CAETHG_1245_#_Protein of unknown function DUF3100	248.855	-1.40901	0.398361	-3.537	0.000404695	0.00146626
CAETHG_1246_#_peptidase M20	264.081	-1.51736	0.33651	-4.50911	6.50987e-06	4.5598e-05
CAETHG_1247_#_2,4-dienoyl-CoA reductase (NADPH)	274.039	-1.36894	0.306451	-4.46706	7.93006e-06	5.3752e-05
CAETHG_1248_#_methyl-accepting chemotaxis sensory transducer	2369.51	-0.384901	0.201889	-1.90649	0.0565862	0.0942155
CAETHG_1249_#_VanW family protein	737.559	-0.611364	0.222078	-2.75292	0.00590663	0.0148361
CAETHG_1250_#_hydrolase ycdX	1587.2	0.0508703	0.197024	0.258194	0.796257	0.825355
CAETHG_1251_#_glycosyl transferase family 2	4628.33	0.0980338	0.189299	0.517877	0.604544	0.65241
CAETHG_1252_#_UDP-galactopyranose mutase	4473.46	0.379358	0.201626	1.88149	0.0599049	0.0984141
CAETHG_1253_#_Coat F domain protein	436.994	-1.25494	0.381487	-3.28959	0.00100333	0.00319573
CAETHG_1254_#_hypothetical protein	435.564	-1.24884	0.356405	-3.50398	0.00045836	0.00162975
CAETHG_1255_#_FAD dependent oxidoreductase	527.287	-1.09157	0.257116	-4.24543	2.18175e-05	0.000126506
CAETHG_1256_#_hypothetical protein	507.613	-1.05259	0.264483	-3.97981	6.89714e-05	0.000332044
CAETHG_1257_#_Lytic transglycosylase catalytic	929.255	-0.80882	0.206792	-3.91127	9.1811e-05	0.000423063
CAETHG_1258_#_Dephospho-CoA kinase	993.684	-0.679347	0.176963	-3.83892	0.000123577	0.000536295
CAETHG_1259_#_DNA polymerase I	3040.61	0.00795489	0.20789	0.0382649	0.969476	0.974895
CAETHG_1260_#_hypothetical protein	1024.63	-0.571618	0.211611	-2.70127	0.00690753	0.0168657
CAETHG_1261_#_hypothetical protein	854.902	-0.870945	0.216888	-4.01564	5.92848e-05	0.00029395
CAETHG_1262_#_channel protein, hemolysin III family	458.011	-1.19523	0.287773	-4.15337	3.27608e-05	0.000179075
CAETHG_1263_#_hypothetical protein	1047.39	-0.772668	0.203887	-3.78968	0.000150839	0.000635341
CAETHG_1264_#_Aspartyl-tRNA synthetase	5264.69	-0.340107	0.272118	-1.24985	0.211355	0.25893
CAETHG_1265_#_Histidyl-tRNA synthetase	3117.08	-0.796464	0.29483	-2.70143	0.00690411	0.0168639
CAETHG_1266_#_Coproporphyrinogen III oxidase	2415.65	-1.21975	0.315058	-3.87151	0.000108162	0.000478297
CAETHG_1267_#_beta-lactamase domain protein	3438.48	-0.705311	0.263928	-2.67236	0.00753193	0.018204
CAETHG_1268_#_D-tyrosyl-tRNA(Tyr) deacylase	1855.2	-1.20277	0.32289	-3.72501	0.000195305	0.000789265
CAETHG_1269_#_(p)ppGpp synthetase I, SpoT/RelA	4237.17	-0.526842	0.298094	-1.76737	0.0771666	0.120069
CAETHG_1270_#_Adenine phosphoribosyltransferase	1710.13	-1.42488	0.320771	-4.44204	8.911e-06	5.91281e-05
CAETHG_1271_#_phosphoesterase RecJ domain protein	1776.77	-1.47578	0.319489	-4.6192	3.85214e-06	2.90154e-05
CAETHG_1272_#_SecF protein	2994.7	-0.55051	0.306772	-1.79452	0.0727297	0.114523
CAETHG_1273_#_SecD export membrane protein	4006.81	-0.268859	0.297762	-0.902933	0.366562	0.415899
CAETHG_1274_#_SCIFF radical SAM maturase	1975.59	-1.18215	0.314699	-3.75643	0.000172354	0.00070982
CAETHG_1275_#_Six-cysteine peptide SCIFF	1011.42	-1.80965	0.367032	-4.9305	8.20197e-07	7.35724e-06
CAETHG_1276_#_Protein of unknown function DUF3792, transmembrane	1187.51	-1.61088	0.331164	-4.8643	1.14862e-06	9.89119e-06
CAETHG_1277_#_preprotein translocase, YajC subunit	4272.5	-0.808959	0.251364	-3.21827	0.00128966	0.00397206
CAETHG_1278_#_Queuine tRNA-ribosyltransferase	2823.5	-0.871628	0.276584	-3.1514	0.00162488	0.00486074
CAETHG_1279_#_S-adenosylmethionine:tRNA ribosyltransferase-isomerase	2087.31	-0.993423	0.310291	-3.20158	0.00136674	0.00417784
CAETHG_1280_#_Holliday junction ATP-dependent DNA helicase ruvB	2361.82	-0.803527	0.308951	-2.60082	0.00930003	0.0217866
CAETHG_1281_#_Holliday junction ATP-dependent DNA helicase ruvA	1673.2	-1.17647	0.317025	-3.71098	0.000206461	0.000829613
CAETHG_1282_#_hypothetical protein	912.184	-1.8696	0.408838	-4.57296	4.80892e-06	3.53346e-05
CAETHG_1283_#_beta-lactamase domain protein	891.516	-1.91175	0.423026	-4.51923	6.20639e-06	4.40076e-05
CAETHG_1284_#_aminodeoxychorismate lyase	1810.79	-1.36609	0.321314	-4.25157	2.12276e-05	0.000123769
CAETHG_1285_#_UPF0082 protein yeeN	3433.13	-0.763446	0.300003	-2.5448	0.010934	0.0248562
CAETHG_1286_#_protein of unknown function UPF0029	1173.95	-1.63582	0.377487	-4.33345	1.46787e-05	9.03881e-05
CAETHG_1287_#_transcriptional regulator, GntR family with aminotransferase domain containing protein	1422.24	-1.53187	0.325747	-4.70263	2.56835e-06	2.02161e-05
CAETHG_1288_#_DNA polymerase beta domain protein region	1119.89	-1.72308	0.359166	-4.79743	1.60713e-06	1.33687e-05
CAETHG_1289_#_GTP-binding protein, HflX	1176.8	-1.63515	0.348232	-4.69558	2.65852e-06	2.08477e-05
CAETHG_1290_#_hypoxanthine phosphoribosyltransferase	1133.41	-1.65677	0.341833	-4.84673	1.25515e-06	1.07096e-05
CAETHG_1291_#_sporulation protein YunB	882.537	-1.88294	0.440375	-4.27576	1.90489e-05	0.00011263
CAETHG_1292_#_penicillin-binding protein, 1A family	8470.61	0.0593379	0.252406	0.235089	0.814139	0.839969
CAETHG_1293_#_RNA polymerase, sigma 28 subunit, SigF	1026.71	-1.5673	0.359164	-4.36373	1.27861e-05	8.10516e-05
CAETHG_1294_#_anti-sigma regulatory factor, serine/threonine protein kinase	961.774	-1.73074	0.398739	-4.34052	1.42143e-05	8.78386e-05
CAETHG_1295_#_anti-sigma-factor antagonist	929.915	-1.7957	0.370002	-4.8532	1.21482e-06	1.03936e-05
CAETHG_1296_#_TaqI-like C-terminal specificity domain containing protein	1153.9	-1.71421	0.352063	-4.86906	1.1213e-06	9.69893e-06
CAETHG_1297_#_delta-lactam-biosynthetic de-N-acetylase	889.933	-1.87851	0.432282	-4.34556	1.38922e-05	8.61865e-05
CAETHG_1298_#_transcriptional regulator, BadM/Rrf2 family	2388.13	-0.797614	0.289813	-2.75217	0.00592011	0.0148581
CAETHG_1299_#_glycosyl transferase, WecB/TagA/CpsF family	2842.47	-0.643933	0.298285	-2.15878	0.030867	0.0584393
CAETHG_1300_#_exopolysaccharide biosynthesis polyprenyl glycosylphosphotransferase	1358.84	-1.4968	0.338541	-4.42134	9.80915e-06	6.40749e-05
CAETHG_1301_#_acyltransferase 3	1167.12	-1.67186	0.348956	-4.79103	1.65926e-06	1.37298e-05
CAETHG_1302_#_integral membrane protein MviN	1609.5	-1.30074	0.330238	-3.93881	8.18871e-05	0.000383093
CAETHG_1303_#_glycosyl transferase group 1	1517.82	-1.42637	0.322602	-4.42145	9.80426e-06	6.40749e-05
CAETHG_1304_#_hypothetical protein	1998.07	-1.21677	0.310722	-3.91593	9.00555e-05	0.000416052
CAETHG_1305_#_UDP-N-acetylglucosamine 2-epimerase	1913.09	-1.23962	0.317551	-3.9037	9.47328e-05	0.000435425
CAETHG_1306_#_transferase hexapeptide repeat containing protein	1645.39	-1.34296	0.320004	-4.19669	2.70845e-05	0.00015255
CAETHG_1307_#_oxidoreductase domain protein	4455.45	-0.711973	0.257738	-2.76239	0.0057379	0.0144758
CAETHG_1308_#_nucleotide sugar dehydrogenase	5878.12	-0.359314	0.245723	-1.46227	0.143667	0.192891
CAETHG_1309_#_hypothetical protein	3394.18	-0.679407	0.278299	-2.44128	0.0146351	0.0314102
CAETHG_1310_#_integral membrane protein MviN	3418.61	-0.724948	0.275266	-2.63363	0.00844785	0.0200816
CAETHG_1311_#_acyltransferase 3	1967.86	-1.10574	0.299158	-3.69617	0.000218877	0.000874535
CAETHG_1312_#_hypothetical protein	3124.25	-0.847112	0.276549	-3.06315	0.00219021	0.006289
CAETHG_1313_#_glycosyl transferase family 2	2697.61	-1.17903	0.272969	-4.31929	1.56535e-05	9.55134e-05
CAETHG_1314_#_hypothetical protein	2973.85	-1.00779	0.268044	-3.75978	0.000170063	0.000702681
CAETHG_1315_#_glycosyl transferase group 1	3817.32	-0.775575	0.284895	-2.72232	0.00648247	0.0160646
CAETHG_1316_#_capD, capsular polysaccharide biosynthesis protein	2114.93	-1.07937	0.299876	-3.59939	0.000318968	0.00118848
CAETHG_1317_#_polysaccharide biosynthesis protein CapD	3704.42	-0.837236	0.296851	-2.82039	0.00479656	0.0125224
CAETHG_1318_#_UTP-glucose-1-phosphate uridylyltransferase	2704.08	-0.531094	0.301673	-1.76049	0.0783242	0.12142
CAETHG_1319_#_Tetratricopeptide TPR_1 repeat-containing protein	2663.97	-0.703021	0.306428	-2.29425	0.0217763	0.0437197
CAETHG_1320_#_phosphoglucomutase/phosphomannomutase alpha/beta/alpha domain I	3241.32	-0.532631	0.303064	-1.75749	0.078835	0.122002
CAETHG_1321_#_Arginine decarboxylase	1076.76	-1.50887	0.382786	-3.94182	8.08658e-05	0.000380577
CAETHG_1322_#_RNA polymerase, sigma-24 subunit, ECF subfamily	959.609	-1.66744	0.421325	-3.95761	7.5704e-05	0.00035978
CAETHG_1323_#_protein of unknown function DUF4179	1031.88	-1.56171	0.400944	-3.89508	9.81654e-05	0.000446316
CAETHG_1324_#_hypothetical protein	1059.19	-1.62116	0.381784	-4.24627	2.17356e-05	0.000126147
CAETHG_1325_#_transcriptional regulator, PadR-like family	942.286	-1.68727	0.434405	-3.88409	0.000102714	0.000456771
CAETHG_1326_#_hypothetical protein	1422.9	-1.14597	0.343121	-3.33983	0.000838291	0.00273675
CAETHG_1327_#_hypothetical protein	931.742	-1.68563	0.402571	-4.18716	2.82465e-05	0.000157685
CAETHG_1328_#_hypothetical protein	928.39	-1.68791	0.422728	-3.99291	6.52681e-05	0.000317857
CAETHG_1329_#_RNA-binding S4 domain protein	927.102	-1.68624	0.443389	-3.80306	0.000142917	0.000607252
CAETHG_1330_#_tyrosyl-tRNA synthetase	950.113	-1.68024	0.439618	-3.82205	0.000132347	0.000566161
CAETHG_1331_#_protein of unknown function DUF1234	999.003	-1.62262	0.392348	-4.13566	3.53939e-05	0.000190982
CAETHG_1332_#_hypothetical protein	1092.93	-1.59277	0.356739	-4.4648	8.01441e-06	5.42653e-05
CAETHG_1333_#_transcriptional regulator, PadR-like family	930.871	-1.69307	0.421864	-4.0133	5.9875e-05	0.000295944
CAETHG_1334_#_Manganese transport protein mntH	931.197	-1.69008	0.439129	-3.8487	0.000118746	0.000517828
CAETHG_1335_#_iron (metal) dependent repressor, DtxR family	923.01	-1.69692	0.433863	-3.91119	9.18416e-05	0.000423063
CAETHG_1336_#_(S)-2-hydroxy-acid oxidase	1777.9	-1.0461	0.327709	-3.19215	0.00141219	0.00429592
CAETHG_1337_#_protein of unknown function DUF523	1089.99	-1.60676	0.381273	-4.21419	2.50681e-05	0.000142596
CAETHG_1338_#_MutS2 protein	2051.46	-1.00702	0.318952	-3.15728	0.00159249	0.00477064
CAETHG_1339_#_peptidase U32	1890.81	-1.06736	0.317457	-3.36221	0.000773227	0.0025586
CAETHG_1340_#_protein of unknown function DUF710	2566.07	-1.06405	0.289189	-3.67943	0.000233759	0.000923449
CAETHG_1341_#_Phenylalanyl-tRNA synthetase beta chain	2128.4	-0.9509	0.29733	-3.19813	0.0013832	0.00421792
CAETHG_1342_#_Phenylalanyl-tRNA synthetase alpha chain	1627.57	-1.16499	0.319909	-3.64162	0.000270923	0.00103575
CAETHG_1343_#_tRNA/rRNA methyltransferase (SpoU)	1107.17	-1.55453	0.372099	-4.17773	2.94432e-05	0.000163064
CAETHG_1344_#_50S ribosomal protein L20	6504.5	-0.293489	0.243806	-1.20378	0.228674	0.277396
CAETHG_1345_#_50S ribosomal protein L35	5502.72	-0.387737	0.257465	-1.50598	0.132072	0.1821
CAETHG_1346_#_Translation initiation factor IF-3	4271.05	-0.596912	0.2761	-2.16194	0.0306226	0.0580291
CAETHG_1347_#_Threonyl-tRNA synthetase	3124.3	-0.548636	0.313111	-1.75221	0.0797374	0.123035
CAETHG_1348_#_sporulation protein YtxC	955.602	-1.68996	0.423238	-3.99292	6.52636e-05	0.000317857
CAETHG_1349_#_ErfK/YbiS/YcfS/YnhG family protein	982.587	-1.66954	0.404305	-4.12941	3.63692e-05	0.000195574
CAETHG_1350_#_Aspartate transaminase	1926.08	-1.24636	0.298154	-4.18027	2.91164e-05	0.000161538
CAETHG_1351_#_Dihydrodipicolinate reductase	1891.52	-1.03139	0.316607	-3.25762	0.00112349	0.00353554
CAETHG_1352_#_Dihydrodipicolinate synthase	3638.17	-0.510849	0.293123	-1.74278	0.081372	0.125037
CAETHG_1353_#_aspartate-semialdehyde dehydrogenase	2614.55	-0.899444	0.319035	-2.81927	0.00481336	0.012561
CAETHG_1354_#_small acid-soluble spore protein alpha/beta type	1221.4	-1.47892	0.371808	-3.97763	6.96054e-05	0.000334584
CAETHG_1355_#_hypothetical protein	1578.76	-1.18537	0.342613	-3.45981	0.000540564	0.00187441
CAETHG_1356_#_33 kDa chaperonin	2121.74	-0.789476	0.31906	-2.47438	0.0133467	0.0293042
CAETHG_1357_#_2,3,4,5-tetrahydropyridine-2,6-dicarboxylate N-acetyltransferase	6000.12	-0.0942318	0.290714	-0.324139	0.745833	0.78223
CAETHG_1358_#_single-strand binding protein/Primosomal replication protein n	2291.29	-0.643042	0.32559	-1.97501	0.0482674	0.0832484
CAETHG_1359_#_hypothetical protein	1432.95	-1.18323	0.350064	-3.38006	0.000724713	0.00242354
CAETHG_1360_#_polysaccharide deacetylase family sporulation protein PdaB	987.961	-1.59152	0.427255	-3.725	0.000195315	0.000789265
CAETHG_1361_#_Protein of unknown function DUF4364	1667.48	-1.27355	0.299761	-4.24855	2.15156e-05	0.000125101
CAETHG_1362_#_hypothetical protein	1026.23	-1.5712	0.408804	-3.8434	0.000121342	0.000527324
CAETHG_1363_#_hypothetical protein	996.217	-1.5864	0.411516	-3.85501	0.000115727	0.000505714
CAETHG_1364_#_Conserved hypothetical protein CHP03905	1131.48	-1.47281	0.366064	-4.02336	5.73734e-05	0.000285193
CAETHG_1365_#_FolC bifunctional protein	1874.37	-0.999048	0.337226	-2.96255	0.00305106	0.00839708
CAETHG_1366_#_Valyl-tRNA synthetase	3440.46	-0.467547	0.301144	-1.55257	0.120525	0.170512
CAETHG_1367_#_hypothetical protein	1210	-1.42462	0.3757	-3.79191	0.000149492	0.000630933
CAETHG_1368_#_hypothetical protein	1320.93	-1.2495	0.370049	-3.37658	0.000733943	0.0024492
CAETHG_1369_#_putative transcriptional regulator, PucR family	1507.17	-1.10059	0.332483	-3.31022	0.000932234	0.00300577
CAETHG_1370_#_Uroporphyrinogen decarboxylase (URO-D)	2422.41	-0.760287	0.275969	-2.75497	0.00586975	0.0147611
CAETHG_1371_#_Survival protein SurE-like phosphatase/nucleotidase	1479.08	-1.24109	0.347811	-3.56831	0.000359298	0.00132078
CAETHG_1372_#_transcriptional regulator, LysR family	1949	-1.33794	0.303756	-4.40464	1.05961e-05	6.87164e-05
CAETHG_1373_#_Phosphoglycerate dehydrogenase	1187.28	-1.5068	0.389745	-3.86612	0.000110582	0.000486267
CAETHG_1374_#_Dimethylmenaquinone methyltransferase	1214.7	-1.50577	0.392417	-3.83716	0.000124465	0.000538709
CAETHG_1375_#_major facilitator superfamily MFS_1	1217.67	-1.45635	0.39522	-3.68491	0.000228784	0.000907784
CAETHG_1376_#_amidohydrolase	1394.23	-1.2921	0.35763	-3.61294	0.000302747	0.00114087
CAETHG_1377_#_hypothetical protein	1397.12	-1.42904	0.366639	-3.89768	9.71186e-05	0.000442609
CAETHG_1378_#_hypothetical protein	1025.03	-1.58953	0.467094	-3.40302	0.000666454	0.00224797
CAETHG_1379_#_hypothetical protein	1027.14	-1.59313	0.466619	-3.4142	0.000639692	0.00217033
CAETHG_1380_#_transcriptional regulator, PadR-like family	1107.98	-1.54238	0.423067	-3.64572	0.000266649	0.00102509
CAETHG_1381_#_Protein of unknown function DUF2812	1205.47	-1.4783	0.402706	-3.67092	0.000241681	0.000948792
CAETHG_1382_#_ABC-type transporter, integral membrane subunit	1246.51	-1.10188	0.401419	-2.74496	0.00605177	0.0151463
CAETHG_1383_#_ABC-type transporter, integral membrane subunit	1308.73	-0.980935	0.380223	-2.5799	0.00988299	0.0228128
CAETHG_1384_#_Monosaccharide-transporting ATPase	1268.25	-1.16412	0.383603	-3.03469	0.00240786	0.00682717
CAETHG_1385_#_Periplasmic binding protein domain containing protein	2084.02	-0.0726087	0.386241	-0.187988	0.850886	0.86981
CAETHG_1386_#_CDP-alcohol phosphatidyltransferase	1126.17	-1.45816	0.416909	-3.49754	0.000469568	0.00166023
CAETHG_1387_#_Flavodoxin domain containing protein	1199.13	-1.38968	0.392456	-3.541	0.000398616	0.00144673
CAETHG_1388_#_transcriptional regulator, TetR family	1133.03	-1.47326	0.397582	-3.70555	0.000210936	0.000845367
CAETHG_1389_#_protein of unknown function DUF583	1168.74	-1.45726	0.376705	-3.86844	0.000109536	0.000483354
CAETHG_1390_#_Protein of unknown function DUF4004	1133.74	-1.47365	0.402185	-3.6641	0.000248205	0.000966375
CAETHG_1391_#_hypothetical protein	1057.51	-1.53477	0.444397	-3.45361	0.000553137	0.00191169
CAETHG_1392_#_3-oxoacyl-(acyl-carrier-protein) reductase	1242.83	-1.40408	0.385061	-3.64638	0.000265957	0.0010243
CAETHG_1393_#_beta-lactamase domain protein	1176.07	-1.43823	0.386997	-3.7164	0.000202085	0.000814159
CAETHG_1394_#_CRISPR associated protein Cas2	1170.98	-1.37606	0.368796	-3.73121	0.000190561	0.00077367
CAETHG_1395_#_CRISPR-associated protein Cas1	1383.46	-1.09895	0.319166	-3.44317	0.000574933	0.0019708
CAETHG_1396_#_Dna2/Cas4, domain of unknown function DUF83	1153.4	-1.30173	0.360062	-3.61529	0.000300008	0.00113191
CAETHG_1397_#_CRISPR-associated helicase Cas3	2612.57	-0.462582	0.27122	-1.70556	0.0880901	0.132927
CAETHG_1398_#_CRISPR-associated protein Cas5, Hmari subtype	1810.03	-0.76766	0.314103	-2.44398	0.0145263	0.0312191
CAETHG_1399_#_CRISPR-associated protein	2110.85	-0.736207	0.289377	-2.54411	0.0109558	0.0248966
CAETHG_1400_#_hypothetical protein	2842.4	-0.432562	0.27162	-1.59253	0.111267	0.159383
CAETHG_1401_#_CRISPR-associated protein	2134.42	-0.701981	0.284645	-2.46616	0.013657	0.0298258
CAETHG_1402_#_hypothetical protein	1004.49	-1.46173	0.432021	-3.38347	0.000715758	0.00239741
CAETHG_1403_#_hypothetical protein	1006.87	-1.45821	0.428508	-3.403	0.000666503	0.00224797
CAETHG_1404_#_Abortive infection protein	1157.5	-1.30779	0.370837	-3.5266	0.000420934	0.00151811
CAETHG_1405_#_hypothetical protein	1039.47	-1.43682	0.400186	-3.59039	0.00033018	0.00122447
CAETHG_1406_#_hypothetical protein	1009.34	-1.45234	0.424252	-3.42329	0.000618685	0.00210587
CAETHG_1407_#_Polyketide cyclase/dehydrase	1973.89	-0.82111	0.282623	-2.90532	0.00366875	0.00989384
CAETHG_1408_#_hypothetical protein	2673.7	-0.648339	0.260085	-2.4928	0.0126742	0.0281117
CAETHG_1409_#_nitroreductase	1933.05	-0.852497	0.300444	-2.83746	0.00454742	0.0119363
CAETHG_1410_#_protein of unknown function DUF1648	1263.1	-1.29868	0.32492	-3.99693	6.41693e-05	0.000312993
CAETHG_1411_#_transcriptional regulator, AraC family	1126.31	-1.38047	0.361382	-3.81998	0.000133465	0.000570169
CAETHG_1412_#_drug resistance transporter, EmrB/QacA subfamily	1066.58	-1.37347	0.398435	-3.44717	0.000566493	0.00194974
CAETHG_1413_#_GCN5-related N-acetyltransferase	1058.1	-1.44368	0.382883	-3.77055	0.000162891	0.000676152
CAETHG_1414_#_thiW protein	1193.53	-1.29058	0.3719	-3.47023	0.000520021	0.00181719
CAETHG_1415_#_Hydroxyethylthiazole kinase	1501.12	-1.0977	0.317263	-3.45991	0.00054035	0.00187441
CAETHG_1416_#_transcriptional regulator, MerR family	1528.15	-1.0606	0.310955	-3.41078	0.000647762	0.00219299
CAETHG_1417_#_GCN5-related N-acetyltransferase	1153.43	-1.31302	0.355614	-3.69227	0.000222265	0.000884705
CAETHG_1418_#_esterase	1520.45	-1.16389	0.308033	-3.77846	0.0001578	0.000659369
CAETHG_1419_#_TfoX domain-containing protein	1430.86	-1.22978	0.304291	-4.04148	5.31157e-05	0.000266935
CAETHG_1420_#_GCN5-related N-acetyltransferase	1061.05	-1.439	0.394659	-3.64619	0.000266154	0.00102443
CAETHG_1421_#_transcriptional regulator, PadR-like family	1082.04	-1.43066	0.36705	-3.89773	9.70972e-05	0.000442609
CAETHG_1422_#_peptidase M50	1267.07	-1.3837	0.350649	-3.94611	7.943e-05	0.000375222
CAETHG_1423_#_ThiJ/PfpI domain-containing protein	1094.83	-1.37167	0.387771	-3.53732	0.000404212	0.00146535
CAETHG_1424_#_cell wall binding repeat 2-containing protein	8966.22	-2.98589	0.24207	-12.3348	5.88344e-35	6.38677e-06
CAETHG_1425_#_two component transcriptional regulator, LytTR family	1067.9	-1.39505	0.382409	-3.64806	0.00026423	0.00101952
CAETHG_1426_#_ATP-binding region ATPase domain protein	1066.08	-1.39956	0.376373	-3.71854	0.000200379	0.000808321
CAETHG_1427_#_Fe(3+)-transporting ATPase	1006.59	-1.431	0.40284	-3.55229	0.000381894	0.00139247
CAETHG_1428_#_hypothetical protein	1021.76	-1.41306	0.415029	-3.40473	0.000662305	0.00223621
CAETHG_1429_#_hypothetical protein	1079	-1.32769	0.394524	-3.36529	0.000764622	0.0025408
CAETHG_1430_#_Carboxymuconolactone decarboxylase	1113.74	-1.25011	0.366642	-3.40963	0.000650515	0.00220113
CAETHG_1431_#_beta-lactamase	4583.9	-0.379671	0.206661	-1.83717	0.0661844	0.106598
CAETHG_1432_#_nitroreductase	6727.11	0.0261729	0.225586	0.116021	0.907636	0.920351
CAETHG_1433_#_Protein of unknown function DUF2078, membrane	1001.79	-1.41745	0.421876	-3.35988	0.000779772	0.00257349
CAETHG_1434_#_hypothetical protein	1023.8	-1.38861	0.402484	-3.45012	0.000560346	0.00193236
CAETHG_1435_#_ABC-2 membrane transporter-like protein	1185.58	-1.2505	0.326916	-3.82514	0.000130697	0.000561389
CAETHG_1436_#_ABC-2 membrane transporter-like protein	1169.95	-1.30048	0.347414	-3.74331	0.000181613	0.000742125
CAETHG_1437_#_ABC transporter related protein	1358.37	-1.17593	0.317433	-3.70451	0.0002118	0.000847874
CAETHG_1438_#_transcriptional regulator, GntR family	1141	-1.30745	0.365187	-3.58022	0.000343302	0.00126939
CAETHG_1439_#_hypothetical protein	996.18	-1.41646	0.42474	-3.3349	0.000853308	0.0027812
CAETHG_1440_#_Resolvase domain-containing protein	1061.84	-1.34323	0.395396	-3.39718	0.000680843	0.00229266
CAETHG_1441_#_hypothetical protein	1042.35	-1.37277	0.401975	-3.41506	0.00063768	0.00216467
CAETHG_1442_#_CoA-substrate-specific enzyme activase	6247.3	0.493784	0.28611	1.72586	0.0843729	0.128612
CAETHG_1443_#_Taurine-transporting ATPase	1072.68	-1.33463	0.384722	-3.46908	0.000522235	0.00182189
CAETHG_1444_#_ABC-type transporter, integral membrane subunit	1182.35	-1.23916	0.356616	-3.47479	0.000511259	0.00179154
CAETHG_1445_#_hypothetical protein	1133.05	-1.3062	0.379615	-3.44086	0.000579875	0.00198666
CAETHG_1446_#_Tetratricopeptide TPR_1 repeat-containing protein	1038.88	-1.37907	0.401932	-3.43111	0.00060112	0.00205274
CAETHG_1447_#_transglutaminase domain-containing protein	1844.86	-0.92062	0.294083	-3.13048	0.00174523	0.00515706
CAETHG_1448_#_Regulatory protein recX	1433.16	-1.21273	0.322689	-3.7582	0.000171143	0.000706217
CAETHG_1449_#_processing peptidase	1648.67	-1.16783	0.305515	-3.8225	0.000132107	0.000565904
CAETHG_1450_#_DEAD/DEAH box helicase domain protein	1640.43	-0.969457	0.311347	-3.11375	0.00184727	0.00540533
CAETHG_1451_#_flavin reductase domain protein FMN-binding protein	1079.1	-1.35231	0.383717	-3.52425	0.000424685	0.00152814
CAETHG_1452_#_YbaK/prolyl-tRNA synthetase associated region	1033.99	-1.38277	0.408486	-3.38512	0.000711477	0.00238434
CAETHG_1453_#_transcription elongation factor GreA	5527.49	-0.10533	0.238278	-0.442049	0.658454	0.702284
CAETHG_1454_#_Protein of unknown function DUF2179	1315.56	-1.27146	0.328844	-3.86646	0.000110426	0.000486176
CAETHG_1455_#_Di-trans,poly-cis-decaprenylcistransferase	1609.76	-1.12807	0.323709	-3.48481	0.000492485	0.00173347
CAETHG_1456_#_cation diffusion facilitator family transporter	1243.58	-1.60183	0.411926	-3.88863	0.000100811	0.000453293
CAETHG_1457_#_Conserved hypothetical protein CHP03980, redox-disulfide	4692.3	-0.779735	0.211224	-3.6915	0.000222934	0.000886808
CAETHG_1458_#_Conserved hypothetical protein CHP03980, redox-disulfide	1623.41	-1.26654	0.311765	-4.06249	4.85525e-05	0.000248162
CAETHG_1459_#_ApbE family lipoprotein	1808.05	-0.858823	0.309259	-2.77704	0.0054857	0.0139796
CAETHG_1460_#_Adenosylcobinamide-phosphate guanylyltransferase	1383.99	-1.11985	0.337433	-3.31874	0.000904245	0.00292602
CAETHG_1461_#_Cobalamin synthase	1477.65	-1.02474	0.318571	-3.21668	0.00129683	0.00398736
CAETHG_1462_#_alpha-ribazole phosphatase	1337.48	-1.20646	0.327767	-3.68083	0.000232474	0.000919528
CAETHG_1463_#_ferric uptake regulator, Fur family	3489.3	-0.805899	0.227423	-3.54361	0.000394685	0.00143412
CAETHG_1464_#_hypothetical protein	1132.22	-1.30741	0.378458	-3.45458	0.000551155	0.00190589
CAETHG_1465_#_hypothetical protein	1047.37	-1.3472	0.407239	-3.30812	0.000939234	0.00302525
CAETHG_1466_#_WYL domain containing protein	1249.54	-1.26713	0.3527	-3.59267	0.000327309	0.00121597
CAETHG_1467_#_hypothetical protein	1043.54	-1.34009	0.412292	-3.25033	0.0011527	0.00361302
CAETHG_1468_#_Abortive infection protein	1459.94	-1.09241	0.325302	-3.35814	0.000784692	0.00258837
CAETHG_1469_#_GTP-binding protein engB	1578.37	-1.03211	0.3189	-3.23648	0.00121014	0.00375938
CAETHG_1470_#_ATP-dependent protease La	3119.41	-0.526737	0.287247	-1.83375	0.0666917	0.107088
CAETHG_1471_#_ATP-dependent Clp protease ATP-binding subunit clpX	15895.8	0.657657	0.260674	2.52291	0.0116388	0.0262216
CAETHG_1472_#_ATP-dependent Clp protease proteolytic subunit	8700.32	0.329187	0.281237	1.1705	0.241801	0.290276
CAETHG_1473_#_Trigger factor	10581.6	0.229573	0.240313	0.955307	0.339422	0.388128
CAETHG_1474_#_Xylose isomerase domain-containing protein TIM barrel	1918.57	-0.906525	0.368724	-2.45854	0.0139501	0.0302701
CAETHG_1475_#_hypothetical protein	6209.82	-0.273183	0.252314	-1.08271	0.278937	0.326724
CAETHG_1476_#_Orotate phosphoribosyltransferase	2399.41	-0.64097	0.314683	-2.03687	0.0416626	0.0744253
CAETHG_1477_#_Dihydroorotate dehydrogenase	2662.56	-0.514872	0.294003	-1.75125	0.0799032	0.123231
CAETHG_1478_#_Dihydroorotate dehydrogenase electron transfer subunit	3010.96	-0.418051	0.295481	-1.41482	0.157122	0.204222
CAETHG_1479_#_Orotidine 5'-phosphate decarboxylase	3187.54	-0.384225	0.310377	-1.23793	0.215742	0.263791
CAETHG_1480_#_Aspartate carbamoyltransferase regulatory subunit	2615.47	-0.727333	0.338794	-2.14683	0.031807	0.0598687
CAETHG_1481_#_Aspartate carbamoyltransferase	3979.34	-0.342038	0.376062	-0.909527	0.363072	0.412609
CAETHG_1482_#_CoA-substrate-specific enzyme activase	2426.36	-0.562655	0.350046	-1.60737	0.107972	0.155584
CAETHG_1483_#_Protein of unknown function DUF3343	1487.82	-0.895074	0.471509	-1.89832	0.057654	0.0956143
CAETHG_1484_#_2-hydroxyglutaryl-CoA dehydratase D-component	2725.85	-0.447609	0.363436	-1.23161	0.218096	0.266205
CAETHG_1485_#_drug resistance transporter, Bcr/CflA subfamily	3269.69	-0.265238	0.277993	-0.954117	0.340024	0.388657
CAETHG_1486_#_methionine aminopeptidase, type I	4374.09	-0.250405	0.269183	-0.93024	0.352247	0.401712
CAETHG_1487_#_Protein of unknown function DUF2179	1272.08	-1.05372	0.480182	-2.19442	0.0282056	0.0541826
CAETHG_1488_#_putative zinc-binding domain containing protein	1903.1	-0.882724	0.392776	-2.2474	0.0246145	0.0484065
CAETHG_1489_#_hypothetical protein	1162.4	-1.10607	0.54982	-2.01169	0.0442526	0.0779029
CAETHG_1490_#_diguanylate phosphodiesterase	1176.4	-1.1054	0.540255	-2.04606	0.0407501	0.0731481
CAETHG_1491_#_diguanylate phosphodiesterase	1168.53	-1.11241	0.546456	-2.03569	0.041782	0.074554
CAETHG_1492_#_Manganese transport protein mntH	1152.54	-1.11527	0.564554	-1.97549	0.0482129	0.0832
CAETHG_1493_#_transcriptional regulator, TetR family	1494.65	-1.00881	0.422871	-2.38561	0.0170508	0.035377
CAETHG_1494_#_dihydroorotate dehydrogenase family protein	1292.96	-1.06408	0.501506	-2.12176	0.0338575	0.0629282
CAETHG_1495_#_hypothetical protein	1161	-1.11318	0.551397	-2.01884	0.0435039	0.0770156
CAETHG_1496_#_dihydropyrimidinase	1174.88	-1.10677	0.545049	-2.03058	0.0422971	0.0753238
CAETHG_1497_#_NCS1 nucleoside transporter family	1173.37	-1.09822	0.55694	-1.97188	0.0486239	0.0837256
CAETHG_1498_#_amidase, hydantoinase/carbamoylase family	1165.98	-1.09826	0.553483	-1.98427	0.0472256	0.0819453
CAETHG_1499_#_Acetylornithine transaminase	1192.36	-1.09462	0.528553	-2.07097	0.0383617	0.0696784
CAETHG_1500_#_Alcohol dehydrogenase	1179.19	-1.10508	0.542695	-2.03627	0.0417229	0.0744907
CAETHG_1501_#_	1166.77	-1.11094	0.550097	-2.01954	0.043431	0.0769513
CAETHG_1503_#_GerA spore germination protein	1166.23	-1.10751	0.557729	-1.98575	0.0470607	0.0816998
CAETHG_1504_#_germination protein, Ger(x)C family	1167.06	-1.10395	0.558133	-1.97793	0.0479362	0.0828587
CAETHG_1505_#_hypothetical protein	1173.29	-1.10556	0.541614	-2.04123	0.0412282	0.0737959
CAETHG_1506_#_spore germination protein	1276.81	-1.0419	0.502628	-2.07291	0.0381802	0.0694657
CAETHG_1507_#_hypothetical protein	1168.24	-1.11185	0.554142	-2.00644	0.0448098	0.0786419
CAETHG_1508_#_aminotransferase class IV	1487.52	-0.842388	0.440772	-1.91117	0.0559832	0.0934092
CAETHG_1509_#_para-aminobenzoate synthase, subunit I	1770.7	-0.606351	0.398231	-1.52261	0.127856	0.178043
CAETHG_1510_#_glutamine amidotransferase of anthranilate synthase	1439.84	-0.813192	0.442669	-1.83702	0.0662067	0.106598
CAETHG_1511_#_hypothetical protein	1214.8	-1.10455	0.521958	-2.11618	0.0343298	0.0635435
CAETHG_1512_#_Carboxymuconolactone decarboxylase	1176.33	-1.09715	0.549387	-1.99704	0.0458204	0.0801698
CAETHG_1513_#_transcriptional regulator, MerR family	1174.87	-1.10153	0.548577	-2.00797	0.0446462	0.0784422
CAETHG_1514_#_diguanylate cyclase	1789.68	-0.846521	0.383106	-2.20962	0.0271314	0.0525681
CAETHG_1515_#_hypothetical protein	7238.02	-0.0459883	0.241806	-0.190187	0.849163	0.868542
CAETHG_1516_#_Protein of unknown function YvrJ	1278.23	-1.06347	0.488601	-2.17656	0.0295134	0.0562147
CAETHG_1517_#_protein of unknown function DUF3786	1583.93	-0.880918	0.413999	-2.12783	0.0333514	0.0623186
CAETHG_1518_#_hemerythrin-like metal-binding protein	3480.32	-1.0243	0.250437	-4.09006	4.31266e-05	0.000224994
CAETHG_1519_#_major facilitator superfamily MFS_1	1990.35	-0.701221	0.363781	-1.92759	0.0539057	0.0907605
CAETHG_1520_#_uroporphyrinogen-III decarboxylase-like protein	1236.52	-1.03871	0.525995	-1.97475	0.0482963	0.0832754
CAETHG_1521_#_metallophosphoesterase	1173	-1.08493	0.544977	-1.99077	0.0465058	0.0810089
CAETHG_1522_#_hypothetical protein	1183.9	-1.08228	0.534989	-2.023	0.0430736	0.0764256
CAETHG_1523_#_Protein of unknown function DUF3892	1163.82	-1.09303	0.557054	-1.96216	0.0497442	0.0852815
CAETHG_1524_#_4-hydroxybenzoyl-CoA thioesterase	1425.05	-1.01835	0.430775	-2.36398	0.0180796	0.0371563
CAETHG_1525_#_Tetratricopeptide repeat-containing protein	1580.15	-0.918682	0.407124	-2.25652	0.0240383	0.0474958
CAETHG_1526_#_Chromate transporter	1588.14	-0.747842	0.417778	-1.79005	0.0734466	0.115306
CAETHG_1527_#_Chromate transporter	1482.25	-0.764489	0.456826	-1.67348	0.0942328	0.139982
CAETHG_1528_#_hypothetical protein	5868.03	0.0842839	0.278994	0.302099	0.762577	0.796342
CAETHG_1529_#_hypothetical protein	1195.91	-1.08023	0.544014	-1.98566	0.0470711	0.0816998
CAETHG_1530_#_4HB MCP domain containing protein	1175.63	-1.11169	0.553336	-2.00908	0.0445291	0.0782801
CAETHG_1531_#_methyl-accepting chemotaxis sensory transducer	1222.48	-1.13842	0.540873	-2.10478	0.0353109	0.0650534
CAETHG_1532_#_nitroreductase	1223.13	-1.06948	0.511036	-2.09277	0.03637	0.0666924
CAETHG_1533_#_Exonuclease RNase T and DNA polymerase III	1580.57	-0.884061	0.413684	-2.13704	0.0325944	0.0611764
CAETHG_1534_#_hypothetical protein	1507.72	-0.871464	0.440647	-1.97769	0.0479633	0.0828827
CAETHG_1535_#_4Fe4S-binding SPASM domain containing protein	1512.43	-0.857184	0.447649	-1.91486	0.0555108	0.0928176
CAETHG_1536_#_hypothetical protein	1220.23	-1.05726	0.540967	-1.95438	0.0506561	0.0864682
CAETHG_1537_#_Na+/H+ antiporter NhaC-like protein	1246.55	-1.03678	0.50877	-2.03781	0.0415688	0.0742957
CAETHG_1538_#_PAS modulated sigma54 specific transcriptional regulator, Fis family	1265.39	-1.01636	0.509065	-1.99652	0.0458769	0.080224
CAETHG_1539_#_methyladenine glycosylase	1381.75	-0.99546	0.441986	-2.25224	0.0243068	0.0479362
CAETHG_1540_#_hypothetical protein	1544.43	-0.902803	0.419549	-2.15184	0.0314098	0.0592889
CAETHG_1541_#_hypothetical protein	1231.17	-1.00091	0.527655	-1.89691	0.05784	0.095847
CAETHG_1542_#_hypothetical protein	1248.49	-0.986572	0.527416	-1.87058	0.0614036	0.100276
CAETHG_1543_#_cell wall binding repeat 2-containing protein	2295.66	-0.285315	0.392379	-0.727141	0.46714	0.519897
CAETHG_1544_#_hypothetical protein	1180.48	-1.04495	0.558103	-1.87232	0.0611618	0.100087
CAETHG_1545_#_phosphodiesterase, MJ0936 family	2100.11	-0.683781	0.358744	-1.90604	0.0566446	0.0942643
CAETHG_1546_#_Nucleoside-triphosphatase rdgB	2402.88	-0.48593	0.355451	-1.36708	0.1716	0.215715
CAETHG_1547_#_Ribonuclease PH	2471.39	-0.322444	0.378589	-0.851699	0.394381	0.444898
CAETHG_1548_#_AIR synthase related protein domain protein	2260.83	-0.430673	0.377427	-1.14108	0.253838	0.302045
CAETHG_1549_#_hypothetical protein	1397.7	-0.775979	0.495995	-1.56449	0.117702	0.167044
CAETHG_1550_#_ABC-type transporter, periplasmic subunit	1251.47	-0.839493	0.571312	-1.46941	0.141721	0.190851
CAETHG_1551_#_hypothetical protein	1285.56	-0.83508	0.559803	-1.49174	0.135768	0.185408
CAETHG_1552_#_Aspartyl/glutamyl-tRNA(Asn/Gln) amidotransferase subunit B	1536.31	-0.725862	0.474196	-1.53072	0.125838	0.175972
CAETHG_1553_#_Glutamyl-tRNA(Gln) amidotransferase subunit A	1509.3	-0.690466	0.459633	-1.50221	0.133042	0.182799
CAETHG_1554_#_Aspartyl/glutamyl-tRNA(Asn/Gln) amidotransferase subunit C	1299.72	-0.813393	0.537796	-1.51246	0.130418	0.180731
CAETHG_1555_#_peptidase C26	1351.13	-0.784227	0.527966	-1.48537	0.137445	0.187012
CAETHG_1556_#_putative sigma54 specific transcriptional regulator	1358.32	-0.793004	0.525244	-1.50978	0.131099	0.181541
CAETHG_1557_#_hypothetical protein	1588.25	-0.692001	0.462748	-1.49542	0.134806	0.184578
CAETHG_1558_#_DNA ligase	2578.1	-0.339685	0.35299	-0.962308	0.335895	0.384429
CAETHG_1559_#_ATP-dependent DNA helicase PcrA	3119.33	-0.372305	0.324015	-1.14904	0.25054	0.298798
CAETHG_1560_#_Trp operon repressor family protein	2266.85	-0.538019	0.380283	-1.41479	0.157131	0.204222
CAETHG_1561_#_pseudouridine synthase Rsu	1484.56	-0.786016	0.472651	-1.66299	0.0963136	0.142301
CAETHG_1562_#_Lytic transglycosylase catalytic	2576.14	-0.257813	0.345148	-0.746962	0.455086	0.508279
CAETHG_1563_#_Two component regulator three Y domain-containing protein	1904.47	-0.414775	0.413517	-1.00304	0.315841	0.36346
CAETHG_1564_#_UPF0178 protein yaiI	1492.81	-0.736768	0.478228	-1.54062	0.123409	0.173733
CAETHG_1565_#_hypothetical protein	1337.8	-0.794859	0.523347	-1.5188	0.128813	0.179008
CAETHG_1566_#_pyridoxamine 5-phosphate oxidase-related FMN-binding protein	1784.92	-0.582962	0.412375	-1.41367	0.157458	0.204478
CAETHG_1567_#_transcriptional regulator, HxlR family	1575.55	-0.681888	0.431596	-1.57992	0.114125	0.162626
CAETHG_1568_#_Glucose-6-phosphate isomerase	1997.32	-0.554278	0.385212	-1.43889	0.150181	0.198295
CAETHG_1569_#_methyl-accepting chemotaxis sensory transducer	1931.81	-1.37918	0.387339	-3.56067	0.000369917	0.00135271
CAETHG_1570_#_GMP synthase (glutamine-hydrolyzing)	9253.64	-0.055797	0.244207	-0.228482	0.819272	0.843618
CAETHG_1571_#_IMP dehydrogenase	11081.9	-0.146971	0.229139	-0.641405	0.521259	0.57344
CAETHG_1572_#_60 kDa chaperonin	254212	2.82224	0.256472	11.0041	3.65203e-28	7.92995e-26
CAETHG_1573_#_10 kDa chaperonin	49337	1.87716	0.304195	6.17089	6.79061e-10	1.14333e-08
CAETHG_1574_#_SNARE associated protein	2356.97	-0.39176	0.422597	-0.927029	0.353912	0.403436
CAETHG_1575_#_iron-dependent hydrogenase	2136.77	-0.402264	0.439556	-0.915159	0.360108	0.409722
CAETHG_1576_#_hydrogenase, Fe-only	4743.9	-0.364592	0.298686	-1.22065	0.222217	0.270815
CAETHG_1577_#_NADH dehydrogenase (quinone)	5554.19	-0.406194	0.281312	-1.44393	0.148759	0.19725
CAETHG_1578_#_NADH dehydrogenase (ubiquinone) 24 kDa subunit	3172.34	-0.464894	0.343722	-1.35253	0.176206	0.21963
CAETHG_1579_#_DNA-(apurinic or apyrimidinic site) lyase	2414.62	-0.376972	0.398452	-0.946091	0.344102	0.393037
CAETHG_1580_#_glutamate synthase (NADPH), homotetrameric	45287.2	1.05421	0.215399	4.89424	9.86853e-07	8.69269e-06
CAETHG_1581_#_redox-sensing transcriptional repressor Rex	2870.41	-0.216261	0.356438	-0.606728	0.544031	0.594235
CAETHG_1582_#_ABC transporter related protein	4258.92	-0.094993	0.26095	-0.364028	0.715837	0.755173
CAETHG_1583_#_hypothetical protein	2364.41	-0.277399	0.381613	-0.726911	0.467281	0.519962
CAETHG_1584_#_Sulfate-transporting ATPase	2310.19	-0.292503	0.388379	-0.753137	0.451368	0.504484
CAETHG_1585_#_dihydroorotase multifunctional complex type	2969.03	-0.201265	0.356641	-0.564336	0.572526	0.621264
CAETHG_1586_#_3-hydroxybutyryl-CoA dehydrogenase	4367.49	-0.283789	0.293867	-0.965705	0.334192	0.382689
CAETHG_1587_#_protein of unknown function DUF77	3112.12	-0.279578	0.341546	-0.818566	0.413034	0.464442
CAETHG_1588_#_two component transcriptional regulator, LytTR family	3104.31	-0.2687	0.322193	-0.833974	0.404296	0.455558
CAETHG_1589_#_signal transduction histidine kinase, LytS	4904.46	-0.132427	0.264806	-0.500091	0.617011	0.664384
CAETHG_1590_#_carbon starvation protein CstA	2866.11	-0.320543	0.346861	-0.924123	0.355422	0.405012
CAETHG_1591_#_carbon starvation protein CstA	17457.8	-0.141402	0.221667	-0.637901	0.523538	0.575444
CAETHG_1592_#_Peptidase M16C associated domain protein	6968.95	0.381644	0.259804	1.46897	0.14184	0.19097
CAETHG_1593_#_pyrroline-5-carboxylate reductase	3166.11	-0.0423905	0.325804	-0.13011	0.896479	0.910726
CAETHG_1594_#_pyruvate carboxylase	4488.29	-0.0884388	0.276186	-0.320214	0.748806	0.784564
CAETHG_1595_#_O-sialoglycoprotein endopeptidase	2532.89	-0.240946	0.379705	-0.63456	0.525716	0.577168
CAETHG_1596_#_endodeoxyribonuclease RusA	2627.65	-0.216165	0.368854	-0.586047	0.557844	0.607006
CAETHG_1597_#_protein of unknown function DUF1836	3511.4	-0.236449	0.317519	-0.744677	0.456467	0.50955
CAETHG_1598_#_protein of unknown function DUF1667	2606.36	-0.241407	0.373513	-0.646315	0.518076	0.570535
CAETHG_1599_#_Pyridine nucleotide-disulfide oxidoreductase, FAD/NAD(P)-binding domain containing protein	3047.44	-0.165561	0.358514	-0.461797	0.644227	0.688743
CAETHG_1600_#_FAD dependent oxidoreductase	2688.74	-0.23231	0.36939	-0.628902	0.529413	0.580888
CAETHG_1601_#_	8184.48	0.209781	0.287922	0.728602	0.466245	0.519177
CAETHG_1603_#_protein of unknown function DUF3786	8713.05	0.111822	0.290302	0.385191	0.700096	0.740552
CAETHG_1604_#_hypothetical protein	19612.1	0.738179	0.234677	3.14551	0.00165797	0.0049433
CAETHG_1605_#_RNA-binding protein	13588.6	0.717206	0.245427	2.92228	0.00347482	0.00942738
CAETHG_1606_#_ferredoxin	61591.6	0.814563	0.213051	3.82333	0.000131663	0.000564772
CAETHG_1607_#_Glycine cleavage system H protein	20725.6	0.698593	0.22562	3.09633	0.00195931	0.00568823
CAETHG_1608_#_CO dehydrogenase/acetyl-CoA synthase complex, beta subunit	139950	0.868054	0.20887	4.15595	3.23945e-05	0.000177381
CAETHG_1609_#_dihydropteroate synthase DHPS	73047.6	0.716643	0.204173	3.50998	0.000448132	0.00159609
CAETHG_1610_#_CO dehydrogenase/acetyl-CoA synthase delta subunit, TIM barrel	104016	0.643364	0.182791	3.51966	0.000432097	0.00154861
CAETHG_1611_#_CO dehydrogenase/acetyl-CoA synthase delta subunit, TIM barrel	78513.6	0.664752	0.193261	3.43966	0.000582435	0.00199434
CAETHG_1612_#_Cobyrinic acid ac-diamide synthase	53451.1	0.595282	0.191973	3.10086	0.00192959	0.00560972
CAETHG_1613_#_dihydrolipoamide dehydrogenase	89353.6	0.930637	0.22652	4.10841	3.98387e-05	0.000209928
CAETHG_1614_#_methylenetetrahydrofolate reductase	67624.8	0.920665	0.224279	4.105	4.0432e-05	0.000212344
CAETHG_1615_#_Methylene-tetrahydrofolate reductase domain-containing protein	67178	0.854966	0.217568	3.92964	8.50717e-05	0.00039564
CAETHG_1616_#_Bifunctional protein	78130.9	0.87125	0.215012	4.0521	5.0759e-05	0.000256937
CAETHG_1617_#_Methenyltetrahydrofolate cyclohydrolase	85977.9	0.528999	0.203305	2.60199	0.00926847	0.0217369
CAETHG_1618_#_Formate--tetrahydrofolate ligase	261383	0.503317	0.206289	2.43986	0.014693	0.0314914
CAETHG_1619_#_Cobyrinic acid ac-diamide synthase	38069.2	0.496573	0.18805	2.64064	0.008275	0.0197378
CAETHG_1620_#_Carbon-monoxide dehydrogenase (acceptor)	33905.9	0.935659	0.22872	4.09085	4.29796e-05	0.000224413
CAETHG_1621_#_Carbon-monoxide dehydrogenase (acceptor)	55953.5	1.00203	0.236513	4.23668	2.26845e-05	0.00013069
CAETHG_1622_#_UspA domain-containing protein	2895.74	0.459855	0.284201	1.61806	0.105649	0.152936
CAETHG_1623_#_Dinitrogenase iron-molybdenum cofactor biosynthesis protein	33441.6	-0.138009	0.217388	-0.634849	0.525527	0.577168
CAETHG_1624_#_UPF0251 protein	7795.55	-0.434578	0.250337	-1.73597	0.0825692	0.126567
CAETHG_1625_#_ATPase-like, ParA/MinD	10094.5	-0.532939	0.246275	-2.164	0.0304642	0.0577811
CAETHG_1626_#_hypothetical protein	2144.32	0.499369	0.309836	1.61172	0.107023	0.154463
CAETHG_1627_#_transcriptional regulator, LysR family	2161.31	0.4924	0.308463	1.5963	0.110422	0.158245
CAETHG_1628_#_putative protein family UPF0324	2134.08	0.502497	0.309485	1.62366	0.104449	0.151547
CAETHG_1629_#_nitrite and sulfite reductase 4Fe-4S region	2895.79	0.469914	0.212765	2.20861	0.0272018	0.052672
CAETHG_1630_#_SufBD protein	4886.65	-0.110937	0.228478	-0.485547	0.627289	0.673953
CAETHG_1631_#_ABC transporter related protein	4732.71	-0.0295629	0.227375	-0.130018	0.896552	0.910726
CAETHG_1632_#_MOSC domain containing protein	2154.43	0.830356	0.229213	3.62265	0.000291605	0.00110351
CAETHG_1633_#_hypothetical protein	2312.96	1.01882	0.2156	4.72554	2.29503e-06	1.83398e-05
CAETHG_1634_#_modD protein	2325.06	1.04364	0.219151	4.76219	1.91501e-06	1.56e-05
CAETHG_1635_#_hypothetical protein	3274.44	0.787796	0.19736	3.99168	6.56071e-05	0.000318784
CAETHG_1636_#_hypothetical protein	2090.05	0.76208	0.227031	3.35672	0.000788724	0.00260031
CAETHG_1637_#_hypothetical protein	2155.53	0.79426	0.219944	3.6112	0.000304782	0.0011458
CAETHG_1638_#_metal dependent phosphohydrolase	3367.19	0.685101	0.178746	3.83282	0.000126681	0.000547125
CAETHG_1639_#_hypothetical protein	32699.3	0.100099	0.248442	0.402908	0.687016	0.728561
CAETHG_1640_#_Abortive infection protein	1971.36	0.808554	0.229957	3.51611	0.000437913	0.00156611
CAETHG_1641_#_hypothetical protein	1957.43	0.809395	0.232197	3.48582	0.000490632	0.00172791
CAETHG_1642_#_hypothetical protein	2741.32	0.83102	0.202053	4.11289	3.90732e-05	0.000206933
CAETHG_1643_#_hypothetical protein	2123.73	0.821511	0.217587	3.77555	0.000159656	0.000665356
CAETHG_1644_#_DUF1653-like domain containing protein	2213.36	0.810052	0.213321	3.79735	0.000146252	0.000619334
CAETHG_1645_#_hypothetical protein	1987.89	0.80829	0.224543	3.59971	0.000318576	0.00118773
CAETHG_1646_#_hypothetical protein	2156	0.818601	0.22338	3.6646	0.000247722	0.000965884
CAETHG_1647_#_hypothetical protein	1951.11	0.812276	0.222798	3.6458	0.00026656	0.00102509
CAETHG_1648_#_putative transcriptional regulator	2918.2	0.796303	0.195815	4.06661	4.77022e-05	0.000244809
CAETHG_1649_#_SNF2-related protein	2657.02	0.800979	0.195043	4.10667	4.014e-05	0.000211339
CAETHG_1650_#_protein of unknown function DUF1156	3017.01	0.825051	0.202435	4.07564	4.58881e-05	0.000236656
CAETHG_1651_#_Protein of unknown function DUF3780	2399.2	0.8344	0.213328	3.91136	9.17797e-05	0.000423063
CAETHG_1652_#_Fn3 associated repeat containing protein	4717.72	0.735588	0.173011	4.25169	2.12162e-05	0.000123769
CAETHG_1653_#_hypothetical protein	2237.32	0.784929	0.216412	3.627	0.00028673	0.00108702
CAETHG_1654_#_N-acetylmuramyl-L-alanine amidase, negative regulator of AmpC, AmpD	1926.96	0.825111	0.226704	3.6396	0.000273066	0.00104086
CAETHG_1655_#_Protein of unknown function DUF2922	2183.94	0.823987	0.220233	3.74144	0.00018297	0.000746563
CAETHG_1656_#_protein of unknown function DUF1659	2285.24	0.837193	0.213644	3.91865	8.9048e-05	0.000412609
CAETHG_1657_#_Protein of unknown function YvrJ	1962.19	0.823771	0.227934	3.61408	0.000301412	0.00113652
CAETHG_1658_#_sigma-70 region 4 domain protein	2074.82	0.839874	0.215875	3.89056	0.000100012	0.000452841
CAETHG_1659_#_hypothetical protein	2484.45	0.867518	0.208064	4.16947	3.05309e-05	0.000168054
CAETHG_1660_#_hypothetical protein	2080.14	0.812922	0.221994	3.6619	0.000250348	0.000972514
CAETHG_1661_#_hypothetical protein	2179.39	0.817307	0.215597	3.7909	0.000150103	0.000632898
CAETHG_1662_#_hypothetical protein	2032.95	0.827146	0.218645	3.78305	0.00015492	0.000650352
CAETHG_1663_#_hypothetical protein	1972.37	0.821007	0.22278	3.68528	0.000228453	0.000907041
CAETHG_1664_#_hypothetical protein	2161.58	0.7891	0.21991	3.58829	0.000332853	0.00123365
CAETHG_1665_#_primosome, DnaD subunit	2023.55	0.835574	0.227119	3.67902	0.00023413	0.000924336
CAETHG_1666_#_DNA-binding protein	1963.73	0.833411	0.226191	3.68455	0.000229108	0.000908496
CAETHG_1667_#_helix-turn-helix domain protein	1948.73	0.83571	0.228036	3.66482	0.000247512	0.000965667
CAETHG_1668_#_hypothetical protein	1910.46	0.821554	0.225619	3.64133	0.000271233	0.00103575
CAETHG_1669_#_helix-turn-helix domain protein	1909.12	0.82295	0.22728	3.62086	0.000293621	0.00111047
CAETHG_1670_#_transcriptional regulator, XRE family	2360.94	0.818834	0.200602	4.08187	4.46742e-05	0.000231534
CAETHG_1671_#_integrase family protein	2917.35	0.763499	0.185812	4.10899	3.97397e-05	0.000209824
CAETHG_1672_#_ABC-type metal ion transporter, periplasmic subunit	2043.54	0.768512	0.21625	3.55381	0.000379691	0.00138684
CAETHG_1673_#_metal dependent phosphohydrolase	4857.81	0.636361	0.169573	3.75272	0.000174926	0.000719471
CAETHG_1674_#_putative protein family UPF0079, ATPase	3559.41	0.688275	0.185748	3.70542	0.00021104	0.000845367
CAETHG_1675_#_universal protein YeaZ	4464.59	0.714636	0.17913	3.98948	6.62175e-05	0.000321489
CAETHG_1676_#_ribosomal-protein-alanine acetyltransferase	3283.87	0.769705	0.196051	3.92604	8.63567e-05	0.000401024
CAETHG_1677_#_Tyrosyl-tRNA synthetase	4088.08	0.700428	0.200774	3.48865	0.000485472	0.00171165
CAETHG_1678_#_hypothetical protein	2048.81	0.8149	0.229604	3.54915	0.000386478	0.00140755
CAETHG_1679_#_putative transcriptional regulator	2084.27	0.81025	0.226539	3.57665	0.000348026	0.0012846
CAETHG_1680_#_putative zinc-binding domain containing protein	8486.8	0.57975	0.159796	3.62805	0.000285571	0.00108328
CAETHG_1681_#_protein of unknown function DUF1393	2087.5	0.816058	0.224535	3.63443	0.000278595	0.00105873
CAETHG_1682_#_hypothetical protein	1907.3	0.846322	0.232542	3.63943	0.000273242	0.0010409
CAETHG_1683_#_phosphoesterase PA-phosphatase related protein	2204.14	0.657403	0.215825	3.04601	0.00231904	0.00662267
CAETHG_1684_#_Cof-like hydrolase	2231.98	0.838644	0.212893	3.93928	8.17281e-05	0.000382968
CAETHG_1685_#_peptide chain release factor 3	4237.32	0.69073	0.182445	3.78595	0.00015312	0.000643655
CAETHG_1686_#_Tryptophan-tRNA ligase, bacterial-type	2111.13	0.840095	0.217676	3.85938	0.000113674	0.00049877
CAETHG_1687_#_Protein of unknown function DUF2329	2420.86	0.725571	0.222418	3.2622	0.00110551	0.0034807
CAETHG_1688_#_diaminopimelate decarboxylase	3735.04	0.68929	0.220253	3.12954	0.0017508	0.00516867
CAETHG_1689_#_hypothetical protein	2453.52	0.75356	0.239594	3.14515	0.00166002	0.00494706
CAETHG_1690_#_aspartate kinase	3043.16	0.755522	0.234649	3.21979	0.00128283	0.00395978
CAETHG_1691_#_(FeFe)-hydrogenase maturation HydE, radical SAM	3040.8	0.837464	0.21061	3.97638	6.99734e-05	0.000335576
CAETHG_1692_#_Helicase superfamily 1 UvrD-related protein	6904.3	0.487658	0.144929	3.36481	0.000765963	0.00254258
CAETHG_1693_#_peptidase M41 FtsH domain protein	4005.85	0.641443	0.189877	3.3782	0.000729609	0.00243603
CAETHG_1694_#_Prolyl-tRNA synthetase	2924.82	0.717192	0.195906	3.66089	0.00025134	0.000975161
CAETHG_1695_#_hypothetical protein	2068.65	0.812788	0.221673	3.6666	0.000245795	0.000961745
CAETHG_1696_#_type IV pilus assembly PilZ	1964.18	0.769989	0.22344	3.44606	0.000568831	0.00195307
CAETHG_1697_#_polysaccharide deacetylase	1861.08	0.766927	0.232024	3.30538	0.00094848	0.00304879
CAETHG_1698_#_hypothetical protein	1856.1	0.763703	0.233598	3.2693	0.00107814	0.00339963
CAETHG_1699_#_hypothetical protein	1853.63	0.765679	0.232209	3.29736	0.000975972	0.0031244
CAETHG_1700_#_hypothetical protein	1854.04	0.765115	0.23183	3.30032	0.000965745	0.00309578
CAETHG_1701_#_Citrate carrier protein	1897.47	0.751972	0.228582	3.28973	0.00100283	0.00319573
CAETHG_1702_#_Malate dehydrogenase (oxaloacetate-decarboxylating) (NADP(+))	1891.56	0.749359	0.233369	3.21105	0.00132251	0.00406037
CAETHG_1703_#_response regulator receiver and unknown domain protein	2142.36	0.548338	0.230935	2.37443	0.0175761	0.0362518
CAETHG_1704_#_signal transduction histidine kinase regulating citrate/malate metabolism	2590.87	0.320941	0.221188	1.45098	0.146784	0.195753
CAETHG_1705_#_transcriptional regulator, TetR family	6513.8	1.55988	0.637168	2.44815	0.014359	0.0309584
CAETHG_1706_#_hypothetical protein	6421.06	1.57362	0.645417	2.43815	0.0147626	0.0315976
CAETHG_1707_#_transcriptional regulator, XRE family	6235.02	1.59673	0.657999	2.42665	0.0152391	0.0322123
CAETHG_1708_#_Lumazine-binding protein	6274.2	1.59427	0.655279	2.43296	0.0149761	0.0318593
CAETHG_1709_#_transcriptional regulator, LuxR family	6247.76	1.59525	0.657278	2.42706	0.0152219	0.0321867
CAETHG_1710_#_hypothetical protein	6216.39	1.59798	0.659197	2.42414	0.0153448	0.0324141
CAETHG_1711_#_peptidase M28	6221.62	1.59661	0.657369	2.42878	0.0151496	0.032077
CAETHG_1712_#_protein of unknown function DUF214	6384.25	1.58733	0.645525	2.45898	0.0139333	0.0302546
CAETHG_1713_#_Phosphonate-transporting ATPase	6634.14	1.57574	0.637968	2.46993	0.0135138	0.0295577
CAETHG_1714_#_ATP-binding region ATPase domain protein	6603.63	1.57047	0.640741	2.45103	0.014245	0.0307827
CAETHG_1715_#_two component transcriptional regulator, winged helix family	6677.7	1.54065	0.626436	2.45939	0.0139173	0.0302516
CAETHG_1716_#_beta-lactamase	6364.31	1.58736	0.651897	2.43499	0.0148922	0.031781
CAETHG_1717_#_Chloramphenicol O-acetyltransferase	6248.15	1.59571	0.655479	2.43441	0.0149161	0.0318035
CAETHG_1718_#_hypothetical protein	6214.68	1.59825	0.658449	2.42729	0.0152122	0.0321826
CAETHG_1719_#_	6675.99	1.57147	0.628392	2.50077	0.0123923	0.0275934
CAETHG_1721_#_transcriptional repressor, CopY family	6464.62	1.5805	0.642809	2.45875	0.0139422	0.0302634
CAETHG_1722_#_transcriptional regulator, PadR-like family	6274.13	1.59658	0.654792	2.4383	0.0147564	0.031595
CAETHG_1723_#_membrane protein of unknown function UCP033111	6381.68	1.59136	0.649502	2.45013	0.0142806	0.0308384
CAETHG_1724_#_transcriptional regulator, XRE family	6259.55	1.59446	0.65642	2.42903	0.0151394	0.032077
CAETHG_1725_#_Protein of unknown function DUF2889	6246.19	1.59827	0.657285	2.43162	0.0150314	0.0319342
CAETHG_1726_#_transcriptional regulator, PadR-like family	6293.57	1.57729	0.648958	2.4305	0.0150779	0.031979
CAETHG_1727_#_dihydrouridine synthase DuS	6372.56	1.59819	0.64918	2.46185	0.0138221	0.0300962
CAETHG_1728_#_Formiminotransferase-cyclodeaminase	6719.52	1.57861	0.637648	2.47568	0.0132984	0.0292362
CAETHG_1729_#_Peptidoglycan glycosyltransferase	9147.48	1.45695	0.538012	2.70803	0.00676837	0.0166277
CAETHG_1730_#_hypothetical protein	6491.86	1.57917	0.643493	2.45406	0.0141255	0.0305987
CAETHG_1731_#_diguanylate cyclase	6549.24	1.56108	0.636162	2.4539	0.0141317	0.0305987
CAETHG_1732_#_hypothetical protein	6216.91	1.59888	0.658395	2.42846	0.0151633	0.0320952
CAETHG_1733_#_GerA spore germination protein	6259.23	1.59558	0.656215	2.43149	0.0150367	0.0319345
CAETHG_1734_#_Spore germination protein	6269.9	1.59574	0.654132	2.43948	0.0147084	0.0315029
CAETHG_1735_#_germination protein, Ger(x)C family	6326.86	1.59258	0.653244	2.43795	0.0147708	0.0316045
CAETHG_1736_#_GtrA family protein	6229.1	1.59947	0.657614	2.43223	0.0150061	0.0318912
CAETHG_1737_#_glycosyl transferase family 2	6245.09	1.59838	0.656067	2.43631	0.014838	0.031705
CAETHG_1738_#_hypothetical protein	6302.69	1.5892	0.652831	2.43433	0.0149194	0.0318035
CAETHG_1739_#_hypothetical protein	6244.14	1.59687	0.657081	2.43025	0.0150884	0.0319904
CAETHG_1740_#_Acetolactate synthase	8841.89	1.47158	0.552739	2.66234	0.00776001	0.0186863
CAETHG_1741_#_4-hydroxybutyrate dehydrogenase	8223.5	1.49743	0.574846	2.60492	0.00918946	0.0215838
CAETHG_1742_#_transcriptional regulator, LysR family	8884.99	1.45809	0.552509	2.63903	0.00831436	0.0198154
CAETHG_1743_#_3-hydroxybutyrate dehydrogenase	6452.11	1.56715	0.641699	2.44218	0.0145987	0.0313427
CAETHG_1744_#_hypothetical protein	6335.96	1.57698	0.647695	2.43476	0.0149019	0.0317876
CAETHG_1745_#_GerA spore germination protein	6209.47	1.58848	0.653927	2.42914	0.0151347	0.032077
CAETHG_1746_#_germination protein, Ger(x)C family	6201.01	1.58893	0.65564	2.42348	0.0153725	0.0324508
CAETHG_1747_#_spore germination protein	6204.85	1.58936	0.656002	2.42279	0.0154017	0.0325016
CAETHG_1748_#_transcriptional regulator, MarR family	6444.11	1.58006	0.643877	2.45398	0.0141285	0.0305987
CAETHG_1749_#_GCN5-related N-acetyltransferase	6397.61	1.57884	0.646194	2.44328	0.0145543	0.0312579
CAETHG_1750_#_metal dependent phosphohydrolase	6569.59	1.56964	0.634913	2.47221	0.013428	0.0294519
CAETHG_1751_#_hypothetical protein	6386.81	1.55963	0.640846	2.43371	0.0149449	0.0318433
CAETHG_1752_#_hypothetical protein	6277.48	1.58072	0.650267	2.43087	0.0150625	0.0319679
CAETHG_1753_#_SsrA-binding protein	6596.7	1.53811	0.627485	2.45123	0.014237	0.030776
CAETHG_1754_#_ribonuclease R	6928.02	1.55443	0.619449	2.50938	0.0120944	0.0270448
CAETHG_1755_#_preprotein translocase, SecG subunit	6716.25	1.48207	0.598066	2.47811	0.0132081	0.0290601
CAETHG_1756_#_Enolase	10115.4	1.29236	0.505679	2.55569	0.0105977	0.024179
CAETHG_1757_#_2,3-bisphosphoglycerate-independent phosphoglycerate mutase	9989.28	1.14398	0.481976	2.37352	0.0176193	0.0363289
CAETHG_1758_#_Triosephosphate isomerase, bacterial/eukaryotic	8163.26	1.39502	0.564688	2.47042	0.0134955	0.0295577
CAETHG_1759_#_Phosphoglycerate kinase	8240.7	1.37868	0.549375	2.50954	0.0120888	0.0270419
CAETHG_1760_#_glyceraldehyde-3-phosphate dehydrogenase, type I	9602.08	1.21304	0.487788	2.48681	0.0128895	0.0284991
CAETHG_1761_#_transcriptional regulator, DeoR family	6585.25	1.55823	0.645074	2.41558	0.0157101	0.0330557
CAETHG_1762_#_RNA polymerase, sigma 54 subunit, RpoN	7110.32	1.49615	0.610096	2.45232	0.0141938	0.0307143
CAETHG_1763_#_degV family protein	6761.89	1.56705	0.635938	2.46416	0.0137336	0.0299759
CAETHG_1764_#_S-adenosyl-L-methionine dependent tRNA/rRNA methyltransferase, SpoU	6704.81	1.5611	0.638292	2.44574	0.0144556	0.031094
CAETHG_1765_#_cell wall hydrolase/autolysin	6174.37	1.59998	0.667202	2.39805	0.0164826	0.0343223
CAETHG_1766_#_hypothetical protein	7922.91	1.51604	0.613321	2.47186	0.0134412	0.0294602
CAETHG_1767_#_protein of unknown function DUF6 transmembrane	7236.04	1.50947	0.599	2.51999	0.0117359	0.0263833
CAETHG_1768_#_hypothetical protein	6289.75	1.57177	0.655879	2.39644	0.0165554	0.0344512
CAETHG_1769_#_VanW family protein	6916.05	1.55754	0.626301	2.48689	0.0128866	0.0284991
CAETHG_1770_#_Competence-damaged protein	8455.07	1.58426	0.596735	2.65488	0.00793372	0.0190246
CAETHG_1771_#_DNA-(apurinic or apyrimidinic site) lyase	7394.42	1.53216	0.559028	2.74076	0.00612976	0.0153162
CAETHG_1772_#_endonuclease III	6928.93	1.57917	0.583813	2.70493	0.00683183	0.0167263
CAETHG_1773_#_phospholipid/glycerol acyltransferase	8196.03	1.49968	0.532815	2.81463	0.00488335	0.012715
CAETHG_1774_#_protein of unknown function DUF1730	6143.78	1.61985	0.619934	2.61294	0.00897669	0.0211788
CAETHG_1775_#_serine O-acetyltransferase	6273.34	1.61992	0.61565	2.63123	0.00850755	0.0201778
CAETHG_1776_#_cysteine synthase A	6490.22	1.62388	0.607195	2.6744	0.0074864	0.0181176
CAETHG_1777_#_ribonuclease BN	6109.58	1.62109	0.622279	2.60509	0.00918496	0.0215818
CAETHG_1778_#_Ig domain protein	9941.24	1.57066	0.508404	3.08939	0.00200566	0.00580674
CAETHG_1779_#_Rubrerythrin	14633.6	1.17064	0.414748	2.82253	0.00476466	0.0124546
CAETHG_1780_#_hypothetical protein	6078.76	1.609	0.623959	2.57869	0.00991761	0.0228508
CAETHG_1781_#_major facilitator superfamily MFS_1	6107.34	1.60369	0.621663	2.57967	0.00988938	0.0228191
CAETHG_1782_#_transcriptional regulator, LysR family	6729.07	1.39321	0.561585	2.48085	0.0131068	0.028878
CAETHG_1783_#_hypothetical protein	6289.05	1.55052	0.602954	2.57154	0.0101249	0.0232486
CAETHG_1784_#_Long-chain-fatty-acid--CoA ligase	6130.93	1.60224	0.619802	2.58508	0.00973565	0.0225907
CAETHG_1785_#_Electron transfer flavoprotein alpha subunit	6100.35	1.60295	0.620515	2.58326	0.00978708	0.0226578
CAETHG_1786_#_Electron transfer flavoprotein alpha/beta-subunit	6092.64	1.60597	0.622711	2.57899	0.00990893	0.0228428
CAETHG_1787_#_Butyryl-CoA dehydrogenase	6094.47	1.60331	0.621695	2.57894	0.0099105	0.0228428
CAETHG_1788_#_Formyl-CoA transferase	6088.72	1.60598	0.621499	2.58404	0.00976515	0.0226333
CAETHG_1789_#_Butyryl-CoA dehydrogenase	6118.12	1.59836	0.621312	2.57256	0.0100949	0.0231913
CAETHG_1790_#_Mannose-6-phosphate isomerase	6116.07	1.61081	0.621843	2.59038	0.00958692	0.0223092
CAETHG_1791_#_Rubrerythrin	6089.17	1.60977	0.622722	2.58505	0.00973657	0.0225907
CAETHG_1792_#_hypothetical protein	6089.16	1.60928	0.622648	2.58458	0.00974977	0.022613
CAETHG_1793_#_hypothetical protein	6161.09	1.60019	0.617692	2.5906	0.00958077	0.0223032
CAETHG_1794_#_hypothetical protein	6229.41	1.59682	0.614403	2.59898	0.00935002	0.0218955
CAETHG_1795_#_3-isopropylmalate dehydrogenase	6984.41	1.54398	0.570036	2.70856	0.00675749	0.0166154
CAETHG_1796_#_two component transcriptional regulator, winged helix family	6486.38	1.58199	0.602702	2.62483	0.00866924	0.0205278
CAETHG_1797_#_osmosensitive K+ channel signal transduction histidine kinase	7447.64	1.52022	0.566131	2.68528	0.00724699	0.0175719
CAETHG_1798_#_hypothetical protein	6088.79	1.6102	0.623361	2.5831	0.0097917	0.0226601
CAETHG_1799_#_Potassium-transporting ATPase C chain	6079.3	1.60938	0.623071	2.58297	0.00979528	0.0226601
CAETHG_1800_#_Potassium-transporting ATPase B chain	6095.93	1.60633	0.621641	2.58402	0.0097657	0.0226333
CAETHG_1801_#_Potassium-transporting ATPase A chain	6288.96	1.6132	0.613072	2.63133	0.00850508	0.0201778
CAETHG_1802_#_hypothetical protein	6216.94	1.60524	0.614454	2.61246	0.00898921	0.0211924
CAETHG_1803_#_hypothetical protein	6077.86	1.61223	0.623553	2.58556	0.009722	0.0225735
CAETHG_1804_#_Pyridoxal biosynthesis lyase pdxS	6657.13	1.55788	0.570077	2.73275	0.00628076	0.0156139
CAETHG_1805_#_Glutamine amidotransferase subunit pdxT	6831.21	1.50606	0.554049	2.71828	0.00656221	0.0162248
CAETHG_1806_#_ABC-type transporter, integral membrane subunit	6196.36	1.60101	0.617109	2.59438	0.00947628	0.022109
CAETHG_1807_#_ABC-type transporter, integral membrane subunit	6202.95	1.60046	0.616434	2.59631	0.00942298	0.0220254
CAETHG_1808_#_Monosaccharide-transporting ATPase	6229.68	1.60295	0.614975	2.60653	0.0091466	0.0215071
CAETHG_1809_#_basic membrane lipoprotein	6515.33	1.59269	0.604403	2.63514	0.00841026	0.0200073
CAETHG_1810_#_transaldolase	10659.3	1.19995	0.467546	2.5665	0.0102731	0.0235321
CAETHG_1811_#_C_GCAxxG_C_C family protein	11107.5	1.07462	0.441646	2.43322	0.0149654	0.0318583
CAETHG_1812_#_hypothetical protein	14184.1	1.17358	0.427822	2.74315	0.00608533	0.0152181
CAETHG_1813_#_Alcohol dehydrogenase	5883.02	1.89231	0.540641	3.50012	0.000465043	0.001647
CAETHG_1814_#_histidine kinase	15795.8	-0.148389	0.366802	-0.404548	0.68581	0.72764
CAETHG_1815_#_two component transcriptional regulator, AraC family	12690.3	0.247598	0.388949	0.636583	0.524396	0.576186
CAETHG_1816_#_microcompartments protein	5543.88	2.35874	0.55891	4.22025	2.44029e-05	0.000139189
CAETHG_1817_#_microcompartments protein	5505.8	2.42985	0.566889	4.28628	1.81691e-05	0.000108139
CAETHG_1818_#_Propanediol utilization protein	5720.96	2.25355	0.547096	4.11911	3.8034e-05	0.000202815
CAETHG_1819_#_acetaldehyde dehydrogenase (acetylating)	6088.94	1.99657	0.521735	3.8268	0.00012982	0.000558386
CAETHG_1820_#_microcompartments protein	5645.77	2.27543	0.551186	4.12824	3.65545e-05	0.000196403
CAETHG_1821_#_Ethanolamine utilization EutQ family protein	5618.78	2.27273	0.552227	4.11557	3.86215e-05	0.000205232
CAETHG_1822_#_microcompartments protein	5670.8	2.22036	0.542897	4.08984	4.31671e-05	0.000225019
CAETHG_1823_#_Respiratory-chain NADH dehydrogenase domain 51 kDa subunit	5868.22	2.08936	0.529042	3.94933	7.8369e-05	0.000370766
CAETHG_1824_#_Ethanolamine utilization protein EutN/carboxysome structural protein Ccml	5530.63	2.36054	0.559021	4.22264	2.41462e-05	0.0001381
CAETHG_1825_#_microcompartments protein	5523.7	2.35768	0.558855	4.21876	2.45647e-05	0.000139986
CAETHG_1826_#_ethanolamine utilization protein EutJ family protein	5695.98	2.21848	0.543903	4.07882	4.52657e-05	0.000234022
CAETHG_1827_#_hypothetical protein	5678.37	2.24552	0.544902	4.12097	3.77287e-05	0.000201791
CAETHG_1828_#_glycyl-radical enzyme activating protein family	5724.15	2.1962	0.541288	4.05737	4.96283e-05	0.000251832
CAETHG_1829_#_pyruvate formate-lyase PFL	6580.35	1.61558	0.496464	3.25418	0.0011372	0.00357155
CAETHG_1830_#_Acetaldehyde dehydrogenase (acetylating)	6067.27	1.88445	0.517636	3.6405	0.000272112	0.00103785
CAETHG_1831_#_microcompartments protein	5540.94	2.31746	0.561461	4.12756	3.66627e-05	0.000196816
CAETHG_1832_#_microcompartments protein	5491.1	2.3762	0.563672	4.21557	2.49143e-05	0.000141849
CAETHG_1833_#_hypothetical protein	5409.43	2.45529	0.575795	4.26418	2.0064e-05	0.000117857
CAETHG_1834_#_hypothetical protein	5512.75	2.3286	0.562549	4.13937	3.48259e-05	0.000188563
CAETHG_1835_#_hypothetical protein	5394.96	2.47478	0.575721	4.29858	1.71898e-05	0.000103286
CAETHG_1836_#_hypothetical protein	5477.9	2.40191	0.568132	4.22774	2.36053e-05	0.000135499
CAETHG_1837_#_transcriptional regulator, GntR family with aminotransferase domain containing protein	5432.04	2.5091	0.57702	4.34837	1.37154e-05	8.53419e-05
CAETHG_1838_#_Lysine exporter protein (LYSE/YGGA)	5376.91	2.51185	0.58142	4.3202	1.55886e-05	9.52097e-05
CAETHG_1839_#_major facilitator superfamily MFS_1	5597.89	2.47326	0.568023	4.35416	1.33579e-05	8.35302e-05
CAETHG_1840_#_transcriptional regulator, TetR family	5679.02	2.45989	0.564483	4.35777	1.31395e-05	8.24918e-05
CAETHG_1841_#_Alcohol dehydrogenase	90604.5	1.00634	0.235946	4.26513	1.99782e-05	0.000117573
CAETHG_1842_#_SNARE associated protein	5811.51	2.21187	0.562657	3.93111	8.45546e-05	0.000393526
CAETHG_1843_#_ATP-binding region ATPase domain protein	5677.02	2.22321	0.571603	3.88943	0.00010048	0.000453041
CAETHG_1844_#_two component transcriptional regulator, winged helix family	5628.45	2.23347	0.574401	3.88835	0.000100926	0.000453303
CAETHG_1845_#_protein of unknown function DUF214	5593.1	2.24006	0.574557	3.89876	9.66862e-05	0.000442466
CAETHG_1846_#_protein of unknown function DUF214	5595.6	2.23346	0.574371	3.88853	0.000100852	0.000453293
CAETHG_1847_#_Sulfate-transporting ATPase	5593.09	2.23752	0.573561	3.9011	9.57585e-05	0.000439178
CAETHG_1848_#_hypothetical protein	5570.74	2.24124	0.574854	3.89879	9.66729e-05	0.000442466
CAETHG_1849_#_Putative amidase domain containing protein	5548.09	2.24732	0.577701	3.8901	0.000100201	0.000452981
CAETHG_1850_#_hypothetical protein	5540.93	2.24959	0.578447	3.88902	0.000100651	0.000453041
CAETHG_1851_#_Protein of unknown function DUF2935	5544.49	2.24678	0.577579	3.88999	0.000100249	0.000452981
CAETHG_1852_#_hypothetical protein	5542.25	2.24848	0.577805	3.89141	9.96628e-05	0.000452129
CAETHG_1853_#_hypothetical protein	5541.73	2.24893	0.578055	3.89051	0.000100032	0.000452841
CAETHG_1854_#_hypothetical protein	5542.29	2.24917	0.578607	3.88722	0.000101397	0.000453801
CAETHG_1855_#_ABC transporter related protein	5575.32	2.2435	0.576092	3.89434	9.84679e-05	0.000447368
CAETHG_1856_#_Mor transcription activator domain protein	6583.99	1.79371	0.500594	3.58316	0.000339469	0.00125743
CAETHG_1857_#_hypothetical protein	5607.89	2.23636	0.575501	3.88593	0.000101937	0.000454604
CAETHG_1858_#_transcriptional regulator, MerR family	5578.91	2.24648	0.576257	3.89841	9.68268e-05	0.00044258
CAETHG_1859_#_peptidase M28	5552.42	2.25094	0.577515	3.89763	9.71391e-05	0.000442609
CAETHG_1860_#_transcriptional regulator, MerR family	5683.95	2.23466	0.571785	3.90822	9.29782e-05	0.000427985
CAETHG_1861_#_MATE efflux family protein	5729.94	2.24655	0.569588	3.94417	8.00766e-05	0.00037771
CAETHG_1862_#_transcriptional regulator, XRE family	6046.35	2.19985	0.55206	3.9848	6.75379e-05	0.000326641
CAETHG_1863_#_flavoprotein	6587.42	2.13673	0.531938	4.01688	5.89743e-05	0.000292641
CAETHG_1864_#_polysaccharide deacetylase	5541.25	2.25341	0.579804	3.8865	0.000101701	0.000454513
CAETHG_1865_#_metallophosphoesterase	5541.73	2.25091	0.579008	3.88753	0.00010127	0.000453555
CAETHG_1866_#_hypothetical protein	5548.31	2.25147	0.57961	3.88446	0.000102558	0.000456553
CAETHG_1867_#_Electron-transferring-flavoprotein dehydrogenase	5593.12	2.2409	0.576901	3.88438	0.000102592	0.000456553
CAETHG_1868_#_Electron transfer flavoprotein alpha/beta-subunit	5559.05	2.24717	0.578259	3.8861	0.000101869	0.000454604
CAETHG_1869_#_Electron transfer flavoprotein alpha/beta-subunit	5548.14	2.251	0.580262	3.87928	0.000104765	0.000464582
CAETHG_1870_#_Heavy metal transport/detoxification protein	5635.83	2.22985	0.572325	3.89612	9.77443e-05	0.000445044
CAETHG_1871_#_OsmC family protein	5565.38	2.24791	0.578161	3.88804	0.000101059	0.000453555
CAETHG_1872_#_integral membrane sensor signal transduction histidine kinase	5547.52	2.24842	0.57864	3.8857	0.000102035	0.000454716
CAETHG_1873_#_two component transcriptional regulator, winged helix family	5542.2	2.25143	0.579913	3.88235	0.000103452	0.000459405
CAETHG_1874_#_1,4-dihydroxy-2-naphthoate octaprenyltransferase	5555.64	2.25182	0.579233	3.88759	0.000101245	0.000453555
CAETHG_1875_#_Abortive infection protein	5548.82	2.25558	0.580348	3.88661	0.000101654	0.000454513
CAETHG_1876_#_Ubiquinone/menaquinone biosynthesis methyltransferase ubiE	5578.51	2.25053	0.578555	3.88992	0.000100279	0.000452981
CAETHG_1877_#_Polyprenyl synthetase	5792.72	2.23909	0.568406	3.93924	8.17388e-05	0.000382968
CAETHG_1878_#_hypothetical protein	5968.96	2.22618	0.558247	3.9878	6.6689e-05	0.000323381
CAETHG_1879_#_4Fe-4S ferredoxin iron-sulfur binding domain-containing protein	5789.69	2.22919	0.565549	3.94163	8.09283e-05	0.000380587
CAETHG_1880_#_putative protein family UPF0126	5558.58	2.25449	0.580145	3.88608	0.000101875	0.000454604
CAETHG_1881_#_Na+/H+ antiporter NhaC-like protein	5880.42	2.09432	0.554679	3.77573	0.000159539	0.000665309
CAETHG_1882_#_Threonine synthase	5795.69	2.10777	0.559831	3.76501	0.000166542	0.00068949
CAETHG_1883_#_endoribonuclease L-PSP	6201.46	2.02259	0.538914	3.75309	0.000174668	0.000718878
CAETHG_1884_#_PAS modulated sigma54 specific transcriptional regulator, Fis family	7091.35	2.02015	0.510397	3.95799	7.55816e-05	0.000359469
CAETHG_1885_#_Glucosamine--fructose-6-phosphate aminotransferase (isomerizing)	11532.3	1.66834	0.425219	3.92348	8.72776e-05	0.000404703
CAETHG_1886_#_Protein of unknown function DUF4177	5559.09	2.25745	0.580376	3.88962	0.000100399	0.000453041
CAETHG_1887_#_phosphoglucosamine mutase	7613.65	2.07361	0.51534	4.02378	5.7271e-05	0.000285087
CAETHG_1888_#_HI0933 family protein	7282.3	2.06866	0.520154	3.977	6.97889e-05	0.000335211
CAETHG_1889_#_YbbR family protein	7238.61	2.04726	0.517555	3.95564	7.63301e-05	0.000361936
CAETHG_1890_#_Conserved hypothetical protein CHP00159	6162.74	2.18463	0.555404	3.9334	8.3753e-05	0.000390083
CAETHG_1891_#_cell wall hydrolase SleB	5578.48	2.25072	0.576942	3.90113	9.57455e-05	0.000439178
CAETHG_1892_#_Thioredoxin-disulfide reductase	15080.6	1.90091	0.448571	4.2377	2.25817e-05	0.000130217
CAETHG_1893_#_thioredoxin	21813.3	1.53007	0.316017	4.84173	1.28714e-06	1.09677e-05
CAETHG_1894_#_Tetratricopeptide repeat-containing protein	7202.6	2.05986	0.537901	3.82944	0.000128436	0.000553947
CAETHG_1895_#_hypothetical protein	7331.79	2.02403	0.532449	3.80136	0.000143903	0.000610618
CAETHG_1896_#_phosphoenolpyruvate-protein phosphotransferase	7378.71	1.90748	0.534809	3.56665	0.000361574	0.00132605
CAETHG_1897_#_Tetratricopeptide repeat-containing protein	6061.11	2.23023	0.612571	3.64076	0.000271834	0.00103742
CAETHG_1898_#_citrate lyase ligase	6470.45	2.12739	0.575677	3.69546	0.000219492	0.000875881
CAETHG_1899_#_citrate lyase, alpha subunit	7174.4	2.12267	0.543677	3.90428	9.45061e-05	0.000434701
CAETHG_1900_#_Citryl-CoA lyase	6594.54	2.17702	0.578026	3.7663	0.000165682	0.000686381
CAETHG_1901_#_citrate lyase acyl carrier protein	6143.24	2.22983	0.608577	3.664	0.000248308	0.000966375
CAETHG_1902_#_hydro-lyase, Fe-S type, tartrate/fumarate subfamily, beta subunit	6769.64	2.19269	0.563787	3.88923	0.000100564	0.000453041
CAETHG_1903_#_hydro-lyase, Fe-S type, tartrate/fumarate subfamily, alpha subunit	7127.07	2.17228	0.554637	3.91659	8.98115e-05	0.00041523
CAETHG_1904_#_methylaspartate ammonia-lyase	10055	1.95791	0.461395	4.24347	2.20091e-05	0.000127382
CAETHG_1905_#_methylaspartate mutase, E subunit	10545.3	1.94677	0.454409	4.28417	1.83422e-05	0.000108963
CAETHG_1906_#_Conserved hypothetical protein CHP01319, GlmL	8646.04	2.03863	0.504745	4.03893	5.36947e-05	0.000269629
CAETHG_1907_#_Methylaspartate mutase S chain	6651.14	2.20134	0.577973	3.80872	0.000139688	0.000594334
CAETHG_1908_#_transcriptional regulator, GntR family	6875.14	2.15005	0.557175	3.85884	0.000113925	0.000499223
CAETHG_1909_#_amino acid permease-associated region	7653.59	1.83627	0.502364	3.65525	0.000256932	0.00099493
CAETHG_1910_#_putative sigma54 specific transcriptional regulator	7675.02	1.81515	0.501541	3.61914	0.000295584	0.00111655
CAETHG_1911_#_peptidase C26	6045.64	2.21222	0.600964	3.68111	0.000232222	0.000919107
CAETHG_1912_#_N-acetylmuramoyl-L-alanine amidase CwlD	5819.01	2.33241	0.625294	3.7301	0.000191407	0.000776104
CAETHG_1913_#_Ribosomal protein S9, bacterial/plastid	10400.4	1.93526	0.446594	4.33337	1.46843e-05	9.03881e-05
CAETHG_1914_#_ribosomal protein L13	14250.7	1.93319	0.413206	4.67852	2.88951e-06	2.25468e-05
CAETHG_1915_#_tRNA pseudouridine synthase A	6906.79	2.2041	0.559476	3.93958	8.16244e-05	0.000382968
CAETHG_1916_#_ECF transporter transmembrane protein EcfT	7244.29	2.1791	0.551721	3.94965	7.8266e-05	0.000370557
CAETHG_1917_#_cobalt ABC transporter, ATPase subunit	7497.94	2.15202	0.537064	4.00701	6.14913e-05	0.000302272
CAETHG_1918_#_Phosphonate-transporting ATPase	7805.41	2.08732	0.52372	3.98556	6.73219e-05	0.000326097
CAETHG_1919_#_50S ribosomal protein L17	14457.2	1.70377	0.383477	4.44294	8.87365e-06	5.89424e-05
CAETHG_1920_#_DNA-directed RNA polymerase subunit alpha	20011	1.5442	0.323786	4.76919	1.84969e-06	1.51266e-05
CAETHG_1921_#_ribosomal protein S4	17005.8	1.71296	0.367936	4.65559	3.23051e-06	2.4808e-05
CAETHG_1922_#_hypothetical protein	10446.5	1.98975	0.458157	4.34294	1.40587e-05	8.69625e-05
CAETHG_1923_#_Ribosomal protein S13	10437.6	2.04242	0.463378	4.40768	1.04484e-05	6.78283e-05
CAETHG_1924_#_50S ribosomal protein L36	7433.49	2.18113	0.511122	4.26733	1.97824e-05	0.000116748
CAETHG_1925_#_Translation initiation factor IF-1	8936.84	2.07987	0.468608	4.4384	9.06302e-06	5.99552e-05
CAETHG_1926_#_Adenylate kinase	12249.9	1.85861	0.402438	4.61836	3.86785e-06	2.90642e-05
CAETHG_1927_#_Protein translocase subunit SecY	16009.8	1.69352	0.344576	4.91479	8.88762e-07	7.91589e-06
CAETHG_1928_#_ribosomal protein L15	9769.71	2.06046	0.46267	4.45341	8.45157e-06	5.64963e-05
CAETHG_1929_#_ribosomal protein L30	7798.55	2.18059	0.499671	4.36405	1.27677e-05	8.10469e-05
CAETHG_1930_#_ribosomal protein S5	9140.69	2.06761	0.458578	4.50875	6.52121e-06	4.56267e-05
CAETHG_1931_#_ribosomal protein L18	9426.33	2.08721	0.463637	4.50182	6.73737e-06	4.67953e-05
CAETHG_1932_#_Ribosomal protein L6, subgroup	10680.8	1.98326	0.432656	4.58391	4.56362e-06	3.38482e-05
CAETHG_1933_#_ribosomal protein S8	9178.14	2.06459	0.459769	4.49048	7.10621e-06	4.89924e-05
CAETHG_1934_#_Ribosomal protein S14, type Z	8317.53	2.1357	0.48058	4.44401	8.82987e-06	5.87755e-05
CAETHG_1935_#_Ribosomal protein L5	10596.7	2.01829	0.439596	4.59124	4.40625e-06	3.28746e-05
CAETHG_1936_#_ribosomal protein L24	9455.39	2.10381	0.466245	4.51224	6.41459e-06	4.51315e-05
CAETHG_1937_#_ribosomal protein L14	8999.12	2.11428	0.476364	4.43837	9.06421e-06	5.99552e-05
CAETHG_1938_#_Ribosomal protein S17	8520.94	2.13753	0.489206	4.36939	1.24596e-05	7.95723e-05
CAETHG_1939_#_50S ribosomal protein L29	8361.72	2.11916	0.49154	4.31127	1.6232e-05	9.8376e-05
CAETHG_1940_#_50S ribosomal protein L16	9538.6	2.05195	0.459972	4.46102	8.15704e-06	5.49945e-05
CAETHG_1941_#_ribosomal protein S3	10146.5	2.01943	0.441533	4.57369	4.79214e-06	3.52525e-05
CAETHG_1942_#_ribosomal protein L22	7945.65	2.19424	0.50404	4.35329	1.34107e-05	8.36937e-05
CAETHG_1943_#_ribosomal protein S19	8123.49	2.14838	0.497605	4.31744	1.5785e-05	9.62227e-05
CAETHG_1944_#_ribosomal protein L2	13009.1	1.88592	0.39703	4.75007	2.03351e-06	1.64801e-05
CAETHG_1945_#_Ribosomal protein L25/L23	8977.38	2.05734	0.466557	4.40962	1.03554e-05	6.73636e-05
CAETHG_1946_#_ribosomal protein L4/L1e	12244.4	1.92185	0.41307	4.6526	3.27783e-06	2.50492e-05
CAETHG_1947_#_Ribosomal protein L3	13000.1	1.90247	0.402428	4.72748	2.27326e-06	1.81889e-05
CAETHG_1948_#_30S ribosomal protein S10	9432.1	2.06189	0.461135	4.47134	7.77298e-06	5.2858e-05
CAETHG_1949_#_hypothetical protein	80806.1	1.49212	0.278107	5.36527	8.08282e-08	9.30485e-07
CAETHG_1950_#_translation elongation factor G	42700.2	1.55597	0.268685	5.79106	6.99436e-09	9.78744e-08
CAETHG_1951_#_ribosomal protein S7	19582.1	1.80608	0.36856	4.90038	9.5653e-07	8.45965e-06
CAETHG_1952_#_ribosomal protein S12	19300.4	1.82731	0.375094	4.87159	1.10705e-06	9.60585e-06
CAETHG_1953_#_ribosomal protein L7Ae/L30e/S12e/Gadd45	9983.12	2.09353	0.469408	4.45993	8.19853e-06	5.51561e-05
CAETHG_1954_#_DNA-directed RNA polymerase subunit beta	25742.7	1.65604	0.317752	5.21174	1.87081e-07	1.99628e-06
CAETHG_1955_#_DNA-directed RNA polymerase subunit beta	23981.6	1.56192	0.322873	4.83757	1.31435e-06	1.11542e-05
CAETHG_1956_#_50S ribosomal protein L7/L12	14652.1	1.85243	0.407646	4.5442	5.51433e-06	3.98665e-05
CAETHG_1957_#_50S ribosomal protein L10	17502.9	1.76504	0.360699	4.89338	9.9118e-07	8.70497e-06
CAETHG_1958_#_ribosomal protein L1	20290	1.65353	0.333692	4.95526	7.22324e-07	6.58245e-06
CAETHG_1959_#_ribosomal protein L11	17421.4	1.7489	0.359005	4.87151	1.10749e-06	9.60585e-06
CAETHG_1960_#_NusG antitermination factor	16437.3	1.81571	0.377796	4.80607	1.53928e-06	1.28723e-05
CAETHG_1961_#_preprotein translocase, SecE subunit	12458.1	1.9648	0.431713	4.55118	5.33454e-06	3.8738e-05
CAETHG_1962_#_50S ribosomal protein L33	11753.1	2.00143	0.435969	4.59075	4.41649e-06	3.2912e-05
CAETHG_1963_#_hypothetical protein	87420.8	1.43139	0.283177	5.05476	4.30925e-07	4.15549e-06
CAETHG_1964_#_RNA polymerase, sigma-24 subunit, SigH, ECF subfamily	10826.4	1.63423	0.407556	4.00982	6.07651e-05	0.00029917
CAETHG_1965_#_protein of unknown function DUF901	5478.83	2.28639	0.577014	3.96245	7.41833e-05	0.000353888
CAETHG_1966_#_RNA methyltransferase, TrmH family, group 3	5811.2	2.22793	0.56336	3.95471	7.66267e-05	0.000363069
CAETHG_1967_#_putative protein UCP005520	5553.88	2.26802	0.568189	3.99167	6.56097e-05	0.000318784
CAETHG_1968_#_Cysteinyl-tRNA synthetase	6881.9	2.0118	0.520262	3.86689	0.000110233	0.00048575
CAETHG_1969_#_2-C-methyl-D-erythritol 4-phosphate cytidylyltransferase	6613.22	2.24539	0.554756	4.04753	5.17606e-05	0.000261167
CAETHG_1970_#_PilT protein domain protein	8167.27	2.20571	0.523805	4.21095	2.54303e-05	0.000144395
CAETHG_1971_#_hypothetical protein	6394.82	1.7651	0.518281	3.40568	0.000659998	0.00223081
CAETHG_1972_#_DNA integrity scanning protein disA	6487.02	2.17064	0.526971	4.11909	3.80379e-05	0.000202815
CAETHG_1973_#_DNA repair protein RadA	7200.24	2.20823	0.507667	4.34977	1.36283e-05	8.48838e-05
CAETHG_1974_#_ATPase AAA-2 domain protein	67288.1	2.06465	0.203758	10.1329	3.94891e-24	6.06494e-22
CAETHG_1975_#_protein arginine kinase, McsB	26254.9	2.1253	0.251532	8.44941	2.92772e-17	1.66089e-15
CAETHG_1976_#_UvrB/UvrC protein	13631.6	2.18219	0.342334	6.37445	1.83624e-10	3.35114e-09
CAETHG_1977_#_transcriptional repressor, CtsR	7962.83	2.22855	0.492942	4.52092	6.15722e-06	4.38102e-05
CAETHG_1978_#_hypothetical protein	4656.89	2.34639	0.69504	3.37591	0.000735717	0.00245382
CAETHG_1979_#_translation elongation factor G	10530.1	1.42496	0.439983	3.23867	0.00120087	0.00373795
CAETHG_1980_#_UDP-N-acetylmuramoylalanine--D-glutamate ligase	5582.51	2.23655	0.579798	3.85747	0.000114567	0.000500991
CAETHG_1981_#_Glycine-tRNA ligase, bacterial	5534.69	2.44562	0.596851	4.09753	4.1758e-05	0.000218942
CAETHG_1982_#_Lysyl-tRNA synthetase	11953.2	1.68385	0.414981	4.05766	4.95678e-05	0.000251832
CAETHG_1983_#_transcription elongation factor GreA	6751.34	2.3267	0.549346	4.2354	2.2815e-05	0.000131322
CAETHG_1984_#_hypothetical protein	4963.55	2.59569	0.639478	4.05907	4.92676e-05	0.000250799
CAETHG_1985_#_TIM-barrel protein, nifR3 family	5252.53	2.50877	0.609096	4.11884	3.80782e-05	0.000202858
CAETHG_1986_#_putative transcriptional acitvator, Baf family	5184.03	2.53967	0.621285	4.08776	4.35556e-05	0.000226669
CAETHG_1987_#_peptidase M41 FtsH domain protein	13289.8	1.99067	0.411589	4.83655	1.32111e-06	1.11815e-05
CAETHG_1988_#_hypoxanthine phosphoribosyltransferase	5641.58	2.46332	0.598807	4.11371	3.89353e-05	0.000206447
CAETHG_1989_#_tRNA(Ile)-lysidine synthase	6607.76	2.33106	0.570916	4.08301	4.44556e-05	0.000230591
CAETHG_1990_#_stage II sporulation protein E, protein serine/threonine phosphatase	4647.78	2.74046	0.683985	4.0066	6.15979e-05	0.00030256
CAETHG_1991_#_RNA binding S1 domain protein	8160.76	1.58024	0.501567	3.15061	0.0016293	0.00486936
CAETHG_1992_#_Septum formation initiator	5789.29	2.29386	0.603219	3.8027	0.000143128	0.000607737
CAETHG_1993_#_spore cortex biosynthesis protein YabQ	4502.89	2.69054	0.753268	3.57182	0.00035451	0.001307
CAETHG_1994_#_sporulation protein YabP	4583.95	2.6726	0.73344	3.64393	0.000268511	0.00103098
CAETHG_1995_#_RNA-binding S4 domain protein	4535.18	2.70554	0.73332	3.68945	0.000224743	0.00089344
CAETHG_1996_#_histone family protein DNA-binding protein	26054.4	0.181591	0.295282	0.614973	0.538572	0.589186
CAETHG_1997_#_MazG family protein	8232.85	2.203	0.542237	4.0628	4.84886e-05	0.000248036
CAETHG_1998_#_polysaccharide biosynthesis protein	4351.54	2.80366	0.748089	3.74776	0.000178424	0.000731945
CAETHG_1999_#_transcriptional regulator, AbrB family	4176.95	2.83144	0.87982	3.2182	0.00128996	0.00397206
CAETHG_2000_#_Foldase protein prsA	11224.1	2.27896	0.47799	4.76781	1.86241e-06	1.51912e-05
CAETHG_2001_#_transcription-repair coupling factor	5659.71	2.60601	0.611084	4.26457	2.00285e-05	0.000117758
CAETHG_2002_#_Peptidyl-tRNA hydrolase	4501.42	2.75379	0.7147	3.85307	0.000116644	0.000509369
CAETHG_2003_#_HtrA2 peptidase	11537.3	2.08168	0.496579	4.19204	2.7646e-05	0.000155158
CAETHG_2004_#_integral membrane sensor signal transduction histidine kinase	6047.53	2.44181	0.588968	4.14592	3.38456e-05	0.000184046
CAETHG_2005_#_two component transcriptional regulator, winged helix family	4872.91	2.69463	0.672976	4.00406	6.22659e-05	0.000305603
CAETHG_2006_#_Ribose-phosphate pyrophosphokinase	13468.3	1.27984	0.399562	3.20312	0.00135949	0.00416376
CAETHG_2007_#_Bifunctional protein glmU	9079.51	1.69562	0.465576	3.64198	0.000270549	0.00103575
[truncated: 6,127 more rows]
