# Supplementary material for: Metabolic shift induced by synthetic co-cultivation promotes high yield of chain elongated acids from syngas
Source: Sci Rep. 2019 Dec 2;9:18081. doi: 10.1038/s41598-019-54445-y (PMC6889307; doi:10.1038/s41598-019-54445-y)
Supplement: Supplementary file 3 — Data file S2 [file 41598_2019_54445_MOESM3_ESM.xlsx]

## Sheet: RNASeq_Monoculture_auto_and_onl
Relative expression in a monoculture of CA grown on CO or grown on H2/CO
	baseMean	log2FoldChange	lfcSE	stat	pvalue	padj
CAETHG_0001_#_molybdenum-pterin binding protein	102.724	-0.969963	0.252403	-3.84291	0.000121582	0.000525207
CAETHG_0002_#_transcriptional regulator, LysR family	7.72062	-1.21202	0.763892	-1.58663	0.112595
CAETHG_0003_#_OsmC family protein	10.2224	-3.61109	1.01091	-3.5721	0.000354132	0.00133003
CAETHG_0004_#_Glyoxylate reductase	322.346	-1.09653	0.237207	-4.62267	3.78824e-06	2.76073e-05
CAETHG_0005_#_peptidase T	265.991	-1.33803	0.237547	-5.63268	1.77428e-08	2.68614e-07
CAETHG_0006_#_Tripeptide aminopeptidase	101.82	-1.71061	0.402741	-4.24743	2.16239e-05	0.000119346
CAETHG_0007_#_ATP-dependent transcriptional regulator, MalT-like, LuxR family	447.901	-1.59988	0.243445	-6.57184	4.96977e-11	1.54791e-09
CAETHG_0008_#_Peptidase T	87.6849	0.600741	0.590971	1.01653	0.309377	0.47724
CAETHG_0009_#_hypothetical protein	141.155	1.09277	0.547821	1.99476	0.0460696	0.0924037
CAETHG_0010_#_protein of unknown function DUF3298-containing protein	16.5739	-0.510646	0.784006	-0.651329	0.514834	0.716839
CAETHG_0011_#_diguanylate phosphodiesterase metal dependent hydrolase domain containing protein	564.324	-1.09628	0.180352	-6.07855	1.21272e-09	2.39121e-08
CAETHG_0012_#_NADPH-dependent FMN reductase	37.422	-0.889496	0.438692	-2.02761	0.0426002	0.0865454
CAETHG_0013_#_hypothetical protein	28.8635	-0.788553	0.440041	-1.792	0.0731332	0.138452
CAETHG_0014_#_Auxin Efflux Carrier	164.857	-0.729976	0.270056	-2.70305	0.00687055	0.0175167
CAETHG_0015_#_transcriptional regulator, XRE family	64.3765	-0.756867	0.327888	-2.30831	0.020982	0.0471516
CAETHG_0016_#_hypothetical protein	130.793	-0.997789	0.341932	-2.9181	0.00352175	0.00966406
CAETHG_0017_#_transcriptional regulator, MarR family	1965.97	0.56768	0.71029	0.799223	0.424161	0.620631
CAETHG_0018_#_ferric uptake regulator, Fur family	1082.66	0.048442	0.693174	0.0698844	0.944286	0.95478
CAETHG_0019_#_phenazine biosynthesis protein PhzF family	1301.8	-0.310079	0.610211	-0.508151	0.611348	0.815686
CAETHG_0020_#_protein of unknown function DUF6 transmembrane	2403.36	-0.12096	0.599922	-0.201627	0.840208	0.88018
CAETHG_0021_#_protein of unknown function DUF1848	2182.33	-0.0515061	0.635835	-0.0810055	0.935438	0.949811
CAETHG_0022_#_two component transcriptional regulator, winged helix family	281.748	-1.09611	0.330039	-3.32116	0.00089644	0.00294004
CAETHG_0023_#_integral membrane sensor signal transduction histidine kinase	403.414	-1.22524	0.216602	-5.65663	1.54371e-08	2.39642e-07
CAETHG_0024_#_hypothetical protein	671.053	-1.4374	0.220266	-6.52576	6.76577e-11	2.05495e-09
CAETHG_0025_#_Rubredoxin domain containing protein	10528.2	-1.83282	0.160768	-11.4004	4.16238e-30	1.69617e-27
CAETHG_0026_#_Ferroxidase	7528.66	-2.07132	0.157943	-13.1144	2.72483e-39	1.66555e-36
CAETHG_0027_#_cold-shock DNA-binding domain protein	67.3537	-0.183522	0.505625	-0.36296	0.716635	0.878519
CAETHG_0028_#_NAD(+) diphosphatase	1129.46	-1.48426	0.232537	-6.38289	1.73777e-10	4.52004e-09
CAETHG_0029_#_hypothetical protein	50.2604	0.662445	0.693726	0.954909	0.339624	0.517078
CAETHG_0030_#_Coat F domain protein	50.578	0.570874	0.779269	0.732577	0.463817	0.663565
CAETHG_0031_#_Alcohol dehydrogenase GroES domain protein	67.2891	0.0621491	0.465015	0.13365	0.89368	0.914628
CAETHG_0032_#_spore coat protein	54.2755	0.535818	0.62693	0.85467	0.392734	0.582843
CAETHG_0033_#_Coat F domain protein	55.2143	0.277888	0.558076	0.497939	0.618527	0.822796
CAETHG_0034_#_hypothetical protein	330.586	-1.26019	0.301819	-4.17531	2.97574e-05	0.000157142
CAETHG_0035_#_cold-shock DNA-binding domain protein	1044.91	-0.271159	0.340835	-0.795574	0.42628	0.622799
CAETHG_0036_#_putative transcriptional regulator, GntR family	18202.1	-1.07132	0.371397	-2.88456	0.00391963	0.0106365
CAETHG_0037_#_transcriptional regulator, GntR family with aminotransferase domain containing protein	18362.9	-1.05934	0.372711	-2.84225	0.00447963	0.0119898
CAETHG_0038_#_peptidase M50	835.083	-0.81066	0.25593	-3.16751	0.00153752	0.00469612
CAETHG_0039_#_vesicle tethering protein	2404.73	-0.395011	0.16734	-2.36052	0.0182491	0.0417586
CAETHG_0040_#_histidine kinase	786.681	-1.3826	0.303833	-4.55052	5.35137e-06	3.66793e-05
CAETHG_0041_#_two component transcriptional regulator, winged helix family	272.713	-1.04081	0.275494	-3.77799	0.000158101	0.000659651
CAETHG_0042_#_Heme-transporting ATPase	52.6794	0.161718	0.75239	0.214939	0.829815	0.878519
CAETHG_0043_#_hypothetical protein	59.9908	0.0368243	0.72849	0.0505488	0.959685	0.966517
CAETHG_0044_#_glycosyl transferase group 1	64.0255	-0.44988	0.655787	-0.686016	0.492703	0.692532
CAETHG_0045_#_Lysylphosphatidylglycerol synthetase/glycosyltransferase AglD	62.7172	-0.24462	0.581183	-0.4209	0.673828	0.878519
CAETHG_0046_#_glycosyl transferase group 1	54.7329	-0.00573458	0.695841	-0.00824123	0.993425	0.993831
CAETHG_0047_#_Rubrerythrin	60.231	-0.422108	0.797392	-0.529361	0.596555	0.801416
CAETHG_0048_#_Motility protein B, N-terminal domain containing protein	143.072	-0.762589	0.356013	-2.14203	0.0321914	0.0678224
CAETHG_0049_#_MotA/TolQ/ExbB proton channel	100.055	-0.730281	0.423795	-1.72319	0.0848535	0.157769
CAETHG_0050_#_Hypothetical protein	1495.32	-1.24969	0.270875	-4.61352	3.95906e-06	2.84369e-05
CAETHG_0051_#_	723.386	-1.16591	0.348023	-3.35009	0.000807861	0.00268795
CAETHG_0053_#_hypothetical protein	310.214	-1.16361	0.385017	-3.02224	0.00250912	0.00717939
CAETHG_0054_#_protein of unknown function DUF1745	594.774	-1.06008	0.322316	-3.28894	0.00100566	0.00323783
CAETHG_0055_#_response regulator receiver protein	372.628	-0.935578	0.331648	-2.821	0.00478745	0.012737
CAETHG_0056_#_PAS/PAC sensor signal transduction histidine kinase	559.702	-0.971584	0.30067	-3.23139	0.00123189	0.00384917
CAETHG_0057_#_Chaperone protein htpG	13609.1	-2.07164	0.218035	-9.5014	2.07088e-21	2.73692e-19
CAETHG_0058_#_hypothetical protein	329.779	-1.1282	0.301873	-3.73733	0.000185984	0.000757636
CAETHG_0059_#_transcriptional regulator, LysR family	189.547	-1.00125	0.358424	-2.79349	0.00521427	0.0137159
CAETHG_0060_#_hypothetical protein	657.362	-1.44501	0.274105	-5.27174	1.35133e-07	1.69871e-06
CAETHG_0061_#_two component transcriptional regulator, winged helix family	142.434	-1.10335	0.413779	-2.66652	0.00766419	0.0193447
CAETHG_0062_#_integral membrane sensor signal transduction histidine kinase	261.299	-1.01763	0.223937	-4.54426	5.51275e-06	3.73888e-05
CAETHG_0063_#_YbaK/prolyl-tRNA synthetase associated region	212.789	-1.01688	0.284481	-3.57449	0.00035091	0.00131996
CAETHG_0064_#_transcriptional regulator, AraC family	210.2	-0.774161	0.344262	-2.24876	0.024528	0.0538097
CAETHG_0065_#_Glyoxalase-like domain containing protein	176.316	-0.862827	0.328212	-2.62887	0.00856695	0.0214174
CAETHG_0066_#_glycoside hydrolase family 18	704.863	-1.31041	0.243087	-5.39072	7.01742e-08	9.69355e-07
CAETHG_0067_#_UPF0597 protein yhaM	5624.73	-1.74531	0.223602	-7.80543	5.93003e-15	3.91863e-13
CAETHG_0068_#_transcriptional regulator, GntR family	435.335	-0.925634	0.304293	-3.04192	0.00235074	0.00677778
CAETHG_0069_#_LemA family protein	57.2198	-0.033054	0.60196	-0.0549106	0.95621	0.964295
CAETHG_0070_#_protein of unknown function DUF477	70.4516	-0.549263	0.460402	-1.19301	0.232867	0.376685
CAETHG_0071_#_integrase family protein	82.5727	-0.959557	0.490397	-1.9567	0.0503833	0.0998275
CAETHG_0072_#_transcriptional regulator, MerR family	297.268	-1.63584	0.354953	-4.60861	4.05374e-06	2.89807e-05
CAETHG_0073_#_NAD-dependent epimerase/dehydratase	150.176	-0.171029	0.413537	-0.413577	0.679184	0.878519
CAETHG_0074_#_ATP-binding region ATPase domain protein	51.9075	0.293515	0.630723	0.465363	0.641671	0.84732
CAETHG_0075_#_Protein of unknown function DUF2225	635.578	-1.02958	0.231066	-4.45579	8.35864e-06	5.35698e-05
CAETHG_0076_#_RelA/SpoT domain protein	437.55	-1.9406	0.267235	-7.26178	3.82019e-13	1.98731e-11
CAETHG_0077_#_methyl-accepting chemotaxis sensory transducer with Cache sensor	2127.82	-2.48867	0.237429	-10.4817	1.04797e-25	2.56228e-23
CAETHG_0078_#_ADP-ribosyl-(dinitrogen reductase) hydrolase	1502.13	-2.76791	0.24262	-11.4084	3.79714e-30	1.688e-27
CAETHG_0079_#_3-oxoacyl-(acyl-carrier-protein) reductase	3010	-1.75557	0.226048	-7.76636	8.07763e-15	5.19732e-13
CAETHG_0080_#_nitroreductase	930.736	-0.682051	0.222306	-3.06807	0.00215446	0.00631613
CAETHG_0081_#_hypothetical protein	651.474	-1.6051	0.242353	-6.62301	3.51951e-11	1.13976e-09
CAETHG_0082_#_hypothetical protein	286.313	-1.04422	0.225036	-4.64026	3.47969e-06	2.59742e-05
CAETHG_0083_#_4Fe-4S ferredoxin, iron-sulpur binding domain-containing protein	5852.42	-0.331952	0.208816	-1.58969	0.111905	0.201035
CAETHG_0084_#_Nitrate reductase	19520.9	-0.0783906	0.207993	-0.37689	0.706256	0.878519
CAETHG_0085_#_Nitrate reductase	5561.6	-0.277376	0.197769	-1.40252	0.16076	0.274769
CAETHG_0086_#_thiamine S protein	1139.87	-2.41615	0.281807	-8.57379	1.0013e-17	9.79272e-16
CAETHG_0087_#_UBA/THIF-type NAD/FAD binding protein	2169.27	-2.0255	0.291008	-6.9603	3.39541e-12	1.41911e-10
CAETHG_0088_#_Iron-chelate-transporting ATPase	324.516	-1.4154	0.302546	-4.67832	2.89235e-06	2.24501e-05
CAETHG_0089_#_ABC-type transporter, integral membrane subunit	308.4	-1.42467	0.33078	-4.307	1.65487e-05	9.45364e-05
CAETHG_0090_#_ABC-type transporter, periplasmic subunit	427.81	-1.51493	0.242093	-6.25765	3.90818e-10	9.05734e-09
CAETHG_0091_#_hypothetical protein	154.766	-0.0786109	0.494513	-0.158966	0.873696	0.903259
CAETHG_0092_#_Aldehyde ferredoxin oxidoreductase	23416.7	-2.12288	0.344668	-6.1592	7.31141e-10	1.55267e-08
CAETHG_0093_#_PAS modulated sigma54 specific transcriptional regulator, Fis family	3792.99	-2.84307	0.298787	-9.51539	1.8104e-21	2.45913e-19
CAETHG_0094_#_sigma54 specific transcriptional regulator with PAS/PAC sensor, Fis family	6187.23	-2.16511	0.319501	-6.77652	1.23101e-11	4.49227e-10
CAETHG_0095_#_PBP domain containing protein	3036.43	-1.76624	0.284567	-6.20677	5.40854e-10	1.20766e-08
CAETHG_0096_#_ABC-type transporter, integral membrane subunit	2218.33	-1.82738	0.26426	-6.91508	4.67586e-12	1.84395e-10
CAETHG_0097_#_Phosphate-transporting ATPase	1971.39	-2.1536	0.268733	-8.01393	1.111e-15	8.15521e-14
CAETHG_0098_#_molybdenum cofactor synthesis domain containing protein	3767.22	-1.85232	0.286232	-6.47138	9.71116e-11	2.81869e-09
CAETHG_0099_#_molybdenum cofactor synthesis domain containing protein	5367.88	-1.93512	0.303288	-6.38046	1.7656e-10	4.56815e-09
CAETHG_0100_#_MOSC domain containing protein	1180.48	-2.03449	0.248349	-8.19208	2.56757e-16	2.05826e-14
CAETHG_0101_#_sigma54 specific transcriptional regulator, Fis family	1854.57	-1.99182	0.261717	-7.61059	2.72846e-14	1.62709e-12
CAETHG_0102_#_Aldehyde ferredoxin oxidoreductase	11483.1	0.267976	0.481255	0.556828	0.577645	0.78427
CAETHG_0103_#_thiamine S protein	2699.84	0.306731	0.456876	0.671366	0.501988	0.70195
CAETHG_0104_#_UBA/THIF-type NAD/FAD binding protein	6926.01	0.644268	0.456571	1.4111	0.158215	0.270988
CAETHG_0105_#_sigma54 specific transcriptional regulator, Fis family	9934	0.509645	0.46954	1.08541	0.277738	0.437263
CAETHG_0106_#_DNA binding domain protein, excisionase family	100.293	-0.69265	0.402238	-1.72199	0.0850715	0.158115
CAETHG_0107_#_protein of unknown function DUF6 transmembrane	117.246	-0.922437	0.460522	-2.00302	0.0451746	0.0910194
CAETHG_0108_#_endonuclease 4	587.79	-1.09659	0.261652	-4.19104	2.77678e-05	0.000148236
CAETHG_0109_#_penicillin-binding protein transpeptidase	1618.45	-0.873833	0.300819	-2.90484	0.00367435	0.0100321
CAETHG_0110_#_hydrogenase large subunit domain protein	495.388	-0.530981	0.327925	-1.61921	0.105401	0.190964
CAETHG_0111_#_Protein of unknown function DUF2334	160.165	-0.405661	0.479404	-0.846178	0.397454	0.589132
CAETHG_0112_#_nuclease SbcCD, D subunit	506.413	-1.49868	0.289111	-5.18376	2.17462e-07	2.60635e-06
CAETHG_0113_#_hypothetical protein	1384.14	-1.73669	0.236361	-7.34761	2.01782e-13	1.07251e-11
CAETHG_0114_#_hypothetical protein	972.03	-1.28819	0.259746	-4.95942	7.07042e-07	6.84641e-06
CAETHG_0115_#_Electron transfer flavoprotein alpha/beta-subunit	342.86	-1.04605	0.297681	-3.51398	0.000441442	0.00160256
CAETHG_0116_#_Electron transfer flavoprotein alpha/beta-subunit	467.744	-1.07176	0.305461	-3.50866	0.000450363	0.00162649
CAETHG_0117_#_D-lactate dehydrogenase (cytochrome)	616.133	-0.84886	0.27484	-3.08856	0.00201131	0.00596441
CAETHG_0118_#_2-dehydropantoate 2-reductase	250.726	-0.536843	0.339664	-1.58051	0.113989	0.204404
CAETHG_0119_#_hydrogenase large subunit domain protein	512.64	-0.385301	0.417282	-0.923361	0.355819	0.537854
CAETHG_0120_#_methyl-accepting chemotaxis sensory transducer	441.311	-0.51924	0.362521	-1.4323	0.152057	0.262093
CAETHG_0121_#_Auxin Efflux Carrier	650.632	-1.83342	0.295535	-6.20373	5.51402e-10	1.22562e-08
CAETHG_0122_#_Ketol-acid reductoisomerase	2151.27	-1.32219	0.234039	-5.64943	1.60977e-08	2.45993e-07
CAETHG_0123_#_Dihydroxy-acid dehydratase	2114.2	-1.2158	0.272533	-4.46112	8.15322e-06	5.24982e-05
CAETHG_0124_#_acetolactate synthase, large subunit, biosynthetic type	4098.06	-1.12577	0.176973	-6.36123	2.00148e-10	5.1242e-09
CAETHG_0125_#_acetolactate synthase, small subunit	1423.93	-1.15007	0.250053	-4.59931	4.23886e-06	3.00842e-05
CAETHG_0126_#_hypothetical protein	63.3076	0.148015	0.591517	0.250229	0.80241	0.878519
CAETHG_0127_#_Biotin carboxylase	578.918	-0.714168	0.247557	-2.88487	0.00391581	0.010632
CAETHG_0128_#_transcriptional regulator, PucR family	243.846	-0.764731	0.241666	-3.16441	0.00155396	0.00473746
CAETHG_0129_#_(S)-3-amino-2-methylpropionate transaminase	128.256	-0.433842	0.440349	-0.985225	0.324514	0.497452
CAETHG_0130_#_Urea carboxylase	230.541	-0.417782	0.37177	-1.12376	0.261114	0.41483
CAETHG_0131_#_Urea carboxylase	290.634	-0.455459	0.318101	-1.4318	0.1522	0.262154
CAETHG_0132_#_biotin/lipoyl attachment domain-containing protein	122.862	-0.063351	0.436831	-0.145024	0.884692	0.908472
CAETHG_0133_#_LamB/YcsF family protein	239.534	-0.449271	0.376546	-1.19314	0.232815	0.376685
CAETHG_0134_#_protein of unknown function DUF1097	183.917	-0.358248	0.347679	-1.0304	0.302822	0.468411
CAETHG_0135_#_sodium/proline symporter	1069.76	-0.502544	0.183001	-2.74612	0.00603042	0.0155943
CAETHG_0136_#_Protein of unknown function DUF2284, metal-binding protein	383.448	-0.993289	0.293943	-3.37919	0.000727	0.00245513
CAETHG_0137_#_hypothetical protein	151.316	0.312021	0.379832	0.821471	0.411378	0.606129
CAETHG_0138_#_sugar (Glycoside-Pentoside-Hexuronide) transporter	469.013	0.573182	0.290793	1.9711	0.048712	0.0970668
CAETHG_0139_#_cobalamin B12-binding domain protein	155.112	-0.80725	0.385578	-2.09361	0.0362947	0.0753634
CAETHG_0140_#_Uroporphyrinogen decarboxylase (URO-D)	562.189	-0.631972	0.310785	-2.03347	0.0420053	0.0854078
CAETHG_0141_#_Uroporphyrinogen decarboxylase (URO-D)	222.238	-0.474368	0.350175	-1.35466	0.175527	0.29669
CAETHG_0142_#_PTS system, fructose subfamily, IIC subunit	852.039	-1.04606	0.223347	-4.68356	2.81937e-06	2.20235e-05
CAETHG_0143_#_1-phosphofructokinase	432.984	-1.25396	0.254568	-4.92584	8.39969e-07	7.91416e-06
CAETHG_0144_#_transcriptional regulator, DeoR family	312.359	-1.19352	0.339013	-3.52057	0.000430627	0.00156679
CAETHG_0145_#_Methionine synthase	1567.61	-1.22233	0.194567	-6.28228	3.33651e-10	7.80648e-09
CAETHG_0146_#_protein of unknown function DUF1638	992.173	-0.805083	0.253492	-3.17597	0.00149337	0.00458416
CAETHG_0147_#_cobalamin synthesis protein P47K	900.908	-0.762821	0.214158	-3.56195	0.000368117	0.00137307
CAETHG_0148_#_hypothetical protein	686.262	-1.08281	0.220886	-4.90212	9.48092e-07	8.81402e-06
CAETHG_0149_#_Protein of unknown function DUF2284, metal-binding protein	788.48	-1.06036	0.224971	-4.71329	2.43745e-06	1.94439e-05
CAETHG_0150_#_cobalamin B12-binding domain protein	918.266	-0.804437	0.247474	-3.2506	0.00115163	0.00363791
CAETHG_0151_#_Uroporphyrinogen decarboxylase (URO-D)	1364.15	-0.895701	0.24795	-3.61242	0.000303352	0.00116071
CAETHG_0152_#_hypothetical protein	479.821	-1.02422	0.221023	-4.634	3.5867e-06	2.64539e-05
CAETHG_0153_#_dihydropteroate synthase DHPS	1359.57	-1.17312	0.206175	-5.68992	1.271e-08	2.0311e-07
CAETHG_0154_#_cobalamin B12-binding domain protein	1123.24	-0.990238	0.268338	-3.69026	0.000224026	0.000888472
CAETHG_0155_#_Uroporphyrinogen decarboxylase (URO-D)	1941.22	-0.545633	0.237967	-2.29289	0.0218541	0.0487529
CAETHG_0156_#_hypothetical protein	3705.09	-0.911352	0.212418	-4.29038	1.78372e-05	0.00010072
CAETHG_0157_#_ferredoxin	1052.38	-1.41849	0.202503	-7.00478	2.4738e-12	1.06113e-10
CAETHG_0158_#_putative transcriptional regulator, PucR family	1555.61	-1.37062	0.202379	-6.77255	1.26534e-11	4.58335e-10
CAETHG_0159_#_cobalamin B12-binding domain protein	146.295	-1.0748	0.42023	-2.55765	0.0105381	0.025727
CAETHG_0160_#_purine nucleoside phosphorylase I, inosine and guanosine-specific	1393.83	-1.07934	0.251863	-4.28542	1.82398e-05	0.000102638
CAETHG_0161_#_Translation initiation factor IF-3	5886.37	-1.14084	0.193068	-5.90899	3.44214e-09	6.18825e-08
CAETHG_0162_#_response regulator receiver protein	707.877	-0.805687	0.195072	-4.1302	3.62447e-05	0.000187354
CAETHG_0163_#_ATP-binding region ATPase domain protein	814.883	-0.806691	0.230689	-3.49688	0.000470732	0.0016938
CAETHG_0164_#_sodium:dicarboxylate symporter	17512.9	-0.659476	0.218173	-3.02273	0.00250508	0.00717394
CAETHG_0165_#_hypothetical protein	256.89	-0.74412	0.324418	-2.29371	0.0218074	0.0486933
CAETHG_0166_#_Glucokinase	187.266	-1.1678	0.414819	-2.8152	0.00487476	0.0129411
CAETHG_0167_#_hypothetical protein	115.739	-0.566051	0.494275	-1.14522	0.25212	0.402766
CAETHG_0168_#_hypothetical protein	64.8789	-0.213496	0.525157	-0.406537	0.684348	0.878519
CAETHG_0169_#_Patatin	132.103	-1.05156	0.416772	-2.52311	0.0116322	0.0280481
CAETHG_0170_#_Cysteinyl-tRNA synthetase	875.234	-1.34282	0.233295	-5.75591	8.61786e-09	1.39541e-07
CAETHG_0171_#_Ion transport 2 domain protein	394.451	-1.54514	0.316952	-4.875	1.08808e-06	9.8856e-06
CAETHG_0172_#_HutD-family protein	319.495	-1.21288	0.276119	-4.39261	1.11999e-05	6.76978e-05
CAETHG_0173_#_diguanylate cyclase and metal dependent phosphohydrolase	652.221	-1.37717	0.206798	-6.6595	2.74766e-11	9.20277e-10
CAETHG_0174_#_protein of unknown function DUF1657	55.1242	0.00567002	0.561617	0.0100959	0.991945	0.992554
CAETHG_0175_#_protein of unknown function DUF421	66.226	-0.202965	0.456006	-0.445094	0.656252	0.863245
CAETHG_0176_#_stage V sporulation protein AC	64.6281	-0.0934374	0.507159	-0.184237	0.853828	0.890618
CAETHG_0177_#_stage V sporulation protein AD	70.7706	0.246161	0.485315	0.50722	0.612001	0.816112
CAETHG_0178_#_stage V sporulation protein AE	73.6732	-0.298801	0.486177	-0.614592	0.538824	0.741645
CAETHG_0179_#_protein of unknown function DUF1657	126.497	-0.733324	0.408298	-1.79605	0.0724861	0.137333
CAETHG_0180_#_Estradiol 17-beta-dehydrogenase	566.951	-1.4295	0.266788	-5.35816	8.40718e-08	1.13523e-06
CAETHG_0181_#_Protein of unknown function DUF3006	306.915	-0.729377	0.287033	-2.5411	0.0110506	0.0267776
CAETHG_0182_#_CoA-substrate-specific enzyme activase	261.452	-0.889027	0.440154	-2.01981	0.0434031	0.0879573
CAETHG_0183_#_hypothetical protein	56.2827	0.0154794	0.572687	0.0270293	0.978436	0.982943
CAETHG_0184_#_	48.359	0.276308	0.632937	0.436549	0.662438	0.869384
CAETHG_0186_#_integrase family protein	124.683	-0.779344	0.398984	-1.95332	0.0507815	0.100535
CAETHG_0187_#_hypothetical protein	287.927	-1.39453	0.242427	-5.75236	8.80081e-09	1.42033e-07
CAETHG_0188_#_SOS-response transcriptional repressor, LexA	2499.36	-1.37454	0.21623	-6.35685	2.05931e-10	5.24482e-09
CAETHG_0189_#_DNA polymerase IV	4220.26	-1.02826	0.226641	-4.53696	5.70699e-06	3.85764e-05
CAETHG_0190_#_transcriptional regulator, AsnC family	472.25	-2.04189	0.249144	-8.19559	2.4936e-16	2.03228e-14
CAETHG_0191_#_Uroporphyrinogen decarboxylase (URO-D)	796.281	1.56878	0.241142	6.50565	7.73572e-11	2.27877e-09
CAETHG_0192_#_Uroporphyrinogen decarboxylase (URO-D)	1082.29	2.64421	0.257872	10.254	1.13566e-24	2.41451e-22
CAETHG_0193_#_cobalamin B12-binding domain protein	654.284	2.5899	0.279932	9.25188	2.20586e-20	2.56825e-18
CAETHG_0194_#_hypothetical protein	133.436	1.24386	0.41715	2.9818	0.00286559	0.00808582
CAETHG_0195_#_hypothetical protein	92.1146	1.39303	0.481042	2.89586	0.0037812	0.0102951
CAETHG_0196_#_2-hydroxyglutaryl-CoA dehydratase D-component	530.362	0.732836	0.280054	2.61677	0.00887658	0.0221349
CAETHG_0197_#_Uroporphyrinogen decarboxylase (URO-D)	212.934	0.484223	0.25102	1.92902	0.053728	0.105599
CAETHG_0198_#_General substrate transporter	141.638	-0.132079	0.381416	-0.346287	0.729127	0.878519
CAETHG_0199_#_hypothetical protein	110.688	0.205891	0.392556	0.524489	0.599939	0.805077
CAETHG_0200_#_General substrate transporter	4495.2	-0.200129	0.253978	-0.787978	0.43071	0.628145
CAETHG_0201_#_YbaK/prolyl-tRNA synthetase associated region	2015.86	-1.32822	0.213077	-6.23352	4.56063e-10	1.03248e-08
CAETHG_0202_#_hypothetical protein	427.246	-1.0698	0.30888	-3.46347	0.000533262	0.00187466
CAETHG_0203_#_hypothetical protein	152.505	-0.606571	0.348908	-1.73848	0.0821257	0.153163
CAETHG_0204_#_Uroporphyrinogen decarboxylase (URO-D)	68.2131	-0.0166984	0.470481	-0.0354922	0.971687	0.977484
CAETHG_0205_#_2,4-dienoyl-CoA reductase (NADPH)	924.954	0.208601	0.205955	1.01285	0.311133	0.479345
CAETHG_0206_#_Aluminum resistance family protein	450.886	-0.826406	0.258483	-3.19714	0.00138796	0.00428751
CAETHG_0207_#_Protein hfq	979.958	-1.03092	0.215165	-4.79131	1.65697e-06	1.40915e-05
CAETHG_0208_#_tRNA dimethylallyltransferase	1232.65	-1.38842	0.205569	-6.75403	1.43797e-11	5.17033e-10
CAETHG_0209_#_DNA mismatch repair protein mutL	2038.07	-1.25038	0.266829	-4.68609	2.78476e-06	2.1788e-05
CAETHG_0210_#_DNA mismatch repair protein mutS	1529.02	-1.4777	0.239974	-6.15776	7.37805e-10	1.55306e-08
CAETHG_0211_#_(Dimethylallyl)adenosine tRNA methylthiotransferase miaB	1717.26	-1.46115	0.251984	-5.79858	6.68803e-09	1.12774e-07
CAETHG_0212_#_hypothetical protein	56.4271	0.0410381	0.605982	0.0677217	0.946007	0.955978
CAETHG_0213_#_putative transcriptional regulator, GntR family	2717.36	-1.24125	0.236491	-5.24861	1.53254e-07	1.90206e-06
CAETHG_0214_#_hypothetical protein	745.329	-1.45879	0.24749	-5.89436	3.76126e-09	6.71261e-08
CAETHG_0215_#_Aspartate transaminase	3708.07	-1.04089	0.203609	-5.11218	3.18464e-07	3.59747e-06
CAETHG_0216_#_GCN5-related N-acetyltransferase	765.039	-1.24194	0.204958	-6.05948	1.36558e-09	2.66044e-08
CAETHG_0217_#_S-adenosylmethionine decarboxylase proenzyme	1601.39	-1.10331	0.199222	-5.5381	3.05764e-08	4.46324e-07
CAETHG_0218_#_4-hydroxy-3-methylbut-2-enyl diphosphate reductase	7556.18	-1.11681	0.178515	-6.25612	3.94684e-10	9.1038e-09
CAETHG_0219_#_Cytidylate kinase	1849.82	-1.23252	0.192985	-6.38662	1.69591e-10	4.43475e-09
CAETHG_0220_#_HI0933 family protein	3119.62	-0.968837	0.160193	-6.04795	1.46701e-09	2.83544e-08
CAETHG_0221_#_transcriptional regulator, RpiR family	4633.54	-1.10766	0.165157	-6.70673	1.99034e-11	6.90265e-10
CAETHG_0222_#_pseudouridine synthase Rsu	160.944	-1.26516	0.30229	-4.18524	2.8486e-05	0.000150917
CAETHG_0223_#_hypothetical protein	4454.87	-0.919162	0.216886	-4.238	2.25518e-05	0.00012363
CAETHG_0224_#_selenium metabolism protein YedF	4975.22	0.356525	0.161113	2.21288	0.026906	0.0583718
CAETHG_0225_#_Nitrilase/cyanide hydratase and apolipoprotein N-acyltransferase	3437.65	-0.749427	0.246237	-3.04352	0.00233829	0.00675384
CAETHG_0226_#_UBA/THIF-type NAD/FAD binding protein	667.981	-1.09837	0.311424	-3.52694	0.000420396	0.00153757
CAETHG_0227_#_Molybdopterin-guanine dinucleotide biosynthesis protein A	1008.22	-1.66263	0.303232	-5.48302	4.1813e-08	5.97852e-07
CAETHG_0228_#_Formimidoylglutamase	646.875	-0.888757	0.191582	-4.63903	3.5004e-06	2.59742e-05
CAETHG_0229_#_methyl-accepting chemotaxis sensory transducer with Cache sensor	94.6616	-0.31762	0.544522	-0.583301	0.559691	0.76428
CAETHG_0230_#_Glutamate formimidoyltransferase	134.722	-0.325136	0.35789	-0.908481	0.363624	0.548126
CAETHG_0231_#_hypothetical protein	510.404	0.365352	0.394763	0.925497	0.354707	0.536504
CAETHG_0232_#_Histidine ammonia-lyase	526.813	0.593302	0.457322	1.29734	0.194514	0.322979
CAETHG_0233_#_Imidazolonepropionase	335.968	0.52366	0.468245	1.11834	0.26342	0.417139
CAETHG_0234_#_urocanate hydratase	373.638	0.942296	0.519196	1.81491	0.069537	0.132258
CAETHG_0235_#_transcriptional regulator, SARP family	2525.11	-1.51974	0.212236	-7.16064	8.02997e-13	3.92666e-11
CAETHG_0236_#_Tetratricopeptide TPR_2 repeat-containing protein	1260.79	-1.20677	0.207295	-5.8215	5.83221e-09	9.93712e-08
CAETHG_0237_#_glutamate formiminotransferase	126.262	-0.0919387	0.406985	-0.225902	0.821278	0.878519
CAETHG_0238_#_Acetylornithine/succinyldiaminopimelate aminotransferase	822.581	-1.42604	0.260003	-5.48469	4.14196e-08	5.93965e-07
CAETHG_0239_#_Acetylglutamate kinase	424.695	-1.56509	0.281835	-5.55322	2.80452e-08	4.11835e-07
CAETHG_0240_#_Arginine biosynthesis bifunctional protein ArgJ	354.157	-1.31061	0.323333	-4.05343	5.04714e-05	0.000246559
CAETHG_0241_#_N-acetyl-gamma-glutamyl-phosphate reductase	208.948	-1.43729	0.344306	-4.17446	2.98693e-05	0.000157399
CAETHG_0242_#_SNF2 helicase associated domain protein	374.397	-1.3805	0.318179	-4.33875	1.43292e-05	8.41176e-05
CAETHG_0243_#_Hemerythrin HHE cation binding domain protein	144.617	-0.169075	0.310857	-0.543899	0.586511	0.791838
CAETHG_0244_#_D-lactate dehydrogenase (cytochrome)	639.65	-0.382156	0.258146	-1.48039	0.13877	0.242873
CAETHG_0245_#_Electron transfer flavoprotein alpha/beta-subunit	528.535	-0.542189	0.250718	-2.16255	0.0305761	0.0649228
CAETHG_0246_#_Electron transfer flavoprotein alpha/beta-subunit	348.332	-0.102277	0.276243	-0.370241	0.711203	0.878519
CAETHG_0247_#_Protein of unknown function DUF2088	449.418	-0.060633	0.229294	-0.264434	0.791446	0.878519
CAETHG_0248_#_L-lactate transport	399.281	0.0719054	0.225185	0.319317	0.749486	0.878519
CAETHG_0249_#_regulatory protein GntR HTH	916.027	-1.23566	0.316957	-3.89851	9.67873e-05	0.000429873
CAETHG_0250_#_hypothetical protein	834.338	-1.88599	0.299382	-6.29961	2.98389e-10	7.11767e-09
CAETHG_0251_#_HAD-superfamily subfamily IB hydrolase, TIGR01490	612.501	-1.38582	0.302344	-4.58358	4.57092e-06	3.20686e-05
CAETHG_0252_#_FeoA family protein	17663.7	-1.39276	0.891919	-1.56153	0.118398	0.211455
CAETHG_0253_#_ferrous iron transport protein B	94374.9	-1.26522	0.912561	-1.38645	0.16561	0.282369
CAETHG_0254_#_hypothetical protein	8104.29	-2.08778	0.893811	-2.33582	0.0195006	0.0443114
CAETHG_0255_#_transcriptional regulator, Rrf2 family	1685.23	-1.31405	0.185873	-7.06961	1.55367e-12	7.03465e-11
CAETHG_0256_#_hypothetical protein	1229.35	-1.20914	0.218224	-5.5408	3.01092e-08	4.4082e-07
CAETHG_0257_#_Arginyl-tRNA synthetase	2938.9	-1.14211	0.206264	-5.53713	3.07472e-08	4.47481e-07
CAETHG_0258_#_UDP-glucose 4-epimerase	1405.46	-1.31907	0.198461	-6.64651	3.00121e-11	9.91615e-10
CAETHG_0259_#_N-acyl-D-glutamate deacylase	369.184	-0.354923	0.27155	-1.30703	0.191203	0.318455
CAETHG_0260_#_hypothetical protein	283.218	-0.465519	0.317284	-1.4672	0.142321	0.247846
CAETHG_0261_#_ABC-type transporter, integral membrane subunit	175.914	-0.362236	0.338881	-1.06892	0.285107	0.446421
CAETHG_0262_#_ABC-type transporter, integral membrane subunit	183.039	-0.458144	0.376952	-1.21539	0.224218	0.364752
CAETHG_0263_#_	229.452	-0.798622	0.394802	-2.02285	0.0430891	0.0874298
CAETHG_0265_#_membrane-flanked domain DUF304	226.641	-1.2332	0.232489	-5.30436	1.13069e-07	1.46272e-06
CAETHG_0266_#_membrane-flanked domain DUF304	176.412	-0.899301	0.266421	-3.37548	0.000736858	0.00248328
CAETHG_0267_#_transcriptional regulator, ArsR family	1099.9	-1.01527	0.238531	-4.25632	2.07815e-05	0.0001157
CAETHG_0268_#_glycerophosphoryl diester phosphodiesterase	1168.25	-1.18131	0.184194	-6.4134	1.42309e-10	3.88779e-09
CAETHG_0269_#_glycerophosphoryl diester phosphodiesterase	2371.03	-1.36357	0.190062	-7.17437	7.26409e-13	3.62288e-11
CAETHG_0270_#_hypothetical protein	58.7542	0.545667	0.60235	0.905897	0.364991	0.549512
CAETHG_0271_#_amino acid permease-associated region	9513.59	-1.27274	0.24707	-5.15134	2.58629e-07	3.02559e-06
CAETHG_0272_#_DNA mismatch repair protein MutS domain protein	6558.22	-1.28059	0.191433	-6.6895	2.23939e-11	7.69758e-10
CAETHG_0273_#_hemerythrin-like metal-binding protein	3180.35	-1.46511	0.173066	-8.46562	2.54792e-17	2.30728e-15
CAETHG_0274_#_membrane protein of unknown function	63.9022	0.652494	0.731045	0.89255	0.372098	0.55753
CAETHG_0275_#_hypothetical protein	1109.55	-0.625517	0.318319	-1.96507	0.0494065	0.0982105
CAETHG_0276_#_small acid-soluble spore protein alpha/beta type	182.837	-0.831757	0.43146	-1.92778	0.0538831	0.105791
CAETHG_0277_#_PHP domain protein	509.133	-1.384	0.348233	-3.97435	7.05725e-05	0.000329293
CAETHG_0278_#_peptidase M18 aminopeptidase I	1717.74	-1.11867	0.252267	-4.43448	9.22944e-06	5.831e-05
CAETHG_0279_#_peptidase M29 aminopeptidase II	156.161	-0.0889661	0.387084	-0.229837	0.818219	0.878519
CAETHG_0280_#_AroM family protein	117.469	0.264459	0.498547	0.53046	0.595793	0.800832
CAETHG_0281_#_protein of unknown function DUF1177	143.66	0.177182	0.428385	0.413605	0.679163	0.878519
CAETHG_0282_#_protein of unknown function DUF917	117.027	-0.0979308	0.465845	-0.210222	0.833494	0.878519
CAETHG_0283_#_Oligopeptide transporter OPT superfamily protein	163.76	-0.0907172	0.40773	-0.222493	0.82393	0.878519
CAETHG_0284_#_transcriptional regulator, PucR family	299.969	-0.879864	0.277125	-3.17497	0.00149852	0.0045937
CAETHG_0285_#_Mg2 transporter protein CorA family protein	208.698	-0.848612	0.486508	-1.74429	0.0811081	0.151903
CAETHG_0286_#_5-formyltetrahydrofolate cyclo-ligase	1969.91	-1.90522	0.233947	-8.14382	3.83005e-16	3.01766e-14
CAETHG_0287_#_HPr kinase	2797.37	-1.92239	0.200393	-9.59311	8.54717e-22	1.22928e-19
CAETHG_0288_#_UPF0291 protein	1037.71	-2.24647	0.240328	-9.34752	8.973e-21	1.07019e-18
CAETHG_0289_#_Sporulation stage 0, Spo0E-like regulatory phosphatase	101.324	-0.0269863	0.562759	-0.0479536	0.961753	0.968216
CAETHG_0290_#_arginase	454.924	-0.869589	0.4464	-1.948	0.0514147	0.101665
CAETHG_0291_#_beta-lactamase domain protein	11359.1	-2.04293	0.199836	-10.223	1.5637e-24	3.18604e-22
CAETHG_0292_#_hypothetical protein	271.552	-1.11074	0.365111	-3.0422	0.00234857	0.00677551
CAETHG_0293_#_Peptide deformylase	2976.34	-1.03821	0.22437	-4.6272	3.70647e-06	2.72142e-05
CAETHG_0294_#_ABC transporter ATP-binding protein	1647.4	-0.998204	0.233926	-4.26718	1.9796e-05	0.000110505
CAETHG_0295_#_hypothetical protein	901.468	-0.739253	0.231692	-3.19068	0.0014194	0.00438186
CAETHG_0296_#_response regulator receiver protein	317.971	-0.928634	0.278751	-3.33141	0.000864058	0.00284337
CAETHG_0297_#_hypothetical protein	179.199	-0.774231	0.423197	-1.82948	0.0673274	0.128908
CAETHG_0298_#_protein of unknown function DUF4080	709.348	-1.75651	0.285091	-6.16123	7.2181e-10	1.54809e-08
CAETHG_0299_#_hypothetical protein	553.585	-2.05877	0.298898	-6.88787	5.66357e-12	2.16366e-10
CAETHG_0300_#_phospholipase C/P1 nuclease	1019.41	-1.34486	0.193825	-6.93855	3.96152e-12	1.61037e-10
CAETHG_0301_#_hypothetical protein	275.249	-1.18618	0.299152	-3.96514	7.33526e-05	0.000340317
CAETHG_0302_#_hypothetical protein	538.674	-0.470528	0.173355	-2.71425	0.00664264	0.0169976
CAETHG_0303_#_stage V sporulation protein B	131.731	-0.462681	0.479514	-0.964895	0.334597	0.510987
CAETHG_0304_#_6,7-dimethyl-8-ribityllumazine synthase	869.589	-1.00299	0.264885	-3.78652	0.000152774	0.000639062
CAETHG_0305_#_3,4-dihydroxy-2-butanone 4-phosphate synthase	1516.95	-1.16902	0.250655	-4.66386	3.10325e-06	2.39039e-05
CAETHG_0306_#_riboflavin synthase, alpha subunit	971.426	-1.27537	0.281202	-4.53542	5.74883e-06	3.87518e-05
CAETHG_0307_#_riboflavin biosynthesis protein RibD	882.508	-1.25541	0.319079	-3.93449	8.33721e-05	0.00037784
CAETHG_0308_#_methyl-accepting chemotaxis sensory transducer	190.318	-0.675627	0.432088	-1.56363	0.117904	0.210743
CAETHG_0309_#_CheW protein	104.285	-0.359699	0.501366	-0.717439	0.473103	0.673079
CAETHG_0310_#_CheA signal transduction histidine kinase	252.064	-0.906103	0.30882	-2.93408	0.00334537	0.00922147
CAETHG_0311_#_response regulator receiver protein	124.808	-0.498827	0.486195	-1.02598	0.304901	0.470633
CAETHG_0312_#_molybdenum-pterin binding protein	84.6586	0.860992	0.654318	1.31586	0.188221	0.31413
CAETHG_0313_#_Fe(3+)-transporting ATPase	1340.55	1.07329	0.816274	1.31486	0.188556	0.314581
CAETHG_0314_#_molybdate ABC transporter, inner membrane subunit	3790.25	1.63305	0.877901	1.86017	0.0628612	0.121211
CAETHG_0315_#_molybdenum ABC transporter, periplasmic molybdate-binding protein	7834.29	1.51587	0.895136	1.69345	0.0903701	0.16582
CAETHG_0316_#_DNA mismatch repair protein MutS domain protein	816.18	-0.998265	0.220308	-4.53122	5.86438e-06	3.92833e-05
CAETHG_0317_#_hypothetical protein	156.245	-0.827325	0.472705	-1.75019	0.0800852	0.150275
CAETHG_0318_#_ABC-type metal ion transporter, periplasmic subunit	1098.32	-1.09469	0.307072	-3.56492	0.000363966	0.0013607
CAETHG_0319_#_Phosphoribosylaminoimidazolecarboxamide formyltransferase	3876.45	0.706514	0.238359	2.96408	0.00303588	0.00848796
CAETHG_0320_#_hypothetical protein	198.025	-0.555853	0.448205	-1.24017	0.214911	0.352301
CAETHG_0321_#_cobalamin (vitamin B12) biosynthesis CbiM protein	285.353	-0.349477	0.405839	-0.861123	0.38917	0.57896
CAETHG_0322_#_Xylose isomerase domain-containing protein TIM barrel	360.257	-0.688756	0.322751	-2.13402	0.0328411	0.0690426
CAETHG_0323_#_hypothetical protein	257.736	-0.752122	0.392018	-1.91859	0.0550362	0.10778
CAETHG_0324_#_efflux transporter, RND family, MFP subunit	109.511	-0.135946	0.500484	-0.271628	0.785908	0.878519
CAETHG_0325_#_hypothetical protein	88.6479	0.127913	0.57456	0.222627	0.823826	0.878519
CAETHG_0326_#_hypothetical protein	97.7779	0.176069	0.527224	0.333955	0.738413	0.878519
CAETHG_0327_#_cell wall binding repeat 2-containing protein	144.456	-0.0349433	0.497747	-0.0702029	0.944032	0.95478
CAETHG_0328_#_hypothetical protein	91.8421	0.2036	0.59039	0.344858	0.730202	0.878519
CAETHG_0329_#_protein of unknown function DUF1393	83.7275	0.311512	0.554322	0.561969	0.574137	0.780737
CAETHG_0330_#_Monosaccharide-transporting ATPase	90.0238	0.603487	0.580837	1.039	0.298807	0.463371
CAETHG_0331_#_hypothetical protein	69.6034	0.588888	0.64217	0.917028	0.359128	0.542184
CAETHG_0332_#_ABC-type transporter, integral membrane subunit	71.5537	0.936571	0.632393	1.48099	0.138608	0.242676
CAETHG_0333_#_cell wall binding repeat 2-containing protein	158.553	0.599726	0.499893	1.19971	0.230252	0.373072
CAETHG_0334_#_Ig domain protein group 2 domain protein	145.043	0.886549	0.557103	1.59136	0.111529	0.200507
CAETHG_0335_#_cell wall binding repeat 2-containing protein	112.927	1.43237	0.615599	2.32678	0.0199768	0.0451833
CAETHG_0336_#_hypothetical protein	121.004	0.865031	0.490214	1.7646	0.0776315	0.146176
CAETHG_0337_#_Leucine rich repeat 5	345.24	-0.44986	0.394264	-1.14101	0.253865	0.405421
CAETHG_0338_#_putative transcriptional regulator, PucR family	1125.04	-0.497906	0.289355	-1.72074	0.0852977	0.158402
CAETHG_0339_#_Elongator protein 3/MiaB/NifB	1320.19	0.185402	0.20855	0.889007	0.374	0.559113
CAETHG_0340_#_transcriptional regulator, PadR-like family	542.595	-0.0710212	0.228609	-0.310666	0.756054	0.878519
CAETHG_0341_#_microcompartments protein	545.563	-1.07249	0.332162	-3.22882	0.00124301	0.00388142
CAETHG_0342_#_L-aspartate oxidase	185.866	-0.72425	0.444517	-1.6293	0.10325	0.187414
CAETHG_0343_#_L-2-amino-thiazoline-4-carboxylic acid hydrolase	75.978	0.196886	0.608915	0.323339	0.746439	0.878519
CAETHG_0344_#_Putative Succinate dehydogenase/fumarate reductase	75.0096	0.144277	0.634395	0.227424	0.820094	0.878519
CAETHG_0345_#_transcriptional regulator, MarR family	1515.17	-0.923661	0.144084	-6.41056	1.44983e-10	3.9387e-09
CAETHG_0346_#_protein of unknown function DUF218	165.208	-0.395211	0.37067	-1.06621	0.28633	0.447762
CAETHG_0347_#_hypothetical protein	72.2428	0.292218	0.592341	0.493327	0.621782	0.825967
CAETHG_0348_#_Calcineurin-like phosphoesterase superfamily domain containing protein	73.4834	0.528632	0.590338	0.895474	0.370534	0.556142
CAETHG_0349_#_protein of unknown function DUF326	66.4586	0.692867	0.670464	1.03341	0.30141	0.466866
CAETHG_0350_#_methyl-accepting chemotaxis sensory transducer with Cache sensor	6254.05	-0.57673	0.188486	-3.0598	0.00221485	0.00644295
CAETHG_0351_#_Peptidylprolyl isomerase	1296.11	-1.06612	0.256159	-4.16193	3.15571e-05	0.000165573
CAETHG_0352_#_Protein of unknown function DUF457, transmembrane	860.913	-1.15634	0.308678	-3.74612	0.000179593	0.00073737
CAETHG_0353_#_methyl-accepting chemotaxis sensory transducer	281.993	-0.755134	0.298417	-2.53046	0.0113912	0.0275076
CAETHG_0354_#_lantibiotic protection ABC transporter, ATP-binding subunit	89.0382	0.423186	0.580877	0.728529	0.46629	0.666323
CAETHG_0355_#_lantibiotic protection ABC transporter permease subunit, MutE/EpiE family	108.886	0.259654	0.632334	0.410627	0.681346	0.878519
CAETHG_0356_#_lantibiotic protection ABC transporter permease subunit, MutG family	127.388	0.15414	0.564126	0.273237	0.784671	0.878519
CAETHG_0357_#_two component transcriptional regulator, winged helix family	347.696	-0.572193	0.404372	-1.41502	0.157064	0.269241
CAETHG_0358_#_integral membrane sensor signal transduction histidine kinase	1060.43	-0.295832	0.31461	-0.940314	0.347056	0.527025
CAETHG_0359_#_CRISPR-associated protein	515.451	-0.481264	0.391432	-1.22949	0.218886	0.357739
CAETHG_0360_#_DNA topoisomerase	245.799	-1.24783	0.407665	-3.06092	0.00220655	0.0064303
CAETHG_0361_#_DEAD/DEAH box helicase domain protein	267.897	-1.09585	0.395425	-2.77133	0.00558272	0.0145987
CAETHG_0362_#_TIM-barrel signal transduction protein	105.769	-0.043833	0.571441	-0.0767061	0.938857	0.951308
CAETHG_0363_#_	85.0829	0.381801	0.554238	0.688877	0.490901	0.690396
CAETHG_0365_#_TIM-barrel signal transduction protein	156.729	-0.306047	0.491418	-0.622785	0.533426	0.735714
CAETHG_0366_#_oxidoreductase/nitrogenase component 1	3316.78	0.427896	0.275295	1.55432	0.120109	0.213964
CAETHG_0367_#_oxidoreductase/nitrogenase component 1	4313.07	0.301681	0.291678	1.03429	0.300999	0.466377
CAETHG_0368_#_Nitrogenase	2589.47	0.129099	0.310844	0.415319	0.677909	0.878519
CAETHG_0369_#_hydrogenase expression/formation protein HypE	2904.67	-0.0265471	0.340328	-0.0780044	0.937825	0.95105
CAETHG_0370_#_hydrogenase expression/formation protein HypD	3483.66	-0.00435586	0.346146	-0.0125839	0.98996	0.990973
CAETHG_0371_#_hydrogenase assembly chaperone hypC/hupF	965.839	-0.186345	0.330482	-0.563857	0.572851	0.779422
CAETHG_0372_#_(NiFe) hydrogenase maturation protein HypF	4601.95	-0.109195	0.325098	-0.335883	0.736959	0.878519
CAETHG_0373_#_oxidoreductase/nitrogenase component 1	1536.5	-0.287271	0.340686	-0.843214	0.399109	0.591048
CAETHG_0374_#_oxidoreductase/nitrogenase component 1	3026.75	0.248396	0.352305	0.705059	0.480773	0.679868
CAETHG_0375_#_Nitrogenase	1803.03	0.11619	0.352132	0.329963	0.741428	0.878519
CAETHG_0376_#_hypothetical protein	446.927	-1.49456	0.240759	-6.2077	5.37649e-10	1.20601e-08
CAETHG_0377_#_transcriptional regulator, XRE family	150.471	-0.40887	0.479651	-0.852433	0.393974	0.584506
CAETHG_0378_#_isochorismatase hydrolase	190.859	-0.299004	0.470523	-0.635471	0.525121	0.726817
CAETHG_0379_#_Glyoxalase-like domain containing protein	186.151	-0.249225	0.391622	-0.636392	0.524521	0.726192
CAETHG_0380_#_hypothetical protein	105.952	0.142132	0.540735	0.262849	0.792667	0.878519
CAETHG_0381_#_Na+/solute symporter	308.28	0.078372	0.343282	0.228302	0.819412	0.878519
CAETHG_0382_#_D-lactate dehydrogenase (cytochrome)	477.928	-1.44349	0.331423	-4.35544	1.32801e-05	7.88105e-05
CAETHG_0383_#_3D domain-containing protein	5877.97	-1.14182	0.250931	-4.55035	5.35562e-06	3.66793e-05
CAETHG_0384_#_peptidase M20	1089.53	-0.976605	0.219321	-4.45286	8.47324e-06	5.42331e-05
CAETHG_0385_#_(R,R)-butanediol dehydrogenase	98242.6	-0.720793	0.20617	-3.49611	0.000472103	0.00169624
CAETHG_0386_#_sigma54 specific transcriptional regulator with PAS/PAC sensor, Fis family	784.736	-0.815728	0.250083	-3.26183	0.00110697	0.00351956
CAETHG_0387_#_Cl-channel voltage-gated family protein	515.26	-0.557296	0.225349	-2.47303	0.0133973	0.0317094
CAETHG_0388_#_Sulfate-transporting ATPase	1250.14	-0.846607	0.217585	-3.89092	9.98641e-05	0.000441134
CAETHG_0389_#_hypothetical protein	1718.12	-0.661949	0.231938	-2.85399	0.00431735	0.0116319
CAETHG_0390_#_efflux transporter, RND family, MFP subunit	5332.57	-0.983107	0.192959	-5.09489	3.48937e-07	3.90458e-06
CAETHG_0391_#_acriflavin resistance protein	5138.14	-1.086	0.237448	-4.57365	4.79311e-06	3.33879e-05
CAETHG_0392_#_acriflavin resistance protein	1886.7	-1.04733	0.26456	-3.95876	7.53412e-05	0.000348191
CAETHG_0393_#_transcriptional regulator, MarR family	544.366	-0.945862	0.256484	-3.6878	0.000226204	0.000895658
CAETHG_0394_#_ATP-dependent transcriptional regulator, MalT-like, LuxR family	1611.86	-0.398102	0.278703	-1.42841	0.153174	0.263646
CAETHG_0395_#_NAD(+) ADP-ribosyltransferase	3278.72	-0.842242	0.2774	-3.03619	0.00239584	0.00688752
CAETHG_0396_#_protein of unknown function DUF166	2001.06	-1.59803	0.242444	-6.59133	4.35902e-11	1.38413e-09
CAETHG_0397_#_CrcB-like protein	174.937	-0.348835	0.398177	-0.876079	0.380987	0.568169
CAETHG_0398_#_CrcB-like protein	159.78	-0.0289921	0.365581	-0.0793041	0.936791	0.950593
CAETHG_0399_#_hypothetical protein	114.829	0.39814	0.483606	0.823273	0.410353	0.605134
CAETHG_0400_#_putative transcriptional regulator, GntR family	117.66	0.472938	0.497915	0.949838	0.342195	0.519991
CAETHG_0401_#_putative transcriptional regulator, GntR family	142.449	0.0619264	0.348615	0.177635	0.859009	0.894878
CAETHG_0402_#_tRNA-specific 2-thiouridylase mnmA	1300.36	-1.27143	0.263715	-4.82121	1.42689e-06	1.24155e-05
CAETHG_0403_#_cysteine desulfurase NifS	623.001	-1.66933	0.309658	-5.39087	7.01177e-08	9.69355e-07
CAETHG_0404_#_hypothetical protein	199.152	-0.418366	0.336748	-1.24237	0.2141	0.351325
CAETHG_0405_#_ECF transporter, substrate-specific component	2696.54	-0.493211	0.22247	-2.21698	0.0266244	0.0578636
CAETHG_0406_#_acetolactate synthase, large subunit, biosynthetic type	8211.59	-1.36444	0.17041	-8.0068	1.17736e-15	8.46663e-14
CAETHG_0407_#_hypothetical protein	1015.18	-0.00554039	0.404358	-0.0137017	0.989068	0.990283
CAETHG_0408_#_hypothetical protein	573.293	-0.0838401	0.200669	-0.417803	0.676091	0.878519
CAETHG_0409_#_Vitamin B12 dependent methionine synthase activation region	1749.32	-0.749566	0.209836	-3.57215	0.000354058	0.00133003
CAETHG_0410_#_Alcohol dehydrogenase (NADP(+))	1813.76	-1.14925	0.277559	-4.14057	3.46444e-05	0.000180033
CAETHG_0411_#_DNA topoisomerase III	2508.87	-1.28942	0.259005	-4.97835	6.41287e-07	6.35906e-06
CAETHG_0412_#_quorum-sensing autoinducer 2 (AI-2), LuxS	701.483	-1.03417	0.321272	-3.219	0.0012864	0.00399895
CAETHG_0413_#_rRNA methylase	325.106	-1.06498	0.320799	-3.31976	0.000900933	0.00295026
CAETHG_0414_#_Protein of unknown function DUF2292	110.134	0.20193	0.458405	0.440507	0.65957	0.866596
CAETHG_0415_#_oxidoreductase/nitrogenase component 1	106.723	0.633133	0.500495	1.26501	0.205867	0.339524
CAETHG_0416_#_oxidoreductase/nitrogenase component 1	98.1391	0.591729	0.439179	1.34735	0.177866	0.299919
CAETHG_0417_#_Nitrogenase iron protein	84.4614	0.997184	0.579581	1.72053	0.0853369	0.158402
CAETHG_0418_#_nitrogenase cofactor biosynthesis protein NifB	92.6939	0.909065	0.560458	1.622	0.104803	0.18995
CAETHG_0419_#_S-adenosylmethionine synthetase	91.9014	0.732707	0.592866	1.23587	0.216506	0.354322
CAETHG_0420_#_3-hydroxybutyryl-CoA dehydrogenase	98.8963	0.728537	0.493428	1.47648	0.139815	0.244438
CAETHG_0421_#_carbamate kinase	129.685	0.396411	0.435832	0.90955	0.36306	0.547445
CAETHG_0422_#_uracil-xanthine permease	127.823	0.471969	0.411824	1.14604	0.251777	0.402481
CAETHG_0423_#_Xanthine dehydrogenase	142.899	0.49068	0.396242	1.23833	0.215592	0.353178
CAETHG_0424_#_4-hydroxybenzoyl-CoA reductase	95.2547	0.870637	0.571423	1.52363	0.127601	0.225995
CAETHG_0425_#_Carbon-monoxide dehydrogenase (acceptor)	101.92	0.672506	0.517193	1.3003	0.193498	0.32162
CAETHG_0426_#_protein of unknown function DUF35	96.8961	1.06318	0.53842	1.97464	0.0483094	0.0963824
CAETHG_0427_#_Propanoyl-CoA C-acyltransferase	131.034	0.78984	0.448863	1.75965	0.0784678	0.147637
CAETHG_0428_#_hypothetical protein	114.327	0.61948	0.466912	1.32676	0.184589	0.309017
CAETHG_0429_#_cyclase family protein	115.316	0.6466	0.451319	1.43269	0.151946	0.261995
CAETHG_0430_#_protein of unknown function DUF1116	101.801	0.62813	0.475342	1.32143	0.186359	0.31159
CAETHG_0431_#_ATP-citrate lyase/succinyl-CoA ligase	108.276	0.849566	0.450395	1.88627	0.0592586	0.115173
CAETHG_0432_#_Protein of unknown function DUF2877	89.6708	1.04936	0.544473	1.9273	0.0539426	0.10585
CAETHG_0433_#_transcriptional regulator, PucR family	89.4412	0.815264	0.480057	1.69827	0.0894576	0.164392
CAETHG_0434_#_pyridoxamine 5-phosphate oxidase-related FMN-binding protein	296.657	0.885253	0.42441	2.08584	0.0369928	0.0765207
CAETHG_0435_#_Ferredoxin--NAD(+) reductase	128.265	0.655004	0.444074	1.47499	0.140215	0.244876
CAETHG_0436_#_4Fe-4S ferredoxin, iron-sulpur binding domain-containing protein	104.589	1.01657	0.511289	1.98824	0.046785	0.0936849
CAETHG_0437_#_Nitrate reductase	180.767	0.574318	0.397051	1.44646	0.148048	0.25654
CAETHG_0438_#_major facilitator superfamily MFS_1	124.827	0.827647	0.405928	2.0389	0.0414596	0.084615
CAETHG_0439_#_hypothetical protein	96.3703	0.963882	0.431642	2.23306	0.0255452	0.055791
CAETHG_0440_#_sulfite reductase, subunit C	107.384	0.816417	0.40709	2.0055	0.0449101	0.0905236
CAETHG_0441_#_sulfite reductase, subunit B	91.6793	0.788499	0.490825	1.60648	0.10817	0.195184
CAETHG_0442_#_sulfite reductase, subunit A	96.9193	1.13302	0.46467	2.43833	0.0147554	0.0345233
CAETHG_0443_#_transcriptional regulator, Crp/Fnr family	2313.92	-2.13166	0.18127	-11.7596	6.30443e-32	3.4254e-29
CAETHG_0444_#_dihydropyrimidinase	5444	-2.01037	0.20017	-10.0433	9.83513e-24	1.71764e-21
CAETHG_0445_#_carbamate kinase	4293.52	-2.0861	0.214784	-9.71254	2.66615e-22	4.20563e-20
CAETHG_0446_#_putative selenium metabolism hydrolase	4841.67	-2.32589	0.252747	-9.20244	3.49908e-20	3.97919e-18
CAETHG_0447_#_selenium metabolism protein SsnA	4627.05	-2.03436	0.185969	-10.9392	7.48495e-28	2.28759e-25
CAETHG_0448_#_selenate reductase YgfK	10809.2	-1.99081	0.18348	-10.8503	1.98805e-27	5.71857e-25
CAETHG_0449_#_carbamoyltransferase YgeW	5875.66	-1.91387	0.198844	-9.62496	6.27332e-22	9.29592e-20
CAETHG_0450_#_xanthine permease	2212.69	-0.503496	0.171016	-2.94415	0.00323844	0.00895194
CAETHG_0451_#_diaminopropionate ammonia-lyase	4062	-1.31281	0.17056	-7.69702	1.39274e-14	8.73141e-13
CAETHG_0452_#_N-acyl-D-glutamate deacylase	1382.37	-1.44334	0.200065	-7.21435	5.41937e-13	2.73203e-11
CAETHG_0453_#_hypothetical protein	136.836	0.157259	0.349142	0.450415	0.652411	0.85899
CAETHG_0454_#_molybdopterin dehydrogenase FAD-binding protein	841.172	-1.00464	0.292292	-3.43712	0.000587943	0.00203759
CAETHG_0455_#_Carbon-monoxide dehydrogenase (acceptor)	572.292	-0.906042	0.339799	-2.66641	0.00766666	0.0193447
CAETHG_0456_#_Xanthine dehydrogenase	2012.63	-0.955609	0.308323	-3.09938	0.00193929	0.00577886
CAETHG_0457_#_selenium-dependent molybdenum hydroxylase 1	1654.81	-1.09802	0.277834	-3.95205	7.74847e-05	0.000356109
CAETHG_0458_#_MobA-like NTP transferase domain containing protein	1038.25	-1.29105	0.226654	-5.69615	1.22542e-08	1.96469e-07
CAETHG_0459_#_transcriptional regulator, TetR family	1162.87	-1.77488	0.189384	-9.37186	7.12661e-21	8.71228e-19
CAETHG_0460_#_Adenine deaminase	2434.56	-1.32162	0.223613	-5.91032	3.41439e-09	6.16103e-08
CAETHG_0461_#_Xanthine/uracil/vitamin C permease	6183.71	-0.961411	0.178891	-5.37427	7.68926e-08	1.05323e-06
CAETHG_0462_#_guanine deaminase	2821.55	-1.75945	0.242801	-7.24649	4.2771e-13	2.20158e-11
CAETHG_0463_#_sigma54 specific transcriptional regulator with PAS/PAC sensor, Fis family	4641.94	-1.46626	0.211869	-6.92057	4.49831e-12	1.80301e-10
CAETHG_0464_#_alpha-ribazole phosphatase	1163.37	-1.90512	0.258495	-7.37005	1.70564e-13	9.26729e-12
CAETHG_0465_#_metal dependent phosphohydrolase	1623.6	-1.92835	0.261258	-7.38103	1.57075e-13	8.63031e-12
CAETHG_0466_#_XshC-Cox1-family protein	1029.74	-1.79878	0.273418	-6.57885	4.74108e-11	1.48615e-09
CAETHG_0467_#_AMP-dependent synthetase and ligase	225.687	-0.95781	0.369948	-2.58904	0.00962441	0.0237814
CAETHG_0468_#_C_GCAxxG_C_C family protein	103.983	0.457897	0.475744	0.962487	0.335805	0.512192
CAETHG_0469_#_hypothetical protein	100.661	0.447366	0.493527	0.906467	0.364689	0.549392
CAETHG_0470_#_protein of unknown function DUF224 cysteine-rich region domain protein	353.969	-0.838881	0.292787	-2.86516	0.004168	0.0112605
CAETHG_0471_#_Aldehyde dehydrogenase (FAD-independent)	115.449	0.349543	0.432763	0.807701	0.419263	0.615489
CAETHG_0472_#_sigma54 specific transcriptional regulator with PAS/PAC sensor, Fis family	2863.94	-2.06744	0.479615	-4.31063	1.62793e-05	9.33242e-05
CAETHG_0473_#_glycine dehydrogenase (decarboxylating) subunit 2	199.209	-0.173325	0.363581	-0.476717	0.633564	0.838919
CAETHG_0474_#_glycine dehydrogenase (decarboxylating) subunit 1	180.53	-0.212425	0.354023	-0.600032	0.548485	0.751496
CAETHG_0475_#_Glycine cleavage system H protein	95.4088	0.652783	0.516366	1.26419	0.206163	0.339783
CAETHG_0476_#_Aminomethyltransferase	147.615	-0.307537	0.415752	-0.739714	0.459473	0.660054
CAETHG_0477_#_Glutamate synthase (NADPH)	538.651	-2.34208	0.329698	-7.10372	1.21443e-12	5.65578e-11
CAETHG_0478_#_3-isopropylmalate dehydratase	3829.05	-1.54155	0.247253	-6.2347	4.52644e-10	1.03248e-08
CAETHG_0479_#_hypothetical protein	1162.96	-1.38561	0.276094	-5.01862	5.2043e-07	5.43783e-06
CAETHG_0480_#_transcriptional regulator, DeoR family	2889.86	-0.937447	0.198938	-4.71226	2.44981e-06	1.95107e-05
CAETHG_0481_#_Dicarboxylate carrier MatC domain protein	827.982	-0.756989	0.265395	-2.85232	0.00434018	0.0116805
CAETHG_0482_#_NADPH dehydrogenase	681.987	-1.03275	0.25785	-4.00524	6.19538e-05	0.00029413
CAETHG_0483_#_hypothetical protein	440.268	-0.692175	0.430226	-1.60886	0.107646	0.194455
CAETHG_0484_#_cyclase family protein	789.379	-0.992153	0.460738	-2.1534	0.0312871	0.0662374
CAETHG_0485_#_Calcineurin-like phosphoesterase superfamily domain containing protein	363.96	-1.02112	0.365674	-2.79242	0.00523156	0.0137539
CAETHG_0486_#_transcriptional regulator, HxlR family	190.952	-0.35639	0.40065	-0.88953	0.373718	0.559034
CAETHG_0487_#_pyridoxamine 5-phosphate oxidase-related FMN-binding protein	193.213	-0.0705984	0.411223	-0.171679	0.86369	0.897841
CAETHG_0488_#_hypothetical protein	250.646	-0.0781799	0.31399	-0.248988	0.80337	0.878519
CAETHG_0489_#_hypothetical protein	122.423	0.153373	0.493958	0.310497	0.756183	0.878519
CAETHG_0490_#_band 7 protein	207.903	-0.341666	0.439831	-0.776812	0.43727	0.635249
CAETHG_0491_#_hypothetical protein	2526.16	-0.337645	0.185761	-1.81763	0.0691206	0.131671
CAETHG_0492_#_Homoserine O-succinyltransferase	1194.07	-0.913053	0.40104	-2.27671	0.0228034	0.0505937
CAETHG_0493_#_methyl-accepting chemotaxis sensory transducer	134.814	-0.293648	0.408781	-0.718349	0.472542	0.672506
CAETHG_0494_#_hypothetical protein	86.8846	0.26923	0.517121	0.520633	0.602622	0.808013
CAETHG_0495_#_hypothetical protein	830.305	-0.396138	0.332892	-1.18999	0.23405	0.378474
CAETHG_0496_#_amino acid permease-associated region	1517.52	-0.152692	0.239549	-0.637415	0.523854	0.726091
CAETHG_0497_#_cysteine synthase	143.303	-0.150588	0.450101	-0.334564	0.737954	0.878519
CAETHG_0498_#_Cys/Met metabolism pyridoxal-phosphate-dependent protein	102.782	-0.0663719	0.478617	-0.138674	0.889707	0.911899
CAETHG_0499_#_Methyltransferase type 11	75.322	0.617542	0.563913	1.0951	0.273473	0.431381
CAETHG_0500_#_hypothetical protein	431.387	-0.901696	0.241103	-3.73989	0.000184103	0.000752728
CAETHG_0501_#_nicotinate-nucleotide pyrophosphorylase	1150.78	-1.16577	0.219076	-5.32131	1.03022e-07	1.35424e-06
CAETHG_0502_#_L-aspartate oxidase	1850.06	-1.02422	0.261422	-3.91789	8.93267e-05	0.000400007
CAETHG_0503_#_Quinolinate synthase A	1337.04	-0.970728	0.281036	-3.4541	0.000552128	0.0019285
CAETHG_0504_#_methyl-accepting chemotaxis sensory transducer	1765.93	-0.855916	0.218609	-3.91529	9.02963e-05	0.000403979
CAETHG_0505_#_N-formylglutamate amidohydrolase	267.591	-0.728792	0.393	-1.85443	0.0636772	0.12264
CAETHG_0506_#_Serpin domain containing protein	1140.11	-0.615224	0.279715	-2.19947	0.0278447	0.0600886
CAETHG_0507_#_BioY protein	547.173	-0.147543	0.265972	-0.554732	0.579078	0.78549
CAETHG_0508_#_protein of unknown function DUF1284	616.54	-0.337318	0.234323	-1.43955	0.149996	0.259364
CAETHG_0509_#_Dihydrofolate reductase	821.814	-0.554099	0.252184	-2.1972	0.0280062	0.0603345
CAETHG_0510_#_Protein of unknown function DUF2207, membrane	1977.77	-0.523199	0.210923	-2.48052	0.0131192	0.0311724
CAETHG_0511_#_FMN-binding domain protein	1605.22	-0.0424812	0.245973	-0.172707	0.862882	0.897841
CAETHG_0512_#_Putative Anti-sigma factor RsgI	187.116	-0.524224	0.364858	-1.43679	0.150778	0.26044
CAETHG_0513_#_RNA polymerase, sigma 28 subunit, SigI	136.28	-0.236522	0.45839	-0.515984	0.605865	0.810696
CAETHG_0514_#_elongation factor with tetracycline resistance domain containing protein	95.1232	0.25599	0.540565	0.473559	0.635814	0.841443
CAETHG_0515_#_Methyltransferase type 11	158.85	-0.258028	0.422752	-0.610353	0.541628	0.744141
CAETHG_0516_#_hypothetical protein	108.145	0.0386511	0.51267	0.0753919	0.939903	0.95217
CAETHG_0517_#_hypothetical protein	192.493	-0.374712	0.400514	-0.935578	0.349491	0.53009
CAETHG_0518_#_protein of unknown function DUF894 DitE	199.243	-0.416787	0.422093	-0.987428	0.323433	0.495951
CAETHG_0519_#_hypothetical protein	95.7612	0.222095	0.575847	0.385685	0.69973	0.878519
CAETHG_0520_#_Galactoside O-acetyltransferase	396.874	-0.76232	0.257735	-2.95777	0.00309873	0.00864885
CAETHG_0521_#_protein of unknown function DUF4111	147.747	-0.325011	0.399255	-0.814045	0.415619	0.611058
CAETHG_0522_#_DNA polymerase beta domain protein region	99.6415	0.374804	0.52272	0.717027	0.473358	0.673079
CAETHG_0523_#_hypothetical protein	209.155	-0.336517	0.342176	-0.983462	0.32538	0.498467
CAETHG_0524_#_hypothetical protein	103.315	-0.00110449	0.554742	-0.001991	0.998411	0.998411
CAETHG_0525_#_NUDIX hydrolase	185.411	-0.788874	0.350318	-2.25188	0.02433	0.0534713
CAETHG_0526_#_protein of unknown function UPF0157	182.774	-0.608019	0.38521	-1.57841	0.114472	0.205118
CAETHG_0527_#_NUDIX hydrolase	144.572	-0.608465	0.453461	-1.34183	0.179653	0.301994
CAETHG_0528_#_hypothetical protein	123.744	-0.301759	0.500308	-0.603147	0.546411	0.749495
CAETHG_0529_#_small GTP-binding protein	723.248	-1.20372	0.316522	-3.80295	0.000142984	0.000605886
CAETHG_0530_#_hypothetical protein	95.7868	0.230324	0.539335	0.427052	0.669342	0.87704
CAETHG_0531_#_Polyamine-transporting ATPase	95.2829	0.338911	0.532225	0.636782	0.524267	0.726192
CAETHG_0532_#_transcriptional regulator, LytTR family, ATP binding domain sensor	138.462	-0.248384	0.456473	-0.544136	0.586348	0.791837
CAETHG_0533_#_protein of unknown function DUF6 transmembrane	208.172	-0.500288	0.273106	-1.83184	0.066975	0.128283
CAETHG_0534_#_cation diffusion facilitator family transporter	235.875	-0.540566	0.383139	-1.41089	0.158278	0.271001
CAETHG_0535_#_hypothetical protein	561.254	-1.18867	0.205777	-5.7765	7.62697e-09	1.26427e-07
CAETHG_0536_#_hypothetical protein	476.516	-0.984974	0.284271	-3.46491	0.000530408	0.00186866
CAETHG_0537_#_YibE/F family protein	2118.84	-0.641624	0.215607	-2.9759	0.00292131	0.00820517
CAETHG_0538_#_ATP-dependent Clp protease, ATP-binding subunit clpA	2388.29	-1.34854	0.224503	-6.00676	1.89265e-09	3.57339e-08
CAETHG_0539_#_ATP-dependent Clp protease adapter protein clpS	426.628	-0.977378	0.272514	-3.58653	0.000335107	0.00126832
CAETHG_0540_#_cell wall binding repeat 2-containing protein	2739.42	-1.1442	0.183556	-6.23352	4.56065e-10	1.03248e-08
CAETHG_0541_#_small acid-soluble spore protein alpha/beta type	79.7185	0.713478	0.611423	1.16691	0.243245	0.391144
CAETHG_0542_#_methyl-accepting chemotaxis sensory transducer with Cache sensor	1564.05	-0.669184	0.171192	-3.90897	9.26916e-05	0.000413183
CAETHG_0543_#_NADPH-dependent FMN reductase	776.052	-0.618892	0.187309	-3.30412	0.000952747	0.00308948
CAETHG_0544_#_major facilitator superfamily MFS_1	971.363	-0.406213	0.186609	-2.17681	0.0294948	0.0629548
CAETHG_0545_#_transcriptional regulator, XRE family	128.385	-0.100341	0.416735	-0.24078	0.809726	0.878519
CAETHG_0546_#_hypothetical protein	159.291	-0.222946	0.346139	-0.644095	0.519514	0.721301
CAETHG_0547_#_hypothetical protein	115.424	0.0724654	0.4662	0.155439	0.876476	0.903259
CAETHG_0548_#_hypothetical protein	108.384	0.144105	0.520776	0.276712	0.782001	0.878519
CAETHG_0549_#_hypothetical protein	69.6466	1.06139	0.744649	1.42536	0.154054	0.264883
CAETHG_0550_#_hypothetical protein	160.713	-0.340223	0.377079	-0.902259	0.366919	0.551903
CAETHG_0551_#_transcriptional regulator, PadR-like family	133.995	-0.321039	0.422927	-0.759089	0.447799	0.647277
CAETHG_0552_#_PAS modulated sigma54 specific transcriptional regulator, Fis family	738.035	-1.31574	0.220042	-5.97947	2.2387e-09	4.16245e-08
CAETHG_0553_#_Alcohol dehydrogenase zinc-binding domain protein	541.498	-1.45866	0.227375	-6.4152	1.40634e-10	3.88532e-09
CAETHG_0554_#_PAS modulated sigma54 specific transcriptional regulator, Fis family	770.512	-1.47675	0.194333	-7.59906	2.9828e-14	1.75734e-12
CAETHG_0555_#_Alcohol dehydrogenase	7840.63	-2.20694	0.252281	-8.74792	2.1732e-18	2.21394e-16
CAETHG_0556_#_Heavy metal transport/detoxification protein	760.443	-1.26949	0.287606	-4.41397	1.0149e-05	6.2801e-05
CAETHG_0557_#_heavy metal translocating P-type ATPase	881.485	-1.11178	0.292902	-3.79575	0.000147199	0.000619525
CAETHG_0558_#_metal sensitive transcriptional repressor	311.281	-0.370671	0.287498	-1.2893	0.197295	0.326819
CAETHG_0559_#_HAD-superfamily hydrolase, subfamily IIB	107.964	-0.0600471	0.495835	-0.121103	0.90361	0.922859
CAETHG_0560_#_KWG Leptospira repeat protein	2334.51	-1.16586	0.165562	-7.04182	1.89751e-12	8.35928e-11
CAETHG_0561_#_integral membrane protein, YjbE family	990.776	-1.66273	0.184986	-8.98844	2.5076e-19	2.66568e-17
CAETHG_0562_#_transcriptional regulator, PadR-like family	733.919	-1.55284	0.21787	-7.12736	1.0231e-12	4.81055e-11
CAETHG_0563_#_degV family protein	860.561	-1.64047	0.199715	-8.21407	2.13813e-16	1.77211e-14
CAETHG_0564_#_Uroporphyrinogen decarboxylase (URO-D)	313.207	-0.362816	0.309425	-1.17255	0.240977	0.388134
CAETHG_0565_#_major facilitator superfamily MFS_1	135.506	0.608239	0.439009	1.38548	0.165905	0.282675
CAETHG_0566_#_Uroporphyrinogen decarboxylase (URO-D)	141.748	0.517571	0.415452	1.2458	0.212837	0.349487
CAETHG_0567_#_hypothetical protein	316.361	-0.679439	0.322767	-2.10505	0.0352872	0.0735212
CAETHG_0568_#_putative transcriptional regulator, PucR family	312.759	-0.60574	0.318639	-1.90103	0.0572986	0.111674
CAETHG_0569_#_ABC-type transporter, periplasmic subunit family 3	441.394	-1.63805	0.202733	-8.07982	6.48648e-16	4.95608e-14
CAETHG_0570_#_hypothetical protein	144.953	-0.978546	0.502694	-1.9466	0.0515823	0.101914
CAETHG_0571_#_protein of unknown function UPF0118	1716.91	-0.815823	0.224885	-3.62773	0.000285926	0.00110204
CAETHG_0572_#_MOSC domain containing protein	2522.5	-1.03158	0.240312	-4.29267	1.76539e-05	0.000100032
CAETHG_0573_#_Molybdenum cofactor biosynthesis C, bacterial-type	2850.21	-1.33733	0.270243	-4.94861	7.47457e-07	7.15277e-06
CAETHG_0574_#_molybdenum cofactor synthesis domain containing protein	2916.65	-1.19043	0.232573	-5.1185	3.07969e-07	3.51862e-06
CAETHG_0575_#_hypothetical protein	1609.8	-1.68972	0.174067	-9.70731	2.80641e-22	4.28855e-20
CAETHG_0576_#_sulfatase	1531.77	-1.17696	0.248507	-4.73612	2.17852e-06	1.7755e-05
CAETHG_0577_#_integral membrane sensor signal transduction histidine kinase	536.39	-1.1116	0.195574	-5.68378	1.31749e-08	2.09855e-07
CAETHG_0578_#_two component transcriptional regulator, winged helix family	387.808	-0.833967	0.226699	-3.67874	0.000234388	0.000925667
CAETHG_0579_#_hypothetical protein	413.864	-0.626949	0.14749	-4.2508	2.13011e-05	0.000117964
CAETHG_0580_#_ABC transporter related protein	567.649	-0.795262	0.174635	-4.55385	5.26736e-06	3.6278e-05
CAETHG_0581_#_transcriptional regulator, GntR family	330.789	-0.869543	0.207422	-4.19214	2.76336e-05	0.000147681
CAETHG_0582_#_hypothetical protein	58.6976	1.70384	0.633185	2.6909	0.00712595	0.0180736
CAETHG_0583_#_FMN-dependent NADH-azoreductase	83.8454	0.572006	0.5483	1.04324	0.296839	0.4611
CAETHG_0584_#_transcriptional repressor, CopY family	450.552	-1.68976	0.216092	-7.81965	5.29723e-15	3.54842e-13
CAETHG_0585_#_peptidase M56 BlaR1	1388.3	-1.49797	0.188317	-7.95448	1.7989e-15	1.25666e-13
CAETHG_0586_#_Putative amidase domain containing protein	636.748	-0.654243	0.174131	-3.7572	0.000171826	0.000709054
CAETHG_0587_#_hypothetical protein	61.5334	1.31394	0.572679	2.29437	0.0217691	0.04863
CAETHG_0588_#_NADP-dependent oxidoreductase domain containing protein	546.725	-1.14272	0.1871	-6.10756	1.01166e-09	2.01919e-08
CAETHG_0589_#_Carbamoyl-phosphate synthase large subunit glutamine-dependent	3342.54	-1.81201	0.239487	-7.56621	3.84267e-14	2.21066e-12
CAETHG_0590_#_Carbamoyl-phosphate synthase small chain	862.168	-1.78961	0.272666	-6.56337	5.26059e-11	1.62812e-09
CAETHG_0591_#_Ornithine carbamoyltransferase	952.131	-1.56047	0.261178	-5.97472	2.30491e-09	4.26932e-08
CAETHG_0592_#_Ureidoglycolate lyase	887.681	-1.13175	0.208724	-5.42222	5.88638e-08	8.3433e-07
CAETHG_0593_#_Methyltransferase type 11	540.409	-1.19381	0.151272	-7.89178	2.97899e-15	2.02323e-13
CAETHG_0594_#_RQC domain-containing protein	1111.22	-1.40481	0.203913	-6.88925	5.60854e-12	2.15951e-10
CAETHG_0595_#_ATP-dependent DNA helicase, RecQ family	754.019	-0.80382	0.193353	-4.15726	3.22092e-05	0.000168498
CAETHG_0596_#_hypothetical protein	276.417	-1.39961	0.261232	-5.35774	8.42717e-08	1.13523e-06
CAETHG_0597_#_hypothetical protein	370.86	-1.18963	0.331332	-3.59045	0.000330106	0.00125133
CAETHG_0598_#_holo-ACP synthase CitX	480.733	-1.04388	0.237505	-4.39518	1.10681e-05	6.69837e-05
CAETHG_0599_#_Citrate carrier protein	273.191	-0.637379	0.265259	-2.40285	0.0162677	0.0375763
CAETHG_0600_#_Dicarboxylate carrier MatC domain protein	510.048	-0.582894	0.206854	-2.81789	0.00483399	0.0128469
CAETHG_0601_#_citrate lyase, alpha subunit	342.808	-1.00613	0.226774	-4.43672	9.134e-06	5.79316e-05
CAETHG_0602_#_citrate lyase, beta subunit	223.96	-0.733625	0.278705	-2.63227	0.00848174	0.021226
CAETHG_0603_#_Citrate lyase acyl carrier protein	118.691	-0.106805	0.346037	-0.308651	0.757587	0.878519
CAETHG_0604_#_citrate lyase ligase	291.03	-0.601266	0.223303	-2.6926	0.00708962	0.0180014
CAETHG_0605_#_malic protein NAD-binding protein	296.363	-0.939495	0.191966	-4.89407	9.87728e-07	9.13041e-06
CAETHG_0606_#_2-(5''-triphosphoribosyl)-3'-dephosphocoenzyme-A synthase	82.4839	1.06017	0.50686	2.09164	0.036471	0.0756621
CAETHG_0607_#_hypothetical protein	197.929	-0.442511	0.297049	-1.48969	0.136306	0.239136
CAETHG_0608_#_ABC-type transporter, integral membrane subunit	99.1294	0.329206	0.428755	0.767818	0.442595	0.640892
CAETHG_0609_#_Taurine-transporting ATPase	110.601	-0.0303454	0.408568	-0.0742725	0.940794	0.952875
CAETHG_0610_#_transcriptional activator, TenA family	79.5761	0.436381	0.535902	0.814293	0.415477	0.611033
CAETHG_0611_#_TspO and MBR like protein	66.064	1.18043	0.542728	2.17499	0.0296305	0.063217
CAETHG_0612_#_transcriptional regulator, LysR family	6191.71	-0.830358	0.224221	-3.7033	0.00021281	0.000850198
CAETHG_0613_#_Nitrate reductase	2048.23	-0.3024	0.42754	-0.707302	0.479379	0.67927
CAETHG_0614_#_4Fe-4S ferredoxin, iron-sulpur binding domain-containing protein	525.157	-0.0169078	0.446567	-0.0378616	0.969798	0.975784
CAETHG_0615_#_TorD-like chaperone	438.511	-0.284099	0.410235	-0.692526	0.488607	0.688754
CAETHG_0616_#_sulfite reductase, subunit A	648.922	-0.142675	0.478049	-0.298454	0.765357	0.878519
CAETHG_0617_#_sulfite reductase, subunit B	486.638	0.107594	0.444032	0.242311	0.808539	0.878519
CAETHG_0618_#_SpoIID/LytB domain protein	1355.01	-0.616422	0.177085	-3.48094	0.000499664	0.00177828
CAETHG_0619_#_Prephenate dehydratase	343.103	-1.0409	0.265161	-3.92554	8.65358e-05	0.000389292
CAETHG_0620_#_transcriptional regulator, MarR family	105.675	0.00988284	0.439465	0.0224883	0.982058	0.985484
CAETHG_0621_#_protein of unknown function DUF161	307.452	-1.62534	0.373422	-4.35257	1.34553e-05	7.93684e-05
CAETHG_0622_#_hypothetical protein	433.574	-0.688706	0.171526	-4.01517	5.94019e-05	0.000285059
CAETHG_0623_#_hypothetical protein	5377.37	1.47833	0.255993	5.77487	7.70104e-09	1.27223e-07
CAETHG_0624_#_hypothetical protein	476.307	-0.854019	0.214662	-3.97843	6.93723e-05	0.000325245
CAETHG_0625_#_phosphoesterase PA-phosphatase related protein	997.93	-1.49582	0.219829	-6.80447	1.0142e-11	3.75714e-10
CAETHG_0626_#_hypothetical protein	78.405	0.425909	0.506985	0.840082	0.400862	0.593106
CAETHG_0627_#_SdpI/YhfL protein family	86.3187	0.255617	0.472894	0.540538	0.588826	0.794744
CAETHG_0628_#_D-glucuronyl C5-epimerase domain protein	65.3283	1.14505	0.671403	1.70546	0.0881091	0.162464
CAETHG_0629_#_Antibiotic biosynthesis monooxygenase	690.522	-1.57109	0.230022	-6.83018	8.48052e-12	3.16563e-10
CAETHG_0630_#_hypothetical protein	811.653	-0.81173	0.194452	-4.17445	2.98703e-05	0.000157399
CAETHG_0631_#_transcriptional regulator, TetR family	382.999	-0.982451	0.219116	-4.4837	7.33598e-06	4.764e-05
CAETHG_0632_#_hypothetical protein	1578.35	-1.13399	0.193654	-5.85574	4.74879e-09	8.23461e-08
CAETHG_0633_#_transcriptional regulator, MerR family	175.28	-0.620307	0.511357	-1.21306	0.225107	0.365948
CAETHG_0634_#_Carboxymuconolactone decarboxylase	89.0635	0.683769	0.643543	1.06251	0.288006	0.449665
CAETHG_0635_#_transcriptional regulator, LysR family	153.423	-0.19917	0.515523	-0.386346	0.699241	0.878519
CAETHG_0636_#_integral membrane sensor signal transduction histidine kinase	289.72	-1.09186	0.368985	-2.9591	0.00308544	0.0086216
CAETHG_0637_#_Erythromycin esterase	290.114	-0.9348	0.378087	-2.47245	0.0134191	0.0317309
CAETHG_0638_#_hypothetical protein	75.0244	1.40087	0.750766	1.86592	0.062052	0.11984
CAETHG_0639_#_hypothetical protein	76.2773	0.962749	0.743459	1.29496	0.195334	0.324121
CAETHG_0640_#_Sulfate-transporting ATPase	72.5411	1.31236	0.771949	1.70006	0.0891194	0.163832
CAETHG_0641_#_two component transcriptional regulator, winged helix family	302.675	-0.919012	0.33988	-2.70393	0.0068525	0.0174836
CAETHG_0642_#_CDP-alcohol phosphatidyltransferase	279.587	-0.061082	0.382351	-0.159754	0.873075	0.903259
CAETHG_0643_#_hypothetical protein	248.895	-0.503533	0.386887	-1.3015	0.193088	0.321047
CAETHG_0644_#_two component transcriptional regulator, winged helix family	343.07	-0.717979	0.340285	-2.10993	0.0348643	0.0727021
CAETHG_0645_#_ATP-binding region ATPase domain protein	574.232	-0.872234	0.26764	-3.25899	0.00111811	0.0035488
CAETHG_0646_#_Phosphonate-transporting ATPase	160.17	0.00552029	0.483276	0.0114226	0.990886	0.991697
CAETHG_0647_#_protein of unknown function DUF214	272.25	-0.515766	0.271076	-1.90266	0.0570844	0.111301
CAETHG_0648_#_6-phosphofructokinase	96.8717	0.586315	0.659348	0.889235	0.373877	0.5591
CAETHG_0649_#_sugar (Glycoside-Pentoside-Hexuronide) transporter	128.044	0.481614	0.50494	0.953804	0.340183	0.51727
CAETHG_0650_#_Alcohol dehydrogenase GroES domain protein	125.461	0.630937	0.563081	1.12051	0.262497	0.416081
CAETHG_0651_#_1-deoxy-D-xylulose-5-phosphate synthase	158.257	0.133426	0.470591	0.283528	0.776772	0.878519
CAETHG_0652_#_Transketolase	165.929	0.0265512	0.422058	0.062909	0.949839	0.959651
CAETHG_0653_#_L-iditol 2-dehydrogenase	157.62	0.00807506	0.515535	0.0156634	0.987503	0.989209
CAETHG_0654_#_2-deoxy-D-gluconate 3-dehydrogenase	131.556	0.226585	0.541912	0.418122	0.675858	0.878519
CAETHG_0655_#_sugar (Glycoside-Pentoside-Hexuronide) transporter	223.826	-0.304207	0.374672	-0.811928	0.416833	0.612474
CAETHG_0656_#_transcriptional regulator, AraC family	1444.79	-1.31455	0.197553	-6.65413	2.8498e-11	9.47993e-10
CAETHG_0657_#_hypothetical protein	423.194	-0.775707	0.311554	-2.4898	0.0127816	0.0304443
CAETHG_0658_#_Sulfate-transporting ATPase	327.859	-0.596313	0.31417	-1.89806	0.0576879	0.112254
CAETHG_0659_#_putative transmembrane anti-sigma factor	490.114	-0.911555	0.249652	-3.65131	0.000260908	0.00101986
CAETHG_0660_#_RNA polymerase, sigma-24 subunit, ECF subfamily	262.454	-0.711252	0.378972	-1.87679	0.0605465	0.117303
CAETHG_0661_#_Protein of unknown function DUF2164	230.299	-0.845188	0.420296	-2.01094	0.0443323	0.0895066
CAETHG_0662_#_pentapeptide repeat protein	662.082	-0.807094	0.186692	-4.32314	1.53827e-05	8.89143e-05
CAETHG_0663_#_Chloramphenicol O-acetyltransferase	491.125	-1.06685	0.376162	-2.83613	0.00456632	0.0121951
CAETHG_0664_#_Rubrerythrin	287.533	-0.899544	0.384435	-2.33991	0.0192884	0.0438902
CAETHG_0665_#_Transaldolase	257.041	-0.226593	0.355036	-0.638225	0.523327	0.725712
CAETHG_0666_#_glycyl-radical enzyme activating protein family	170.454	-0.0754712	0.468096	-0.16123	0.871912	0.903259
CAETHG_0667_#_pyruvate formate-lyase	183.645	-0.123712	0.381531	-0.324252	0.745747	0.878519
CAETHG_0668_#_Protein of unknown function DUF2149	702.38	4.06666	0.977636	4.15969	3.1868e-05	0.000167025
CAETHG_0669_#_Protein of unknown function DUF2149	609.473	3.55971	0.984431	3.616	0.000299188	0.00114657
CAETHG_0670_#_MotA/TolQ/ExbB proton channel	1215.62	4.20118	1.00498	4.18035	2.91055e-05	0.000153866
CAETHG_0671_#_molybdenum ABC transporter, periplasmic molybdate-binding protein	10055.4	4.51439	0.997305	4.52659	5.99441e-06	3.999e-05
CAETHG_0672_#_Ig domain protein group 2 domain protein	6005.5	4.57273	1.00872	4.53321	5.80928e-06	3.90347e-05
CAETHG_0673_#_Trans-1,2-dihydrobenzene-1,2-diol dehydrogenase	72.9225	1.32227	0.716415	1.84568	0.0649384	0.124872
CAETHG_0674_#_PTS system, fructose-specific, IIB subunnit	67.0251	1.699	0.828544	2.05058	0.0403078	0.082609
CAETHG_0675_#_PTS system, fructose subfamily, IIC subunit	72.0656	1.27134	0.742807	1.71154	0.086982	0.160749
CAETHG_0676_#_putative PTS IIA-like nitrogen-regulatory protein PtsN	67.9267	1.49987	0.802171	1.86977	0.061516	0.118993
CAETHG_0677_#_transcriptional regulator, DeoR family	1688.63	-1.31579	0.211571	-6.21915	4.99851e-10	1.12639e-08
CAETHG_0678_#_7TM domain sensor diguanylate cyclase	502.474	-0.819379	0.232458	-3.52484	0.000423731	0.00154746
CAETHG_0679_#_hypothetical protein	68.0159	1.68506	0.77642	2.1703	0.0299843	0.063807
CAETHG_0680_#_S-adenosylhomocysteine deaminase	210.789	-0.29692	0.380887	-0.779549	0.435656	0.633847
CAETHG_0681_#_Adenine deaminase	162.363	-0.265586	0.451098	-0.588755	0.556025	0.760124
CAETHG_0682_#_hypothetical protein	583.303	-0.869393	0.302198	-2.8769	0.00401603	0.010874
CAETHG_0683_#_Polyamine-transporting ATPase	236.95	-0.271481	0.415752	-0.652988	0.513764	0.715961
CAETHG_0684_#_ABC-type transporter, integral membrane subunit	155.968	0.122247	0.480945	0.254181	0.799356	0.878519
CAETHG_0685_#_ABC-type transporter, integral membrane subunit	173.012	-0.0222548	0.465638	-0.0477942	0.96188	0.968216
CAETHG_0686_#_Threonine aldolase	583.591	-0.971552	0.217426	-4.46843	7.87949e-06	5.08992e-05
CAETHG_0687_#_Cellulase	757.32	-1.34804	0.320174	-4.21033	2.54995e-05	0.00013763
CAETHG_0688_#_hypothetical protein	392.142	-1.22042	0.378923	-3.22076	0.00127853	0.00398218
CAETHG_0689_#_hypothetical protein	725.93	-1.31822	0.317094	-4.15719	3.2218e-05	0.000168498
CAETHG_0690_#_SNF2-related protein	963.672	-1.29102	0.340825	-3.78792	0.000151915	0.000636015
CAETHG_0691_#_SNF2-related protein	1419.69	-1.57186	0.297905	-5.27638	1.31758e-07	1.66484e-06
CAETHG_0692_#_4Fe4S-binding SPASM domain containing protein	1680.89	-1.55009	0.250042	-6.19931	5.67119e-10	1.24919e-08
CAETHG_0693_#_hypothetical protein	276.976	0.280901	0.406002	0.691873	0.489017	0.689134
CAETHG_0694_#_hypothetical protein	2292	-1.34973	0.340917	-3.95911	7.52289e-05	0.000348031
CAETHG_0695_#_isochorismatase hydrolase	318.482	-1.04112	0.301501	-3.45313	0.000554128	0.00193411
CAETHG_0696_#_hypothetical protein	256.591	-1.17974	0.422236	-2.79402	0.00520568	0.0137006
CAETHG_0697_#_transcriptional regulator, AsnC family	293.974	-1.13039	0.368654	-3.06626	0.00216753	0.00634303
CAETHG_0698_#_transcriptional regulator, MerR family	557.877	-1.59841	0.265369	-6.02336	1.70833e-09	3.27598e-08
CAETHG_0699_#_Xenobiotic-transporting ATPase	190.732	-0.386299	0.446906	-0.864385	0.387376	0.576642
CAETHG_0700_#_Xenobiotic-transporting ATPase	421.036	-0.487893	0.306796	-1.59028	0.111771	0.200868
CAETHG_0701_#_hypothetical protein	371.412	-0.703247	0.266166	-2.64213	0.00823857	0.0206598
CAETHG_0702_#_Protein of unknown function DUF4003	1837.21	-1.26389	0.188957	-6.68874	2.25103e-11	7.69758e-10
CAETHG_0703_#_hypothetical protein	69.3408	0.757271	0.769435	0.984191	0.325021	0.498074
CAETHG_0704_#_hypothetical protein	93.1047	0.197607	0.650515	0.303769	0.761304	0.878519
CAETHG_0705_#_hypothetical protein	106.37	0.22627	0.632591	0.357687	0.720577	0.878519
CAETHG_0706_#_transcriptional regulator, DeoR family	262.606	-0.73193	0.35594	-2.05633	0.039751	0.0817267
CAETHG_0707_#_Polyamine-transporting ATPase	224.844	-0.967581	0.41911	-2.30866	0.0209626	0.0471298
CAETHG_0708_#_ABC-type transporter, integral membrane subunit	218.842	-0.737548	0.456651	-1.61512	0.106284	0.19235
CAETHG_0709_#_ABC-type transporter, integral membrane subunit	271.773	-1.04888	0.385383	-2.72165	0.00649561	0.0166871
CAETHG_0710_#_hypothetical protein	958.391	-1.10312	0.28659	-3.84912	0.000118541	0.000514344
CAETHG_0711_#_type I phosphodiesterase/nucleotide pyrophosphatase	736.633	-1.25448	0.261066	-4.80524	1.54566e-06	1.32835e-05
CAETHG_0712_#_Phosphoglycerate mutase	424.134	-0.633104	0.326158	-1.9411	0.0522463	0.10306
CAETHG_0713_#_hypothetical protein	135.763	0.622129	0.624163	0.99674	0.318891	0.490062
CAETHG_0714_#_hypothetical protein	148.127	0.713192	0.622732	1.14526	0.2521	0.402766
CAETHG_0715_#_hypothetical protein	158.893	0.0587157	0.374967	0.156589	0.875569	0.903259
CAETHG_0716_#_NADPH-dependent FMN reductase	305.147	-0.820209	0.380445	-2.15592	0.03109	0.065928
CAETHG_0717_#_transcriptional regulator, HxlR family	330.374	-0.810244	0.351748	-2.30347	0.0212522	0.047693
CAETHG_0718_#_Palmitoyl-CoA hydrolase	349.583	-1.08941	0.343002	-3.17609	0.00149274	0.00458416
CAETHG_0719_#_transcriptional regulator, MarR family	110.834	-0.759661	0.618164	-1.2289	0.21911	0.357984
CAETHG_0720_#_transcription elongation factor GreA	532.244	-1.15078	0.30479	-3.77567	0.000159581	0.000665262
CAETHG_0721_#_phosphoribosyltransferase	102.353	-0.0682198	0.632328	-0.107887	0.914085	0.932001
CAETHG_0722_#_hypothetical protein	77.5891	0.300327	0.732264	0.410135	0.681707	0.878519
CAETHG_0723_#_hypothetical protein	76.6181	0.577787	0.741956	0.778735	0.436136	0.634356
CAETHG_0724_#_4Fe-4S ferredoxin, iron-sulpur binding domain-containing protein	119.126	-0.458562	0.595985	-0.769419	0.441645	0.639716
CAETHG_0725_#_hypothetical protein	119.578	-0.327391	0.577015	-0.567388	0.570451	0.776804
CAETHG_0726_#_hypothetical protein	145.287	-0.586228	0.519196	-1.12911	0.258853	0.41231
CAETHG_0727_#_transcriptional regulator, LytTR family	148.498	-0.500519	0.470805	-1.06311	0.287731	0.449379
CAETHG_0728_#_Citrate transporter	207.192	-0.759019	0.4048	-1.87504	0.0607867	0.117721
CAETHG_0729_#_Auxin Efflux Carrier	315.598	-0.829504	0.356236	-2.32852	0.0198843	0.0450576
CAETHG_0730_#_RNA polymerase, sigma-24 subunit, ECF subfamily	1206.99	-1.106	0.520103	-2.12651	0.0334609	0.0702249
CAETHG_0731_#_hypothetical protein	2000.16	-1.06883	0.458491	-2.3312	0.0197431	0.0448206
CAETHG_0732_#_Fe(3+)-transporting ATPase	1135.64	-1.01045	0.188427	-5.36256	8.20508e-08	1.11144e-06
CAETHG_0733_#_ABC-type transporter, integral membrane subunit	835.816	-1.2118	0.198537	-6.10368	1.03654e-09	2.06045e-08
CAETHG_0734_#_hypothetical protein	2374.57	-0.934662	0.13872	-6.73777	1.60836e-11	5.65818e-10
CAETHG_0735_#_Mannose-1-phosphate guanylyltransferase	682.299	-0.218521	0.465214	-0.46972	0.638555	0.844156
CAETHG_0736_#_glycosyl transferase group 1	800.223	0.0241103	0.388235	0.0621024	0.950481	0.959705
CAETHG_0737_#_hypothetical protein	718.01	0.167185	0.445808	0.375015	0.707649	0.878519
CAETHG_0738_#_Glycerol dehydrogenase	586.776	-1.6646	0.207732	-8.01323	1.11738e-15	8.15521e-14
CAETHG_0739_#_short-chain dehydrogenase/reductase SDR	302.045	-0.884596	0.321054	-2.75528	0.00586412	0.0152206
CAETHG_0740_#_hypothetical protein	353.317	-1.0583	0.288768	-3.66487	0.000247464	0.000971186
CAETHG_0741_#_purine or other phosphorylase family 1	366.149	-1.03898	0.29209	-3.55706	0.000375031	0.00139354
CAETHG_0742_#_hypothetical protein	120.402	-0.434763	0.558867	-0.777936	0.436607	0.634663
CAETHG_0743_#_major facilitator superfamily MFS_1	228.066	-0.438311	0.361836	-1.21135	0.22576	0.3668
CAETHG_0744_#_protein of unknown function DUF1016	1179.05	-0.803097	0.194437	-4.13037	3.62177e-05	0.000187354
CAETHG_0745_#_Ribonuclease Z	136.413	-0.411316	0.530962	-0.774662	0.438539	0.636324
CAETHG_0746_#_helix-turn-helix domain protein	1416.53	0.983456	0.303406	3.24138	0.00118951	0.0037215
CAETHG_0747_#_BirA bifunctional protein, biotin operon repressor and biotin/acetyl-CoA-carboxylase ligase	930.262	-1.86608	0.163267	-11.4296	2.97455e-30	1.45456e-27
CAETHG_0748_#_isoaspartyl dipeptidase	844.329	-1.00175	0.1158	-8.65064	5.12122e-18	5.11076e-16
CAETHG_0749_#_4Fe-4S ferredoxin iron-sulfur binding domain-containing protein	3503.71	-1.51721	0.295085	-5.14161	2.72398e-07	3.16396e-06
CAETHG_0750_#_methyl-accepting chemotaxis sensory transducer	2356.52	-1.14507	0.150446	-7.61117	2.71616e-14	1.62709e-12
CAETHG_0751_#_protein of unknown function DUF815	1273.98	-1.40934	0.229253	-6.1475	7.87144e-10	1.63099e-08
CAETHG_0752_#_Conserved hypothetical protein CHP00268	1058.84	-0.750498	0.211557	-3.5475	0.000388905	0.00144072
CAETHG_0753_#_asparagine synthase (glutamine-hydrolyzing)	11527.3	-0.698601	0.319822	-2.18435	0.0289368	0.0618718
CAETHG_0754_#_polysaccharide deacetylase	11304.7	-0.753109	0.333796	-2.25619	0.0240585	0.0529936
CAETHG_0755_#_Glutaminyl-tRNA synthetase	4651.33	-0.935527	0.177776	-5.26239	1.42191e-07	1.77377e-06
CAETHG_0756_#_membrane protein insertase, YidC/Oxa1 family	1282.09	-1.19532	0.202328	-5.90784	3.46614e-09	6.20858e-08
CAETHG_0757_#_hypothetical protein	618.095	-2.0823	0.247925	-8.3989	4.50687e-17	4.00702e-15
CAETHG_0758_#_putative transcriptional regulator, MerR family	1250.71	-1.09964	0.227907	-4.82497	1.40026e-06	1.22273e-05
CAETHG_0759_#_DegT/DnrJ/EryC1/StrS aminotransferase	2022.65	-0.795112	0.192692	-4.12635	3.68573e-05	0.000189718
CAETHG_0760_#_Glutamine--scyllo-inositol transaminase	2508.62	-0.709586	0.182191	-3.89473	9.83088e-05	0.000435778
CAETHG_0761_#_hypothetical protein	357.996	-1.06644	0.360965	-2.95441	0.0031327	0.00872873
CAETHG_0762_#_D-glucuronyl C5-epimerase domain protein	673.161	-1.16673	0.351658	-3.31779	0.000907319	0.00296379
CAETHG_0763_#_hypothetical protein	155.035	-0.977549	0.56558	-1.7284	0.0839162	0.156145
CAETHG_0764_#_	509.945	-1.31603	0.365193	-3.60366	0.000313765	0.00119382
CAETHG_0766_#_hypothetical protein	273.744	-1.22335	0.468088	-2.61351	0.00896171	0.022313
CAETHG_0767_#_integrase family protein	390.738	-1.13056	0.313132	-3.61049	0.000305624	0.00116742
CAETHG_0768_#_GCN5-related N-acetyltransferase	358.907	-1.08287	0.346455	-3.12556	0.00177469	0.00534375
CAETHG_0769_#_ABC-2 membrane transporter-like protein	234.2	-0.898875	0.358614	-2.50653	0.0121924	0.0292202
CAETHG_0770_#_AAA ATPase	288.327	-0.697018	0.259323	-2.68784	0.00719162	0.0182118
CAETHG_0771_#_transcriptional regulator, AbrB family	168.749	-0.496075	0.36595	-1.35558	0.175232	0.296397
CAETHG_0772_#_Protein of unknown function DUF2127	60.7525	1.11813	0.650138	1.71983	0.0854637	0.158482
CAETHG_0773_#_protein of unknown function DUF1847	776.756	-1.28719	0.216748	-5.93866	2.87356e-09	5.24317e-08
CAETHG_0774_#_SufBD protein	372.535	-1.18115	0.286898	-4.11698	3.83877e-05	0.000196721
CAETHG_0775_#_ABC transporter related protein	137.933	-0.987801	0.460395	-2.14555	0.031909	0.0672854
CAETHG_0776_#_Protein of unknown function DUF318, transmembrane	78.2187	-0.0855758	0.605043	-0.141438	0.887524	0.910562
CAETHG_0777_#_Protein of unknown function DUF318, transmembrane	75.4071	0.192811	0.629569	0.306259	0.759407	0.878519
CAETHG_0778_#_transcriptional regulator, PadR-like family	167.12	-0.937025	0.424729	-2.20617	0.027372	0.0592253
CAETHG_0779_#_Sua5/YciO/YrdC/YwlC family protein	447.882	-1.47923	0.375946	-3.93468	8.33061e-05	0.00037784
CAETHG_0780_#_protein of unknown function DUF362	3517.54	-0.0347641	0.208384	-0.166827	0.867506	0.900514
CAETHG_0781_#_transcriptional regulator, MerR family	134.217	0.136849	0.40229	0.340176	0.733724	0.878519
CAETHG_0782_#_Protein of unknown function DUF2935	101.88	-0.109834	0.461811	-0.237833	0.812011	0.878519
CAETHG_0783_#_hypothetical protein	58.3687	1.25827	0.67572	1.86212	0.0625866	0.120825
CAETHG_0784_#_hypothetical protein	56.9563	1.63526	0.665533	2.45706	0.0140079	0.032932
CAETHG_0785_#_integrase family protein	689.411	-0.276193	0.230189	-1.19985	0.230197	0.373072
CAETHG_0786_#_Radical SAM domain protein	1269.84	-0.101498	0.187876	-0.540238	0.589033	0.794804
CAETHG_0787_#_integral membrane sensor signal transduction histidine kinase	324.944	-0.844959	0.313858	-2.69217	0.00709895	0.0180145
CAETHG_0788_#_two component transcriptional regulator, winged helix family	169.707	-0.314164	0.459916	-0.68309	0.49455	0.69433
CAETHG_0789_#_hypothetical protein	87.2668	0.297019	0.574726	0.516801	0.605295	0.810264
CAETHG_0790_#_hypothetical protein	63.738	1.0127	0.653666	1.54926	0.121319	0.215727
CAETHG_0791_#_ABC transporter related protein	65.9498	0.830702	0.678495	1.22433	0.220828	0.360094
CAETHG_0792_#_Xylose isomerase domain-containing protein TIM barrel	255.309	-0.674076	0.278542	-2.42002	0.0155197	0.0361388
CAETHG_0793_#_hypothetical protein	117.486	-0.581807	0.542017	-1.07341	0.283087	0.444254
CAETHG_0794_#_DNA mismatch repair protein MutS domain protein	505.995	-1.23609	0.237489	-5.20485	1.94155e-07	2.35587e-06
CAETHG_0795_#_Flavodoxin domain containing protein	297.997	-0.937603	0.318292	-2.94573	0.00322191	0.00891632
CAETHG_0796_#_MATE efflux family protein	91.15	-0.238694	0.574028	-0.415823	0.67754	0.878519
CAETHG_0797_#_transcriptional regulator, MarR family	201.719	-0.647497	0.384155	-1.68551	0.09189	0.168356
CAETHG_0798_#_hypothetical protein	56.9028	1.43833	0.681866	2.1094	0.0349103	0.072767
CAETHG_0799_#_Phosphonate-transporting ATPase	61.6367	1.23031	0.642333	1.91537	0.0554451	0.108494
CAETHG_0800_#_hypothetical protein	78.2565	0.928295	0.588238	1.57809	0.114544	0.205172
CAETHG_0801_#_hypothetical protein	66.5535	0.927663	0.650244	1.42664	0.153684	0.264339
CAETHG_0802_#_hypothetical protein	340.885	-0.72901	0.291759	-2.49868	0.0124659	0.0297938
CAETHG_0803_#_two component transcriptional regulator, winged helix family	1613.15	-0.693239	0.212172	-3.26734	0.00108563	0.0034562
CAETHG_0804_#_Phosphonate-transporting ATPase	644.993	-0.376899	0.216111	-1.74401	0.0811581	0.151938
CAETHG_0805_#_protein of unknown function DUF214	1823.76	-0.206463	0.19257	-1.07214	0.283655	0.44486
CAETHG_0806_#_GCN5-related N-acetyltransferase	106.392	-0.561915	0.534326	-1.05163	0.292968	0.455956
CAETHG_0807_#_hypothetical protein	58.5101	1.01758	0.691258	1.47207	0.141002	0.245898
CAETHG_0808_#_protein of unknown function DUF1113	248.138	-0.63254	0.29128	-2.17159	0.029887	0.063653
CAETHG_0809_#_hypothetical protein	59.0391	1.12618	0.692835	1.62547	0.104062	0.188678
CAETHG_0810_#_hypothetical protein	149.498	-0.710048	0.418272	-1.69758	0.0895876	0.164569
CAETHG_0811_#_hypothetical protein	204.413	-0.754624	0.33932	-2.22393	0.0261531	0.056966
CAETHG_0812_#_Hydroxylamine reductase	6002.57	-1.46782	0.377965	-3.88349	0.000102968	0.000453845
CAETHG_0813_#_hypothetical protein	189.028	-1.03341	0.407355	-2.53687	0.011185	0.0270497
CAETHG_0814_#_hypothetical protein	1574.59	-0.903207	0.243667	-3.70672	0.000209959	0.000840869
CAETHG_0815_#_hypothetical protein	394.118	-0.863243	0.384239	-2.24663	0.0246636	0.0540829
CAETHG_0816_#_gluconate transporter	96.0089	-0.0136702	0.51254	-0.0266714	0.978722	0.982943
CAETHG_0817_#_Glucarate dehydratase	205.1	-0.967673	0.420636	-2.3005	0.02142	0.0479596
CAETHG_0818_#_hypothetical protein	79.9265	0.288003	0.671813	0.428696	0.668145	0.875932
CAETHG_0819_#_anion transporter	131.608	-0.235297	0.509318	-0.461985	0.644092	0.849639
CAETHG_0820_#_Spermidine synthase	940.293	-1.32769	0.217996	-6.09042	1.12618e-09	2.22956e-08
CAETHG_0821_#_Methylglyoxal reductase (NADPH-dependent)	481.111	-1.17579	0.35351	-3.32606	0.000880829	0.00289272
CAETHG_0822_#_transcriptional regulator, CdaR	343.247	-1.02203	0.395115	-2.58666	0.00969118	0.0238981
CAETHG_0823_#_Dihydrodipicolinate synthase	122.055	-0.226717	0.487393	-0.465163	0.641815	0.84732
CAETHG_0824_#_Sporulation stage 0, Spo0E-like regulatory phosphatase	81.1304	0.922336	0.629675	1.46478	0.14298	0.248728
CAETHG_0825_#_Adenosine deaminase	1172.95	-0.475838	0.301141	-1.58011	0.114081	0.204492
CAETHG_0826_#_diguanylate cyclase	1787.13	-0.829353	0.209802	-3.95304	7.7166e-05	0.000355221
CAETHG_0827_#_serine phosphatase	2333.55	-1.76223	0.164303	-10.7255	7.72884e-27	2.09967e-24
CAETHG_0828_#_protein of unknown function DUF1987-containing protein	849.603	-2.10951	0.198968	-10.6023	2.90874e-26	7.48617e-24
CAETHG_0829_#_hypothetical protein	1252.83	-1.79938	0.135462	-13.2833	2.89317e-40	2.02109e-37
CAETHG_0830_#_Protein of unknown function DUF4317	332.331	-1.40049	0.32905	-4.25615	2.07976e-05	0.0001157
CAETHG_0831_#_HesB-related (seleno)protein	1050.48	-0.744166	0.250317	-2.9729	0.00295003	0.00827159
CAETHG_0832_#_tRNA sulfurtransferase	488.992	-1.19548	0.275696	-4.33623	1.4495e-05	8.48869e-05
CAETHG_0833_#_Cysteine desulfurase	367.018	-1.26985	0.324622	-3.91178	9.16199e-05	0.000409152
CAETHG_0834_#_polysaccharide deacetylase	102.81	-0.0976822	0.567166	-0.172229	0.863258	0.897841
CAETHG_0835_#_putative protein family UPF0302	261.999	-0.834891	0.350306	-2.38332	0.0171574	0.0394822
CAETHG_0836_#_hypothetical protein	152.842	-0.407082	0.472699	-0.861186	0.389135	0.57896
CAETHG_0837_#_hypothetical protein	123.341	-0.142031	0.498714	-0.284794	0.775802	0.878519
CAETHG_0838_#_Helicase superfamily 1 UvrD-related protein	576.715	-1.47297	0.231767	-6.35538	2.07908e-10	5.26772e-09
CAETHG_0839_#_hypothetical protein	529.731	-1.41803	0.280456	-5.05614	4.27825e-07	4.66979e-06
CAETHG_0840_#_Cyclopropane-fatty-acyl-phospholipid synthase	2820.94	-1.50173	0.265692	-5.65215	1.58453e-08	2.43659e-07
CAETHG_0841_#_putative signal transduction protein with CBS domain containing protein	1258.37	-1.82448	0.226273	-8.06321	7.4319e-16	5.59107e-14
CAETHG_0842_#_Sporulation stage 0, Spo0E-like regulatory phosphatase	69.1545	1.34967	0.670716	2.01228	0.0441902	0.0892932
CAETHG_0843_#_regulator B protein	326.846	-0.699638	0.340253	-2.05623	0.0397603	0.0817267
CAETHG_0844_#_signal transduction histidine kinase regulating citrate/malate metabolism	1197.97	-0.88593	0.176077	-5.0315	4.86645e-07	5.13973e-06
CAETHG_0845_#_AgrD family protein	1788.15	0.221993	0.247246	0.897866	0.369257	0.554737
CAETHG_0846_#_hypothetical protein	653.22	-1.18506	0.27106	-4.37197	1.23132e-05	7.34289e-05
CAETHG_0847_#_diguanylate cyclase/phosphodiesterase	1535.34	-1.41923	0.206109	-6.88583	5.74514e-12	2.17781e-10
CAETHG_0848_#_RNA binding S1 domain protein	755.533	-1.63724	0.212304	-7.71176	1.24097e-14	7.88095e-13
CAETHG_0849_#_peptidase S58 DmpA	444.72	-1.15923	0.324121	-3.57654	0.000348175	0.00131372
CAETHG_0850_#_ECF transporter, substrate-specific component	2473.45	-0.651472	0.231935	-2.80885	0.00497181	0.0131631
CAETHG_0851_#_hypothetical protein	136.709	-0.6101	0.564421	-1.08093	0.279728	0.440112
CAETHG_0852_#_hypothetical protein	260.702	-1.06018	0.448992	-2.36124	0.0182141	0.041698
CAETHG_0853_#_small acid-soluble spore protein alpha/beta type	91.6264	0.449664	0.650962	0.690768	0.489712	0.689318
CAETHG_0854_#_cobalt ABC transporter, ATPase subunit	731.482	-0.69731	0.276677	-2.52031	0.0117253	0.0282169
CAETHG_0855_#_cobalt ABC transporter, inner membrane subunit CbiQ	484.768	-0.531342	0.3762	-1.41239	0.157835	0.270431
CAETHG_0856_#_cell wall binding repeat 2-containing protein	2802.47	-0.988732	0.161424	-6.12508	9.06397e-10	1.83152e-08
CAETHG_0857_#_protein of unknown function DUF503	411.652	-1.00857	0.304034	-3.31731	0.000908894	0.00296695
CAETHG_0858_#_hypothetical protein	85.3626	1.33979	0.703063	1.90565	0.0566957	0.110631
CAETHG_0859_#_cytochrome b5	86.5416	0.949304	0.6782	1.39974	0.161591	0.276094
CAETHG_0860_#_hydrogenase maturation protease	85.7077	1.24342	0.714551	1.74014	0.0818345	0.152854
CAETHG_0861_#_Cytochrome-c3 hydrogenase	93.9572	0.866742	0.680518	1.27365	0.202787	0.334897
CAETHG_0862_#_hydrogenase (NiFe) small subunit HydA	84.4851	1.33845	0.72295	1.85137	0.0641167	0.123389
CAETHG_0863_#_hypothetical protein	188.969	0.062318	0.405252	0.153776	0.877787	0.903875
CAETHG_0864_#_hypothetical protein	216.983	-0.0842519	0.399779	-0.210746	0.833085	0.878519
CAETHG_0865_#_major facilitator superfamily MFS_1	193.433	0.286979	0.379503	0.756197	0.449531	0.648786
CAETHG_0866_#_major facilitator superfamily MFS_1	166.149	-0.157748	0.523662	-0.30124	0.763232	0.878519
CAETHG_0867_#_2,4-dienoyl-CoA reductase (NADPH)	186.701	0.132364	0.49622	0.266745	0.789666	0.878519
CAETHG_0868_#_Xylose isomerase domain-containing protein TIM barrel	121.539	0.717331	0.533625	1.34426	0.178865	0.301084
CAETHG_0869_#_NADPH dehydrogenase, Dihydrolipoyl dehydrogenase	156.677	-0.151027	0.493868	-0.305803	0.759755	0.878519
CAETHG_0870_#_Shikimate dehydrogenase	160.083	-0.282964	0.525856	-0.538101	0.590508	0.795916
CAETHG_0871_#_3-dehydroquinate dehydratase	147.748	-0.300003	0.508961	-0.589441	0.555565	0.759707
CAETHG_0872_#_transcriptional regulator, LysR family	289.537	-0.671035	0.412541	-1.62659	0.103825	0.188387
CAETHG_0873_#_protein of unknown function DUF192	178.783	-0.0704293	0.515248	-0.13669	0.891276	0.912741
CAETHG_0874_#_Type II secretion system F domain-containing protein	127.324	0.363778	0.595945	0.610422	0.541582	0.744141
CAETHG_0875_#_Type II secretion system F domain-containing protein	100.359	0.91531	0.626881	1.4601	0.144262	0.25069
CAETHG_0876_#_type II secretion system protein E	106.179	0.895909	0.609218	1.47059	0.141403	0.24651
CAETHG_0877_#_hypothetical protein	93.5506	1.28101	0.662931	1.93234	0.0533171	0.104918
CAETHG_0878_#_response regulator receiver protein	99.9753	1.09123	0.637344	1.71216	0.0868675	0.160649
CAETHG_0879_#_Flp pilus assembly protein CpaB	100.968	0.808813	0.632493	1.27877	0.200978	0.332134
CAETHG_0880_#_hypothetical protein	100.71	0.883279	0.629441	1.40327	0.160535	0.274577
CAETHG_0881_#_TadE family protein	94.7817	1.12553	0.654219	1.72041	0.0853576	0.158402
CAETHG_0882_#_Flp/Fap pilin component	94.5183	1.30451	0.665326	1.96071	0.049913	0.0989759
CAETHG_0883_#_two component transcriptional regulator, LuxR family	101.074	0.904336	0.622195	1.45346	0.146096	0.253427
CAETHG_0884_#_DegS sensor signal transduction histidine kinase	102.124	0.940447	0.616181	1.52625	0.126947	0.224999
CAETHG_0885_#_peptidase A24A prepilin type IV	96.4914	1.122	0.654056	1.71545	0.0862636	0.159723
CAETHG_0886_#_hypothetical protein	6251.05	-1.75279	0.233386	-7.51028	5.9003e-14	3.35494e-12
CAETHG_0887_#_Rubrerythrin	11071.2	-1.44664	0.208519	-6.93772	3.98475e-12	1.61037e-10
CAETHG_0888_#_Transposase DDE domain containing protein	11900.8	-0.966729	0.208025	-4.64718	3.36509e-06	2.53158e-05
CAETHG_0889_#_Phosphonate-transporting ATPase	1075.83	-0.755572	0.15201	-4.97054	6.67668e-07	6.56049e-06
CAETHG_0890_#_polar amino acid ABC transporter, inner membrane subunit	1162.8	-0.707577	0.157775	-4.48473	7.30072e-06	4.74741e-05
CAETHG_0891_#_ABC-type transporter, periplasmic subunit family 3	1606.55	-0.792752	0.119827	-6.61582	3.69504e-11	1.18096e-09
CAETHG_0892_#_hypothetical protein	3655.62	-1.20596	0.19682	-6.12725	8.94127e-10	1.81422e-08
CAETHG_0893_#_CBS domain containing membrane protein	2335.72	-1.49664	0.179176	-8.35288	6.66169e-17	5.81708e-15
CAETHG_0894_#_hypothetical protein	1682.27	-1.82036	0.190003	-9.5807	9.63915e-22	1.34673e-19
CAETHG_0895_#_HNH endonuclease	1339.79	-1.67101	0.220056	-7.59357	3.1122e-14	1.81174e-12
CAETHG_0896_#_Cardiolipin synthase	915.561	-1.13047	0.226225	-4.99714	5.81881e-07	5.92791e-06
CAETHG_0897_#_Fructose-1,6-bisphosphatase class 3	5784.16	-1.01669	0.211102	-4.81614	1.46362e-06	1.26899e-05
CAETHG_0898_#_phosphoglucomutase/phosphomannomutase alpha/beta/alpha domain I	833.501	-1.16075	0.184218	-6.30097	2.95791e-10	7.11548e-09
CAETHG_0899_#_heavy metal translocating P-type ATPase	296.743	0.0352673	0.423989	0.0831798	0.933709	0.948594
CAETHG_0900_#_40-residue YVTN family beta-propeller repeat protein	460.798	-1.0799	0.24771	-4.35952	1.30348e-05	7.74487e-05
CAETHG_0901_#_ErfK/YbiS/YcfS/YnhG family protein	542.468	-1.17773	0.196359	-5.99785	1.99947e-09	3.76053e-08
CAETHG_0902_#_hypothetical protein	182.185	-0.862478	0.412788	-2.0894	0.036672	0.0759857
CAETHG_0903_#_Shikimate kinase	2086.76	-2.56169	0.190289	-13.4621	2.61436e-41	2.55684e-38
CAETHG_0904_#_Shikimate dehydrogenase	4046.31	-2.0765	0.145134	-14.3075	1.96589e-46	4.8066e-43
CAETHG_0905_#_Prephenate dehydratase	7710.72	-1.95318	0.176794	-11.0477	2.2479e-28	7.8516e-26
CAETHG_0906_#_Chorismate synthase	7200.58	-1.92448	0.171543	-11.2187	3.30227e-29	1.24216e-26
CAETHG_0907_#_3-phosphoshikimate 1-carboxyvinyltransferase	6993.79	-1.90119	0.136519	-13.9262	4.39398e-44	5.37164e-41
CAETHG_0908_#_3-dehydroquinate synthase	6600.15	-2.29148	0.139522	-16.4238	1.29226e-60	6.31918e-57
CAETHG_0909_#_Prephenate dehydrogenase	6888.51	-1.99924	0.199236	-10.0345	1.07485e-23	1.81242e-21
CAETHG_0910_#_phospho-2-dehydro-3-deoxyheptonate aldolase	11573	-1.64822	0.211303	-7.80029	6.1766e-15	4.02715e-13
CAETHG_0911_#_hypothetical protein	1376.81	0.0814213	0.307324	0.264936	0.791059	0.878519
CAETHG_0912_#_CHAP domain containing protein	9898.06	-0.0701087	0.186007	-0.376914	0.706238	0.878519
CAETHG_0913_#_response regulator receiver protein	918.018	-0.638128	0.229571	-2.77965	0.00544169	0.0142757
CAETHG_0914_#_short-chain dehydrogenase/reductase SDR	279.929	-0.770136	0.409561	-1.88039	0.0600547	0.116488
CAETHG_0915_#_	176.169	-0.00736518	0.473546	-0.0155533	0.987591	0.989209
CAETHG_0917_#_ACT domain-containing protein	1779.41	-1.14313	0.180768	-6.32377	2.5525e-10	6.36823e-09
CAETHG_0918_#_UPF0210 protein	7231.66	-0.992936	0.203666	-4.87532	1.08631e-06	9.8856e-06
CAETHG_0919_#_putative metal dependent phosphohydrolase	5127.02	-1.04494	0.204667	-5.10556	3.29817e-07	3.70759e-06
CAETHG_0920_#_methyl-accepting chemotaxis sensory transducer	3159.61	-0.824437	0.134478	-6.13062	8.75358e-10	1.78354e-08
CAETHG_0921_#_hypothetical protein	555.418	-0.97704	0.276483	-3.53381	0.000409615	0.0015049
CAETHG_0922_#_hypothetical protein	478.194	-0.88553	0.298593	-2.96567	0.00302021	0.00845383
CAETHG_0923_#_GCN5-related N-acetyltransferase	480.185	-0.864285	0.350488	-2.46595	0.0136651	0.0322345
CAETHG_0924_#_UDP-glucuronosyl/UDP-glucosyltransferase	1201.38	-0.888057	0.265185	-3.34882	0.000811567	0.00269756
CAETHG_0925_#_Protein of unknown function DUF2000	457.622	-1.02032	0.290557	-3.5116	0.000445421	0.00161461
CAETHG_0926_#_transcriptional regulator, AraC family	705.897	-1.538	0.279654	-5.49966	3.80522e-08	5.48161e-07
CAETHG_0927_#_hypothetical protein	124.047	1.14547	0.532164	2.15248	0.0313598	0.0663276
CAETHG_0928_#_pyruvate ferredoxin/flavodoxin oxidoreductase	695.851	-0.652171	0.295522	-2.20685	0.0273248	0.0591754
CAETHG_0929_#_Protein of unknown function DUF3787	143.409	0.685149	0.49898	1.3731	0.169721	0.288473
CAETHG_0930_#_Exo-poly-alpha-galacturonosidase	1164.11	-1.01039	0.270358	-3.73723	0.00018606	0.000757636
CAETHG_0931_#_AAA ATPase	584.038	-1.03449	0.240361	-4.30391	1.67813e-05	9.57535e-05
CAETHG_0932_#_transcriptional regulator, IclR family	520.368	-1.01745	0.280383	-3.6288	0.000284744	0.00109897
CAETHG_0933_#_Aspartate transaminase	963.612	-0.982048	0.315924	-3.10849	0.00188045	0.00563975
CAETHG_0934_#_nitroreductase	1496.61	-1.35018	0.320026	-4.21897	2.45422e-05	0.000133494
CAETHG_0935_#_hypothetical protein	672.595	-1.18374	0.314518	-3.76367	0.000167437	0.000693284
CAETHG_0936_#_transcriptional regulator, TetR family	471.017	-1.45824	0.33685	-4.32905	1.49752e-05	8.697e-05
CAETHG_0937_#_transcriptional regulator, GntR family with aminotransferase domain containing protein	51267.5	-0.899514	0.497793	-1.807	0.0707617	0.134431
CAETHG_0938_#_aspartate racemase	21728.6	-0.929718	0.521883	-1.78147	0.0748361	0.141238
CAETHG_0939_#_drug resistance transporter, EmrB/QacA subfamily	5738.16	-0.643574	0.553353	-1.16304	0.244812	0.393405
CAETHG_0940_#_transcriptional regulator, TetR family	807.469	-1.12033	0.265779	-4.21525	2.49496e-05	0.000135259
CAETHG_0941_#_SEC-C motif domain protein	936.353	-1.46099	0.211741	-6.8999	5.20395e-12	2.01963e-10
CAETHG_0942_#_protein of unknown function DUF81	167.765	-0.0648141	0.49628	-0.1306	0.896092	0.916138
CAETHG_0943_#_CoA-disulfide reductase	611.623	-1.51874	0.325644	-4.66381	3.10408e-06	2.39039e-05
CAETHG_0944_#_Methyltransferase type 11	221.209	-0.632489	0.45329	-1.39533	0.162917	0.278067
CAETHG_0945_#_hypothetical protein	131.326	0.754532	0.571667	1.31988	0.186875	0.312096
CAETHG_0946_#_C_GCAxxG_C_C family protein	165.964	-0.363242	0.514808	-0.705588	0.480444	0.679868
CAETHG_0947_#_regulatory protein ArsR	200.82	-0.362208	0.429322	-0.843675	0.398851	0.590846
CAETHG_0948_#_Protein of unknown function DUF318, transmembrane	233.492	-0.84298	0.438913	-1.92061	0.0547812	0.107367
CAETHG_0949_#_redox-active disulfide protein 2	325.47	-1.02054	0.375179	-2.72013	0.00652555	0.0167506
CAETHG_0950_#_transcriptional regulator, ArsR family	424.57	-1.05222	0.315684	-3.33316	0.000858667	0.00282753
CAETHG_0951_#_protein of unknown function DUF421	128.817	1.02414	0.510593	2.00578	0.0448794	0.0904992
CAETHG_0952_#_hypothetical protein	124.264	1.00189	0.543989	1.84175	0.0655114	0.125825
CAETHG_0953_#_Na(+)/H(+) antiporter nhaA	181.213	-0.223116	0.455172	-0.49018	0.624006	0.828057
CAETHG_0954_#_transposase IS200-family protein	300.417	-0.461772	0.338222	-1.36529	0.172161	0.292213
CAETHG_0955_#_Protein of unknown function DUF2680	288.676	-0.976881	0.448711	-2.17708	0.0294743	0.0629385
CAETHG_0956_#_two component transcriptional regulator, winged helix family	155.903	0.0834786	0.484599	0.172263	0.863231	0.897841
CAETHG_0957_#_integral membrane sensor signal transduction histidine kinase	187.226	-0.248122	0.438188	-0.566246	0.571226	0.777644
CAETHG_0958_#_Protein of unknown function DUF2078, membrane	138.212	0.562501	0.525504	1.0704	0.284438	0.445659
CAETHG_0959_#_hypothetical protein	216.033	0.0448585	0.38293	0.117146	0.906745	0.925095
CAETHG_0960_#_HxlR family transcriptional regulator	120.371	1.33629	0.571388	2.33867	0.0193528	0.0439959
CAETHG_0961_#_peptidase M24	471.989	-0.94479	0.339972	-2.77903	0.00545222	0.0142956
CAETHG_0962_#_esterase	134.382	0.574178	0.572248	1.00337	0.315682	0.485741
CAETHG_0963_#_hypothetical protein	148.952	0.254845	0.514579	0.49525	0.620423	0.824645
CAETHG_0964_#_tRNA (guanine-N(7)-)-methyltransferase	160.81	0.170997	0.512574	0.333605	0.738677	0.878519
CAETHG_0965_#_hypothetical protein	377.664	-0.80897	0.273835	-2.95422	0.0031346	0.00872903
CAETHG_0966_#_peptidase M50	812.224	-1.01155	0.213951	-4.72797	2.26771e-06	1.82989e-05
CAETHG_0967_#_hypothetical protein	866.607	-1.77326	0.251306	-7.05618	1.71147e-12	7.60827e-11
CAETHG_0968_#_Protein of unknown function DUF2233, periplasmic	707.022	-1.76284	0.249783	-7.05749	1.69534e-12	7.60569e-11
CAETHG_0969_#_PhoH family protein	1524.96	-1.41439	0.240703	-5.87607	4.20119e-09	7.36337e-08
CAETHG_0970_#_hypothetical protein	453.853	-1.22863	0.315121	-3.89892	9.66226e-05	0.000429873
CAETHG_0971_#_small acid-soluble spore protein alpha/beta type	118.52	1.59502	0.603491	2.64299	0.00821782	0.0206183
CAETHG_0972_#_cell wall binding repeat 2-containing protein	648.446	-0.488753	0.29887	-1.63534	0.101978	0.18538
CAETHG_0973_#_hypothetical protein	289.93	-0.494419	0.335062	-1.47561	0.14005	0.244674
CAETHG_0974_#_NADPH-dependent FMN reductase	3291.23	-0.932909	0.192829	-4.83801	1.31147e-06	1.15343e-05
CAETHG_0975_#_hypothetical protein	152.303	0.444712	0.493314	0.901478	0.367334	0.552187
CAETHG_0976_#_Protein of unknown function DUF3189	142.729	0.647273	0.534363	1.2113	0.225781	0.3668
CAETHG_0977_#_superoxide dismutase copper/zinc binding protein	164.955	0.546688	0.417328	1.30997	0.190205	0.3169
CAETHG_0978_#_Coat F domain protein	160.556	0.232304	0.471314	0.492885	0.622094	0.825967
CAETHG_0979_#_hypothetical protein	127.652	1.15969	0.522445	2.21974	0.0264366	0.0575066
CAETHG_0980_#_small acid-soluble spore protein, H-type	169.003	0.190974	0.429194	0.44496	0.656348	0.863245
CAETHG_0981_#_hypothetical protein	325.101	-0.731591	0.359715	-2.03381	0.0419712	0.0853741
CAETHG_0982_#_3-oxoacyl-(acyl-carrier-protein) reductase	798.109	-1.23604	0.230821	-5.35496	8.55737e-08	1.1496e-06
CAETHG_0983_#_2,4-dienoyl-CoA reductase (NADPH)	14075.4	-1.22888	0.190774	-6.44153	1.18273e-10	3.3049e-09
CAETHG_0984_#_transcriptional regulator, PadR-like family	247.456	-0.17126	0.34207	-0.500657	0.616612	0.821142
CAETHG_0985_#_PrcB C-terminal domain containing protein	825.777	-0.867971	0.256068	-3.3896	0.000699937	0.00237852
CAETHG_0986_#_protein of unknown function DUF4367	209.232	-0.0597959	0.49008	-0.122012	0.902889	0.922316
CAETHG_0987_#_RNA polymerase, sigma-24 subunit, ECF subfamily	175.969	0.141209	0.410927	0.343634	0.731121	0.878519
CAETHG_0988_#_cell wall binding repeat 2-containing protein	304.727	0.545818	0.357209	1.52801	0.126511	0.224388
CAETHG_0989_#_Adenine deaminase	234.203	-0.356545	0.416846	-0.855339	0.392363	0.582658
CAETHG_0990_#_CMP/dCMP deaminase zinc-binding protein	151.976	0.272753	0.490394	0.556192	0.57808	0.784397
CAETHG_0991_#_molybdopterin dehydrogenase FAD-binding protein	160.965	0.330245	0.510964	0.646318	0.518073	0.720012
CAETHG_0992_#_Xanthine dehydrogenase	134.086	0.777812	0.513494	1.51474	0.129837	0.22929
CAETHG_0993_#_Xanthine dehydrogenase	181.594	-0.112371	0.384862	-0.291978	0.770303	0.878519
CAETHG_0994_#_peptidase M20	140.869	0.712978	0.527019	1.35285	0.176104	0.29746
CAETHG_0995_#_N-acyl-D-glutamate deacylase	154.144	0.309424	0.478646	0.646457	0.517984	0.720012
CAETHG_0996_#_ABC-type transporter, integral membrane subunit	137.295	0.876884	0.53192	1.64853	0.0992448	0.180882
CAETHG_0997_#_ABC-type transporter, integral membrane subunit	146.192	0.489251	0.436029	1.12206	0.261836	0.415494
CAETHG_0998_#_Monosaccharide-transporting ATPase	155.965	0.0949434	0.491496	0.193172	0.846824	0.884818
CAETHG_0999_#_basic membrane lipoprotein	161.585	0.294099	0.519891	0.565694	0.571602	0.777938
CAETHG_1000_#_YheO-like domain-containing protein	825.157	-0.926376	0.293914	-3.15186	0.00162235	0.0049214
CAETHG_1001_#_glycoside hydrolase family 25	295.849	-0.424964	0.31333	-1.35628	0.17501	0.296124
CAETHG_1002_#_hypothetical protein	123.301	1.21183	0.562965	2.15259	0.0313511	0.0663276
CAETHG_1003_#_response regulator receiver protein	389.46	-1.01379	0.272942	-3.71429	0.000203774	0.000820802
CAETHG_1004_#_PAS/PAC sensor hybrid histidine kinase	1601.88	-1.53772	0.222256	-6.91868	4.5588e-12	1.8124e-10
CAETHG_1005_#_metal dependent phosphohydrolase	629.81	-1.57145	0.270537	-5.80866	6.29762e-09	1.06928e-07
CAETHG_1006_#_two component transcriptional regulator, LytTR family	218.197	-0.194167	0.352656	-0.550585	0.581918	0.788031
CAETHG_1007_#_hypothetical protein	225.012	-0.171799	0.343763	-0.499759	0.617245	0.821464
CAETHG_1008_#_ATP-binding region ATPase domain protein	278.247	-0.357298	0.337313	-1.05925	0.289487	0.4514
CAETHG_1009_#_hypothetical protein	336.906	-0.771089	0.296467	-2.60093	0.0092972	0.023088
CAETHG_1010_#_hypothetical protein	576.644	-0.93419	0.263575	-3.54431	0.000393647	0.00145608
CAETHG_1011_#_hypothetical protein	193.56	-0.319786	0.401789	-0.795905	0.426087	0.622704
CAETHG_1012_#_Glyoxylate reductase (NADP(+))	413.927	-0.721583	0.297533	-2.42522	0.0152991	0.0356875
CAETHG_1013_#_integral membrane sensor signal transduction histidine kinase	547.327	-0.797224	0.267478	-2.98052	0.00287762	0.00811442
CAETHG_1014_#_two component transcriptional regulator, winged helix family	370.773	-0.1957	0.280463	-0.697773	0.485319	0.685107
CAETHG_1015_#_protein of unknown function DUF214	785.844	-0.663973	0.263366	-2.5211	0.0116988	0.0281868
CAETHG_1016_#_Sulfate-transporting ATPase	553.958	-0.553498	0.28185	-1.9638	0.0495528	0.0983813
CAETHG_1017_#_hypothetical protein	283.581	-0.715706	0.341182	-2.09772	0.0359294	0.0747638
CAETHG_1018_#_hypothetical protein	496.073	-0.660505	0.298673	-2.21147	0.0270034	0.0585314
CAETHG_1019_#_hypothetical protein	971.48	-0.693591	0.248163	-2.7949	0.00519166	0.0136784
CAETHG_1020_#_hypothetical protein	409.063	-0.545407	0.282929	-1.92771	0.0538907	0.105791
CAETHG_1021_#_type III restriction protein res subunit	877.456	-0.7417	0.275403	-2.69315	0.0070781	0.0179896
CAETHG_1022_#_hypothetical protein	222.3	0.167677	0.358929	0.467159	0.640386	0.846119
CAETHG_1023_#_hypothetical protein	187.662	-0.212624	0.401233	-0.529926	0.596164	0.80111
CAETHG_1024_#_hypothetical protein	238.282	-0.380435	0.381544	-0.997092	0.31872	0.489953
CAETHG_1025_#_signal transduction histidine kinase regulating citrate/malate metabolism	163.947	0.113337	0.458348	0.247272	0.804698	0.878519
CAETHG_1026_#_two component transcriptional regulator, LytTR family	131.808	1.02825	0.544814	1.88733	0.0591154	0.11494
CAETHG_1027_#_esterase	277.652	-0.494841	0.357076	-1.38582	0.165803	0.282599
CAETHG_1028_#_putative transcriptional regulator, PucR family	380.992	-0.779882	0.299711	-2.60212	0.00926501	0.0230353
CAETHG_1029_#_NADPH-dependent FMN reductase	228.595	-0.304613	0.404551	-0.752967	0.45147	0.650561
CAETHG_1030_#_protein of unknown function DUF1097	130.192	0.964044	0.540028	1.78517	0.0742333	0.140295
CAETHG_1031_#_hypothetical protein	171.919	0.266189	0.406619	0.65464	0.5127	0.714681
CAETHG_1032_#_fumarate reductase/succinate dehydrogenase flavoprotein domain protein	279.294	-0.460867	0.315849	-1.45913	0.144528	0.250974
CAETHG_1033_#_Pyridine nucleotide-disulfide oxidoreductase, FAD/NAD(P)-binding domain containing protein	189.723	-0.0838653	0.411863	-0.203624	0.838647	0.879473
CAETHG_1034_#_DNA modification/repair radical SAM protein, putative	1529.08	-1.235	0.203246	-6.07637	1.22933e-09	2.41423e-08
CAETHG_1035_#_DNA metabolism protein, putative	424.676	-0.951966	0.276466	-3.44333	0.000574594	0.00199983
CAETHG_1036_#_hypothetical protein	208.385	-0.414881	0.34725	-1.19476	0.232179	0.375853
CAETHG_1037_#_Uroporphyrinogen decarboxylase (URO-D)	323.485	-0.294071	0.320998	-0.916116	0.359606	0.54264
CAETHG_1038_#_cell wall binding repeat 2-containing protein	729.183	-0.781405	0.277525	-2.81562	0.00486839	0.0129313
CAETHG_1039_#_hypothetical protein	133.86	1.10517	0.459142	2.40704	0.0160825	0.0372012
CAETHG_1040_#_Tail Collar domain protein	148.747	0.771509	0.47723	1.61664	0.105956	0.191898
CAETHG_1041_#_GCN5-related N-acetyltransferase	119.472	1.56228	0.54659	2.85824	0.00425998	0.0114963
CAETHG_1042_#_hypothetical protein	123.214	1.56052	0.523601	2.98037	0.00287904	0.00811442
CAETHG_1043_#_hypothetical protein	376.12	-0.692475	0.297532	-2.3274	0.0199442	0.0451515
CAETHG_1044_#_DNA metabolism protein, putative	438.792	-0.967334	0.27786	-3.48137	0.00049885	0.00177668
CAETHG_1045_#_methyl-accepting chemotaxis sensory transducer	574.799	-0.638734	0.246661	-2.58952	0.00961093	0.0237601
CAETHG_1046_#_hypothetical protein	131.841	1.01966	0.495382	2.05834	0.0395576	0.0814814
CAETHG_1047_#_transcriptional regulator, LysR family	199.228	-0.108659	0.420703	-0.258279	0.796192	0.878519
CAETHG_1048_#_methyl-accepting chemotaxis sensory transducer with Cache sensor	135.192	0.858451	0.49566	1.73194	0.0832851	0.155089
CAETHG_1049_#_YidE/YbjL duplication	126.175	1.12545	0.491864	2.28813	0.0221302	0.049279
CAETHG_1050_#_PrpF protein	119.279	1.64788	0.589675	2.79456	0.00519698	0.0136851
CAETHG_1051_#_aconitate hydratase	117.035	1.62963	0.580883	2.80544	0.00502482	0.0132818
CAETHG_1052_#_citrate lyase, alpha subunit	285.413	-0.652404	0.284521	-2.29299	0.0218487	0.0487529
CAETHG_1053_#_citrate lyase, beta subunit	190.431	-0.0967721	0.457483	-0.211531	0.832473	0.878519
CAETHG_1054_#_Citrate lyase acyl carrier protein	137.036	0.874583	0.493136	1.77351	0.0761437	0.14354
CAETHG_1055_#_malic protein NAD-binding protein	297.429	-0.70978	0.279589	-2.53866	0.0111278	0.0269382
CAETHG_1056_#_transcriptional regulator, GntR family	1408.09	-0.899864	0.220904	-4.07355	4.6301e-05	0.000229626
CAETHG_1057_#_protein of unknown function DUF894 DitE	119.932	1.37486	0.563204	2.44114	0.0146411	0.0342725
CAETHG_1058_#_S-adenosylhomocysteine deaminase	195.416	0.0515937	0.388662	0.132747	0.894393	0.915167
CAETHG_1059_#_NADP-dependent oxidoreductase domain containing protein	1602.37	-0.752357	0.225235	-3.34033	0.000836795	0.00276481
CAETHG_1060_#_Phosphinothricin acetyltransferase	404.275	-0.939699	0.264513	-3.55256	0.000381502	0.00141651
CAETHG_1061_#_methyl-accepting chemotaxis sensory transducer	519.56	-0.8669	0.252698	-3.43058	0.000602302	0.00207705
CAETHG_1062_#_putative methyl-accepting chemotaxis sensory transducer	657.745	-0.982196	0.268174	-3.66254	0.00024973	0.000977725
CAETHG_1063_#_YoaP-like domain containing protein	373.942	-0.570453	0.290466	-1.96392	0.0495389	0.0983813
CAETHG_1064_#_methyl-accepting chemotaxis sensory transducer	6957.43	-0.760462	0.2032	-3.74242	0.000182255	0.000745798
CAETHG_1065_#_Phosphoglycerate dehydrogenase	4256.2	-0.971845	0.183531	-5.29528	1.18835e-07	1.52922e-06
CAETHG_1066_#_RelA/SpoT domain protein	157.004	-0.0385053	0.463914	-0.083001	0.933851	0.948594
CAETHG_1067_#_two component transcriptional regulator, winged helix family	175.871	-0.313636	0.510367	-0.614531	0.538865	0.741645
CAETHG_1068_#_integral membrane sensor signal transduction histidine kinase	228.618	-0.712245	0.375125	-1.89869	0.0576052	0.112138
CAETHG_1069_#_hypothetical protein	312.786	-0.911788	0.314414	-2.89996	0.00373205	0.0101727
CAETHG_1070_#_diguanylate cyclase/phosphodiesterase with PAS/PAC sensor(s)	1411.31	-1.02461	0.209381	-4.89354	9.90373e-07	9.13759e-06
CAETHG_1071_#_protein of unknown function DUF336	198.156	0.0575814	0.371421	0.15503	0.876797	0.903401
CAETHG_1072_#_diguanylate cyclase	1563.13	-0.925015	0.219381	-4.21648	2.48146e-05	0.000134676
CAETHG_1073_#_DNA polymerase III polC-type	5195.99	-1.08634	0.218968	-4.9612	7.00597e-07	6.79746e-06
CAETHG_1074_#_peptidase S51 dipeptidase E	612.618	-1.08851	0.300634	-3.6207	0.000293808	0.00112861
CAETHG_1075_#_hypothetical protein	638.592	0.594791	0.233018	2.55255	0.0106938	0.0260551
CAETHG_1076_#_hypothetical protein	928.062	-0.548081	0.233271	-2.34954	0.0187964	0.0428685
CAETHG_1077_#_hypothetical protein	118.574	1.50829	0.620752	2.42979	0.0151077	0.0352802
CAETHG_1078_#_Alcohol dehydrogenase	185.003	0.138098	0.387886	0.356028	0.72182	0.878519
CAETHG_1079_#_2,4-dienoyl-CoA reductase (NADPH)	195.61	0.219641	0.39846	0.551227	0.581478	0.787654
CAETHG_1080_#_major facilitator superfamily MFS_1	160.689	0.729733	0.469918	1.55289	0.120449	0.214414
CAETHG_1081_#_transcriptional regulator, CdaR	509.596	-0.454192	0.221076	-2.05446	0.0399308	0.0819935
CAETHG_1082_#_NADPH-dependent FMN reductase	711.418	-0.594232	0.246472	-2.41095	0.0159111	0.036857
CAETHG_1083_#_hypothetical protein	136.139	0.728175	0.47366	1.53734	0.12421	0.220788
CAETHG_1084_#_hypothetical protein	123.47	1.36276	0.48446	2.81295	0.0049089	0.0130247
CAETHG_1085_#_Chloride peroxidase	189.18	-0.144087	0.374105	-0.385152	0.700125	0.878519
CAETHG_1086_#_hypothetical protein	137.291	0.643884	0.511051	1.25992	0.207698	0.341967
CAETHG_1087_#_transglutaminase domain-containing protein	155.484	0.29757	0.453486	0.656183	0.511706	0.713703
CAETHG_1088_#_cell wall binding repeat 2-containing protein	748.29	-0.893614	0.226216	-3.95028	7.8061e-05	0.000358421
CAETHG_1089_#_hypothetical protein	166.424	0.0337521	0.424265	0.0795544	0.936592	0.950593
CAETHG_1090_#_hypothetical protein	366.135	-0.942754	0.301895	-3.12279	0.00179145	0.0053909
CAETHG_1091_#_Putative amidase domain containing protein	138.426	0.3579	0.486172	0.736159	0.461634	0.661439
CAETHG_1092_#_hypothetical protein	287.331	-0.718275	0.352928	-2.03519	0.0418317	0.0851966
CAETHG_1093_#_hypothetical protein	284.988	-0.649485	0.360002	-1.80411	0.0712135	0.135131
CAETHG_1094_#_hypothetical protein	228.371	-0.554807	0.422737	-1.31242	0.18938	0.315741
CAETHG_1095_#_hypothetical protein	298.153	-1.03097	0.375333	-2.74681	0.00601778	0.0155698
CAETHG_1096_#_hypothetical protein	335.134	-0.63725	0.346482	-1.8392	0.0658852	0.126295
CAETHG_1097_#_death-on-curing family protein	159.203	0.378118	0.423677	0.892467	0.372143	0.55753
CAETHG_1098_#_hypothetical protein	281.66	-0.578581	0.372945	-1.55138	0.12081	0.2149
CAETHG_1099_#_hypothetical protein	121.686	1.47617	0.534279	2.76291	0.00572884	0.0149169
CAETHG_1100_#_hypothetical protein	1638.68	-0.810734	0.259838	-3.12015	0.00180759	0.00543276
CAETHG_1101_#_hypothetical protein	499.949	-0.700542	0.31477	-2.22557	0.0260431	0.0567517
CAETHG_1102_#_Proteinase inhibitor I42, chagasin	199.22	0.104167	0.388351	0.268229	0.788523	0.878519
CAETHG_1103_#_hypothetical protein	4516.38	0.802234	0.332	2.41637	0.0156761	0.0364162
CAETHG_1104_#_hypothetical protein	718.161	-0.887342	0.264569	-3.35391	0.000796772	0.00265591
CAETHG_1105_#_phage-like protein	389.928	-0.648002	0.305838	-2.11878	0.0341095	0.071341
CAETHG_1106_#_hypothetical protein	480.341	-1.08899	0.266961	-4.07922	4.51869e-05	0.000225934
CAETHG_1107_#_hypothetical protein	117.967	2.0568	0.598864	3.4345	0.000593639	0.00205007
CAETHG_1108_#_ABC transporter related protein	384.506	-1.09471	0.303133	-3.61132	0.000304639	0.00116473
CAETHG_1109_#_ABC-type transporter, integral membrane subunit	393.84	-0.702624	0.284756	-2.46746	0.0136074	0.0321139
CAETHG_1110_#_cob(I)alamin adenosyltransferase	3261.9	-0.767729	0.16602	-4.62431	3.75839e-06	2.74716e-05
CAETHG_1111_#_GHMP kinase	767.877	-0.721143	0.311498	-2.31508	0.0206086	0.046505
CAETHG_1112_#_precorrin-6x reductase	1076.44	-0.611308	0.282347	-2.1651	0.0303802	0.0645908
CAETHG_1113_#_Sirohydrochlorin cobaltochelatase	1410.05	-0.375903	0.248927	-1.51009	0.13102	0.230796
CAETHG_1114_#_precorrin-3B C17-methyltransferase	1182.34	-0.334624	0.280087	-1.19471	0.232199	0.375853
CAETHG_1115_#_Cobalamin synthesis G domain-containing protein	1849.7	-0.74788	0.299118	-2.50028	0.0124095	0.0296736
CAETHG_1116_#_precorrin-4 C11-methyltransferase	1440.63	-0.426539	0.287517	-1.48353	0.137935	0.241584
CAETHG_1117_#_precorrin-2 C20-methyltransferase	1285.49	-0.627054	0.30746	-2.03946	0.0414038	0.0845363
CAETHG_1118_#_precorrin-6Y C5,15-methyltransferase (decarboxylating), CbiT subunit	1431.72	-0.767681	0.280649	-2.73538	0.0062309	0.0160448
CAETHG_1119_#_precorrin-6y C5,15-methyltransferase (decarboxylating), CbiE subunit	1305.33	-0.359922	0.264814	-1.35915	0.174098	0.294786
CAETHG_1120_#_cobalt-precorrin-6A synthase (deacetylating)	2165.49	-0.368632	0.245309	-1.50272	0.132911	0.233789
CAETHG_1121_#_Precorrin-8X methylmutase	1357.66	-0.414673	0.275628	-1.50447	0.132461	0.233083
CAETHG_1122_#_Nicotinate-nucleotide--dimethylbenzimidazole phosphoribosyltransferase	1903.74	-0.916201	0.257386	-3.55963	0.000371374	0.00138206
CAETHG_1123_#_Cobyrinic acid A,C-diamide synthase	2331.18	-0.678417	0.272073	-2.49351	0.0126485	0.0301714
CAETHG_1124_#_Porphobilinogen synthase	1954.38	-0.383831	0.267563	-1.43454	0.151417	0.261346
CAETHG_1125_#_uroporphyrin-III C-methyltransferase	3025.34	-0.374629	0.23664	-1.58312	0.113395	0.203412
CAETHG_1126_#_Porphobilinogen deaminase	1882.17	-0.456311	0.224573	-2.03191	0.0421629	0.0856927
CAETHG_1127_#_Siroheme synthase domain-containing protein	1037.93	-0.52895	0.272411	-1.94174	0.052169	0.102948
CAETHG_1128_#_Threonine-phosphate decarboxylase	1850.51	-0.574719	0.219676	-2.61621	0.0088911	0.0221598
CAETHG_1129_#_Cobalamin biosynthesis protein cbiB	1963	-0.596851	0.238545	-2.50205	0.0123475	0.0295398
CAETHG_1130_#_Cobyric acid synthase	3387.47	-0.79155	0.230986	-3.42682	0.000610687	0.00210448
CAETHG_1131_#_Sulfate-transporting ATPase	551.83	-1.11592	0.257774	-4.32907	1.49743e-05	8.697e-05
CAETHG_1132_#_ABC-type transporter, integral membrane subunit	476.295	-1.34844	0.265454	-5.07977	3.77895e-07	4.18079e-06
CAETHG_1133_#_NUDIX hydrolase	543.372	-1.09607	0.282413	-3.88109	0.000103991	0.000457298
CAETHG_1134_#_transcriptional regulator, GntR family with aminotransferase domain containing protein	856.007	-1.09167	0.221141	-4.93657	7.95104e-07	7.535e-06
CAETHG_1135_#_YhgE/Pip N-terminal domain protein	631.31	-1.10692	0.267067	-4.14473	3.40209e-05	0.00017717
CAETHG_1136_#_YhgE/Pip C-terminal domain protein	615.08	-1.00497	0.261847	-3.83802	0.000124032	0.000533436
CAETHG_1137_#_tyrosine specific protein phosphatase	231.368	-0.124964	0.381569	-0.327501	0.743289	0.878519
CAETHG_1138_#_NLPA lipoprotein	634.234	-1.00338	0.354682	-2.82896	0.00466995	0.0124583
CAETHG_1139_#_D-alanine--D-alanine ligase	2050.53	-0.619722	0.243514	-2.54491	0.0109305	0.0265525
CAETHG_1140_#_Alanine racemase	2195.64	-0.691256	0.236377	-2.92437	0.00345151	0.00948728
CAETHG_1141_#_protein of unknown function DUF6 transmembrane	392.206	-0.617409	0.295832	-2.08703	0.0368855	0.0763633
CAETHG_1142_#_metal sensitive transcriptional repressor	160.945	0.764136	0.445436	1.71548	0.0862576	0.159723
CAETHG_1143_#_Beta-Casp domain containing protein	433.896	-0.811309	0.284492	-2.85179	0.00434744	0.0116936
CAETHG_1144_#_Putative amidase domain containing protein	162.728	0.70503	0.413675	1.70431	0.0883232	0.162736
CAETHG_1145_#_protein of unknown function DUF554	588.814	-0.604786	0.238418	-2.53666	0.0111915	0.0270521
CAETHG_1146_#_nitroreductase	976.777	-0.98253	0.225601	-4.35516	1.32969e-05	7.88141e-05
CAETHG_1147_#_D-lactate dehydrogenase	1545.03	-0.942006	0.231947	-4.06131	4.87986e-05	0.000240091
CAETHG_1148_#_Protein of unknown function DUF3892	150.872	0.921812	0.380777	2.42087	0.0154833	0.0360711
CAETHG_1149_#_hypothetical protein	1211	-1.7504	0.30923	-5.66051	1.50927e-08	2.35043e-07
CAETHG_1150_#_protein of unknown function DUF975	667.917	-1.51533	0.36555	-4.14534	3.39305e-05	0.000176887
CAETHG_1151_#_major facilitator superfamily MFS_1	2177.23	-0.637296	0.254217	-2.50689	0.0121798	0.0292099
CAETHG_1152_#_phosphoesterase PA-phosphatase related protein	500.075	-0.991571	0.32344	-3.06571	0.00217157	0.00634494
CAETHG_1153_#_transcriptional regulator, HxlR family	393.289	-0.553773	0.308412	-1.79556	0.0725645	0.137429
CAETHG_1154_#_pyridoxamine 5-phosphate oxidase-related FMN-binding protein	516.284	-0.624081	0.273824	-2.27913	0.0226591	0.0502964
CAETHG_1155_#_Abortive infection protein	373.436	-0.6124	0.272251	-2.2494	0.0244872	0.0537926
CAETHG_1156_#_hypothetical protein	261.82	-0.715079	0.348229	-2.05348	0.0400264	0.0821356
CAETHG_1157_#_hypothetical protein	285.446	-0.716887	0.338753	-2.11626	0.0343231	0.0717465
CAETHG_1158_#_hypothetical protein	168.581	0.192704	0.39639	0.486149	0.626862	0.830944
CAETHG_1159_#_hypothetical protein	220.391	-0.114735	0.383174	-0.299432	0.764611	0.878519
CAETHG_1160_#_primosome, DnaD subunit	126.834	1.57804	0.533419	2.95836	0.00309283	0.00863732
CAETHG_1161_#_TfoX domain-containing protein	139.647	1.01173	0.448651	2.25505	0.0241299	0.0531271
CAETHG_1162_#_hypothetical protein	154.327	0.617758	0.406801	1.51857	0.12887	0.227993
CAETHG_1163_#_GCN5-related N-acetyltransferase	164.846	0.500954	0.384845	1.3017	0.193018	0.321039
CAETHG_1164_#_Methyltransferase type 11	180.168	0.17606	0.372164	0.473072	0.636162	0.841676
CAETHG_1165_#_hypothetical protein	177.388	0.107842	0.390724	0.276006	0.782543	0.878519
CAETHG_1166_#_Protein of unknown function YvrJ	268.732	0.135772	0.334028	0.406468	0.684399	0.878519
CAETHG_1167_#_protein of unknown function DUF1659	753.481	-0.44615	0.336955	-1.32406	0.185482	0.3103
CAETHG_1168_#_Protein of unknown function DUF2922	450.52	-0.333946	0.349793	-0.954694	0.339732	0.517078
CAETHG_1169_#_Protein of unknown function DUF3267	127.937	1.41102	0.553587	2.54887	0.0108072	0.0262922
CAETHG_1170_#_protein of unknown function DUF6 transmembrane	1139.02	-0.9349	0.197733	-4.72809	2.26639e-06	1.82989e-05
CAETHG_1171_#_Abi family protein	133.478	1.19187	0.511686	2.32931	0.0198428	0.0450053
CAETHG_1172_#_Abi family protein	132.848	1.49954	0.557389	2.69029	0.00713889	0.018097
CAETHG_1173_#_hypothetical protein	573.847	-0.665276	0.275344	-2.41617	0.0156849	0.0364194
CAETHG_1174_#_protein of unknown function DUF3786	338.509	-0.917381	0.33171	-2.76561	0.00568156	0.0148254
CAETHG_1175_#_transcriptional regulator, MarR family	389.642	-0.764559	0.349834	-2.18549	0.0288532	0.06172
CAETHG_1176_#_Phosphoglycerate dehydrogenase	608.053	-0.960724	0.268366	-3.5799	0.000343722	0.00129892
CAETHG_1177_#_drug resistance transporter, EmrB/QacA subfamily	489.712	-0.941322	0.287289	-3.27657	0.00105076	0.0033583
CAETHG_1178_#_hypothetical protein	313.192	-0.499187	0.304645	-1.63858	0.1013	0.184216
CAETHG_1179_#_transcriptional regulator, XRE family	283.151	-0.536339	0.372295	-1.44063	0.149689	0.258925
CAETHG_1180_#_putative conserved protein UCP021328	1456.31	-0.841408	0.246576	-3.41237	0.000644013	0.00220534
CAETHG_1181_#_major facilitator superfamily MFS_1	190.358	-0.0802611	0.321341	-0.249769	0.802766	0.878519
CAETHG_1182_#_Histidine ammonia-lyase	293.715	-0.663081	0.329444	-2.01273	0.0441434	0.0892722
CAETHG_1183_#_hypothetical protein	173.133	0.0960296	0.411532	0.233346	0.815492	0.878519
CAETHG_1184_#_hypothetical protein	148.108	0.746368	0.44389	1.68142	0.0926805	0.169677
CAETHG_1185_#_Na+/solute symporter	222.499	-0.361894	0.345138	-1.04855	0.294386	0.45758
CAETHG_1186_#_sigma54 specific transcriptional regulator, Fis family	291.287	-0.931603	0.316208	-2.94617	0.00321731	0.00891086
CAETHG_1187_#_aspartate kinase	841.059	-2.27336	0.287395	-7.91023	2.56905e-15	1.76939e-13
CAETHG_1188_#_phospholipid methyltransferase	339.836	-0.767697	0.271596	-2.82661	0.00470436	0.0125296
CAETHG_1189_#_protein of unknown function DUF4097	428.1	-1.04847	0.289405	-3.62284	0.000291385	0.00112018
CAETHG_1190_#_hypothetical protein	389.237	-0.813029	0.269173	-3.02047	0.00252384	0.00721729
CAETHG_1191_#_transcriptional regulator, PadR-like family	262.963	-0.582996	0.299486	-1.94666	0.0515759	0.101914
CAETHG_1192_#_ATP-dependent Clp protease proteolytic subunit	1093.57	-0.179701	0.293733	-0.611782	0.540682	0.743723
CAETHG_1193_#_transcriptional regulator, AraC family	1203.7	0.0791791	0.266192	0.297452	0.766122	0.878519
CAETHG_1194_#_integral membrane sensor signal transduction histidine kinase	785.982	-1.78693	0.290512	-6.15099	7.7002e-10	1.6023e-08
CAETHG_1195_#_two component transcriptional regulator, winged helix family	364.782	-0.89972	0.274123	-3.28218	0.00103008	0.00330734
CAETHG_1196_#_hypothetical protein	245.53	-0.544516	0.311947	-1.74554	0.0808913	0.151671
CAETHG_1197_#_protein of unknown function DUF434	204.586	0.251559	0.330096	0.76208	0.446012	0.644884
CAETHG_1198_#_hypothetical protein	236.26	0.0676633	0.334637	0.202199	0.839761	0.88018
CAETHG_1199_#_Sulfate-transporting ATPase	154.27	1.14011	0.494793	2.30422	0.0212102	0.0476362
CAETHG_1200_#_Spore photoproduct lyase	148.303	1.1988	0.46824	2.56023	0.0104602	0.0255497
CAETHG_1201_#_UspA domain-containing protein	363.641	-0.0478429	0.264255	-0.181048	0.85633	0.892696
CAETHG_1202_#_phosphomethylpyrimidine kinase	241.685	0.0350199	0.292807	0.119601	0.9048	0.92365
CAETHG_1203_#_Hydroxyethylthiazole kinase	261.632	-0.165971	0.300568	-0.552191	0.580818	0.786977
CAETHG_1204_#_Thiamine-phosphate pyrophosphorylase	223.402	0.078096	0.299624	0.260647	0.794365	0.878519
CAETHG_1205_#_HAD-superfamily hydrolase, subfamily IIA	292.173	-0.289195	0.275513	-1.04966	0.293874	0.456929
CAETHG_1206_#_LrgB family protein	185.76	0.137418	0.341387	0.402529	0.687295	0.878519
CAETHG_1207_#_LrgA family protein	155.085	1.02391	0.373652	2.74027	0.00613896	0.0158414
CAETHG_1208_#_MATE efflux family protein	182.031	0.157184	0.345348	0.455146	0.649004	0.855195
CAETHG_1209_#_transcriptional regulator, MarR family	420.399	-0.78409	0.273069	-2.8714	0.00408661	0.0110589
CAETHG_1210_#_transcriptional regulator, LysR family	935.126	-1.00186	0.223523	-4.48215	7.38933e-06	4.79228e-05
CAETHG_1211_#_ABC-type transporter, periplasmic subunit family 3	1681	-0.449239	0.228887	-1.96271	0.0496804	0.0985946
CAETHG_1212_#_polar amino acid ABC transporter, inner membrane subunit	1531.33	-0.323918	0.195889	-1.65358	0.0982131	0.179202
CAETHG_1213_#_hypothetical protein	145.325	1.21392	0.442657	2.74234	0.00610032	0.01575
CAETHG_1214_#_methyl-accepting chemotaxis sensory transducer	583.277	-1.81156	0.279847	-6.47338	9.58344e-11	2.80617e-09
CAETHG_1215_#_ATP-dependent helicase/nuclease subunit A	3676.55	-1.45059	0.23262	-6.23587	4.49277e-10	1.03144e-08
CAETHG_1216_#_diguanylate cyclase	1622.62	-1.89791	0.26774	-7.08866	1.35419e-12	6.18876e-11
CAETHG_1217_#_threonine synthase	5043.02	-1.08908	0.205729	-5.29376	1.19829e-07	1.53796e-06
CAETHG_1218_#_cysteine desulfurase family protein	1617.38	-1.52535	0.256039	-5.95748	2.56152e-09	4.69133e-08
CAETHG_1219_#_cobalamin (vitamin B12) biosynthesis CbiM protein	16329.4	-2.83004	0.280363	-10.0942	5.86192e-24	1.06166e-21
CAETHG_1220_#_Lipoyl synthase	2189.64	-1.33794	0.187112	-7.15047	8.64833e-13	4.18716e-11
CAETHG_1221_#_lipoyltransferase and lipoate-protein ligase	1047.28	-1.4839	0.210906	-7.03584	1.98066e-12	8.64769e-11
CAETHG_1222_#_hypothetical protein	375.068	-0.481424	0.258734	-1.86069	0.0627875	0.121117
CAETHG_1223_#_cold-shock DNA-binding domain protein	9805.99	0.0508156	0.280762	0.180992	0.856374	0.892696
CAETHG_1224_#_L-serine dehydratase, iron-sulfur-dependent, alpha subunit	439.704	-0.755021	0.262139	-2.88023	0.00397384	0.0107776
CAETHG_1225_#_L-serine dehydratase, iron-sulfur-dependent, beta subunit	365.073	-1.05671	0.286575	-3.68739	0.000226565	0.000896363
CAETHG_1226_#_aspartate 4-decarboxylase	317.711	-0.480535	0.275452	-1.74453	0.0810669	0.151884
CAETHG_1227_#_Cysteine desulfurase	766.917	-1.09198	0.194488	-5.61465	1.96961e-08	2.95111e-07
CAETHG_1228_#_hypothetical protein	509.497	-1.38532	0.240585	-5.75814	8.50476e-09	1.38167e-07
CAETHG_1229_#_transcriptional regulator, LysR family	1324.31	-1.19655	0.194525	-6.15114	7.69288e-10	1.6023e-08
CAETHG_1230_#_protein of unknown function DUF81	923.917	-0.503185	0.171394	-2.93585	0.0033264	0.00917951
CAETHG_1231_#_protein of unknown function DUF1634	618.374	-0.354362	0.180151	-1.96703	0.0491794	0.0978387
CAETHG_1232_#_YhgE/Pip C-terminal domain protein	665.229	-0.688771	0.22939	-3.00262	0.00267665	0.00760979
CAETHG_1233_#_hypothetical protein	390.578	-0.643933	0.273425	-2.35506	0.0185196	0.042338
CAETHG_1234_#_Sporulation protein YtfJ	927.79	-1.19761	0.257606	-4.64899	3.33564e-06	2.51718e-05
CAETHG_1235_#_Protein of unknown function DUF2953	361.495	-0.744093	0.275767	-2.69827	0.00697007	0.0177519
CAETHG_1236_#_hypothetical protein	665.506	-1.07822	0.26203	-4.11489	3.87361e-05	0.000198137
CAETHG_1237_#_NC domain protein	1598.35	-0.762485	0.227801	-3.34715	0.000816481	0.00270375
CAETHG_1238_#_molybdenum cofactor biosynthesis protein A	3815.11	-0.92545	0.19505	-4.74469	2.0883e-06	1.71052e-05
CAETHG_1239_#_Coat F domain protein	1358.07	-1.11086	0.222388	-4.99517	5.87832e-07	5.96369e-06
CAETHG_1240_#_Spore coat protein CotJA	225.341	0.301709	0.338174	0.892172	0.372301	0.557596
CAETHG_1241_#_Spore coat assembly protein CotJB, domain containing protein	250.124	0.0340383	0.312891	0.108787	0.913372	0.931468
CAETHG_1242_#_Catalase	408.33	-0.22582	0.190895	-1.18296	0.236827	0.38208
CAETHG_1243_#_Phosphoglycerate dehydrogenase	681.784	-0.850411	0.208171	-4.08516	4.40473e-05	0.000221141
CAETHG_1244_#_hypothetical protein	219.771	0.706232	0.466675	1.51333	0.130196	0.229758
CAETHG_1245_#_Protein of unknown function DUF3100	248.855	0.558317	0.406816	1.37241	0.169937	0.28874
CAETHG_1246_#_peptidase M20	264.081	0.237559	0.344499	0.68958	0.490458	0.689971
CAETHG_1247_#_2,4-dienoyl-CoA reductase (NADPH)	274.039	0.331913	0.314609	1.055	0.291424	0.453842
CAETHG_1248_#_methyl-accepting chemotaxis sensory transducer	2369.51	-1.49502	0.201885	-7.40534	1.30812e-13	7.26896e-12
CAETHG_1249_#_VanW family protein	737.559	-1.17291	0.222816	-5.26402	1.4094e-07	1.76717e-06
CAETHG_1250_#_hydrolase ycdX	1587.2	-0.983465	0.197074	-4.99033	6.02775e-07	6.08062e-06
CAETHG_1251_#_glycosyl transferase family 2	4628.33	-1.31667	0.189209	-6.95877	3.43249e-12	1.42245e-10
CAETHG_1252_#_UDP-galactopyranose mutase	4473.46	-1.7068	0.201299	-8.4789	2.27333e-17	2.11045e-15
CAETHG_1253_#_Coat F domain protein	436.994	1.1539	0.387881	2.97489	0.00293098	0.00822761
CAETHG_1254_#_hypothetical protein	435.564	1.20253	0.363477	3.30842	0.000938249	0.0030465
CAETHG_1255_#_FAD dependent oxidoreductase	527.287	0.57502	0.262208	2.19299	0.028308	0.0609001
CAETHG_1256_#_hypothetical protein	507.613	0.730772	0.270022	2.70634	0.00680293	0.0173715
CAETHG_1257_#_Lytic transglycosylase catalytic	929.255	-0.762745	0.207963	-3.66769	0.000244748	0.000962941
CAETHG_1258_#_Dephospho-CoA kinase	993.684	-0.683777	0.178242	-3.83623	0.000124939	0.000536865
CAETHG_1259_#_DNA polymerase I	3040.61	-1.02858	0.207913	-4.94719	7.52938e-07	7.19114e-06
CAETHG_1260_#_hypothetical protein	1024.63	-0.465744	0.212773	-2.18893	0.0286018	0.0613128
CAETHG_1261_#_hypothetical protein	854.902	-0.437402	0.218631	-2.00064	0.0454308	0.091326
CAETHG_1262_#_channel protein, hemolysin III family	458.011	1.0375	0.295118	3.51556	0.000438826	0.00159425
CAETHG_1263_#_hypothetical protein	1047.39	-0.508274	0.20525	-2.47636	0.0132729	0.0314918
CAETHG_1264_#_Aspartyl-tRNA synthetase	5264.69	-1.09258	0.272171	-4.01429	5.9624e-05	0.000285844
CAETHG_1265_#_Histidyl-tRNA synthetase	3117.08	-1.02181	0.295023	-3.46351	0.000533168	0.00187466
CAETHG_1266_#_Coproporphyrinogen III oxidase	2415.65	-1.21081	0.315344	-3.83965	0.000123211	0.000531307
CAETHG_1267_#_beta-lactamase domain protein	3438.48	-0.956222	0.264121	-3.6204	0.00029415	0.00112904
CAETHG_1268_#_D-tyrosyl-tRNA(Tyr) deacylase	1855.2	-0.738758	0.323418	-2.28422	0.0223586	0.0497196
CAETHG_1269_#_(p)ppGpp synthetase I, SpoT/RelA	4237.17	-1.21564	0.298165	-4.07708	4.56045e-05	0.000227094
CAETHG_1270_#_Adenine phosphoribosyltransferase	1710.13	-0.548065	0.321551	-1.70444	0.0882985	0.162736
CAETHG_1271_#_phosphoesterase RecJ domain protein	1776.77	-0.657776	0.320184	-2.05436	0.0399404	0.0819935
CAETHG_1272_#_SecF protein	2994.7	-0.746662	0.306987	-2.43222	0.0150065	0.0350772
CAETHG_1273_#_SecD export membrane protein	4006.81	-0.925545	0.297847	-3.10745	0.00188707	0.00564805
CAETHG_1274_#_SCIFF radical SAM maturase	1975.59	-0.66307	0.315249	-2.10332	0.0354375	0.073803
CAETHG_1275_#_Six-cysteine peptide SCIFF	1011.42	0.910168	0.370398	2.45727	0.0139998	0.0329289
CAETHG_1276_#_Protein of unknown function DUF3792, transmembrane	1187.51	0.343827	0.333196	1.03191	0.302115	0.467661
CAETHG_1277_#_preprotein translocase, YajC subunit	4272.5	-1.1352	0.251521	-4.51336	6.38098e-06	4.23378e-05
CAETHG_1278_#_Queuine tRNA-ribosyltransferase	2823.5	-0.938533	0.27686	-3.38992	0.000699142	0.00237747
CAETHG_1279_#_S-adenosylmethionine:tRNA ribosyltransferase-isomerase	2087.31	-0.700621	0.310734	-2.25473	0.0241502	0.0531479
CAETHG_1280_#_Holliday junction ATP-dependent DNA helicase ruvB	2361.82	-0.702971	0.309295	-2.27282	0.0230371	0.0510197
CAETHG_1281_#_Holliday junction ATP-dependent DNA helicase ruvA	1673.2	-0.334838	0.31782	-1.05355	0.292091	0.454736
CAETHG_1282_#_hypothetical protein	912.184	1.33288	0.413321	3.22481	0.00126057	0.00392875
CAETHG_1283_#_beta-lactamase domain protein	891.516	1.50268	0.42809	3.51019	0.000447795	0.00161922
CAETHG_1284_#_aminodeoxychorismate lyase	1810.79	-0.557738	0.322008	-1.73206	0.0832626	0.155089
CAETHG_1285_#_UPF0082 protein yeeN	3433.13	-1.03574	0.300174	-3.45048	0.00055959	0.00195039
CAETHG_1286_#_protein of unknown function UPF0029	1173.95	0.23975	0.379195	0.632259	0.527218	0.728687
CAETHG_1287_#_transcriptional regulator, GntR family with aminotransferase domain containing protein	1422.24	-0.261779	0.326881	-0.800837	0.423226	0.619819
CAETHG_1288_#_DNA polymerase beta domain protein region	1119.89	0.307743	0.361221	0.851953	0.39424	0.584724
CAETHG_1289_#_GTP-binding protein, HflX	1176.8	0.099152	0.34991	0.283365	0.776897	0.878519
CAETHG_1290_#_hypoxanthine phosphoribosyltransferase	1133.41	0.605198	0.344318	1.75767	0.0788039	0.148212
CAETHG_1291_#_sporulation protein YunB	882.537	1.62264	0.445591	3.64155	0.000270998	0.00105424
CAETHG_1292_#_penicillin-binding protein, 1A family	8470.61	-0.929886	0.252418	-3.68392	0.000229675	0.000907933
CAETHG_1293_#_RNA polymerase, sigma 28 subunit, SigF	1026.71	1.24085	0.362982	3.41848	0.000629716	0.00216396
CAETHG_1294_#_anti-sigma regulatory factor, serine/threonine protein kinase	961.774	1.2904	0.402784	3.20371	0.00135669	0.00419886
CAETHG_1295_#_anti-sigma-factor antagonist	929.915	1.39057	0.374929	3.70889	0.000208174	0.000835086
CAETHG_1296_#_TaqI-like C-terminal specificity domain containing protein	1153.9	0.193594	0.353943	0.546964	0.584404	0.789866
CAETHG_1297_#_delta-lactam-biosynthetic de-N-acetylase	889.933	1.47906	0.437067	3.38405	0.000714239	0.00242039
CAETHG_1298_#_transcriptional regulator, BadM/Rrf2 family	2388.13	-0.639813	0.290184	-2.20485	0.0274645	0.0593728
CAETHG_1299_#_glycosyl transferase, WecB/TagA/CpsF family	2842.47	-0.666517	0.298553	-2.23249	0.0255824	0.0558473
CAETHG_1300_#_exopolysaccharide biosynthesis polyprenyl glycosylphosphotransferase	1358.84	-0.198246	0.339704	-0.583585	0.5595	0.764233
CAETHG_1301_#_acyltransferase 3	1167.12	0.287411	0.350909	0.819049	0.412758	0.607582
CAETHG_1302_#_integral membrane protein MviN	1609.5	-0.316063	0.331074	-0.954661	0.339749	0.517078
CAETHG_1303_#_glycosyl transferase group 1	1517.82	-0.272721	0.323613	-0.842739	0.399375	0.591263
CAETHG_1304_#_hypothetical protein	1998.07	-0.531515	0.311322	-1.70728	0.0877694	0.162021
CAETHG_1305_#_UDP-N-acetylglucosamine 2-epimerase	1913.09	-0.651806	0.318114	-2.04897	0.040465	0.0828618
CAETHG_1306_#_transferase hexapeptide repeat containing protein	1645.39	-0.387933	0.320836	-1.20913	0.226612	0.367905
CAETHG_1307_#_oxidoreductase domain protein	4455.45	-1.14408	0.257858	-4.43688	9.12742e-06	5.79316e-05
CAETHG_1308_#_nucleotide sugar dehydrogenase	5878.12	-1.14166	0.245771	-4.64524	3.39688e-06	2.54766e-05
CAETHG_1309_#_hypothetical protein	3394.18	-0.922051	0.278487	-3.31094	0.00092984	0.00302523
CAETHG_1310_#_integral membrane protein MviN	3418.61	-1.04361	0.275436	-3.78893	0.000151298	0.000635061
CAETHG_1311_#_acyltransferase 3	1967.86	-0.465856	0.29978	-1.55399	0.120186	0.214024
CAETHG_1312_#_hypothetical protein	3124.25	-0.950232	0.276789	-3.43305	0.000596825	0.00205961
CAETHG_1313_#_glycosyl transferase family 2	2697.61	-1.17722	0.273263	-4.30799	1.64744e-05	9.42219e-05
CAETHG_1314_#_hypothetical protein	2973.85	-1.15368	0.268291	-4.30013	1.70697e-05	9.71723e-05
CAETHG_1315_#_glycosyl transferase group 1	3817.32	-1.29165	0.285007	-4.53198	5.84324e-06	3.91954e-05
CAETHG_1316_#_capD, capsular polysaccharide biosynthesis protein	2114.93	-0.629706	0.300377	-2.09639	0.0360476	0.0749459
CAETHG_1317_#_polysaccharide biosynthesis protein CapD	3704.42	-1.36793	0.296957	-4.60649	4.09516e-06	2.9234e-05
CAETHG_1318_#_UTP-glucose-1-phosphate uridylyltransferase	2704.08	-0.436614	0.302001	-1.44574	0.14825	0.256708
CAETHG_1319_#_Tetratricopeptide TPR_1 repeat-containing protein	2663.97	-0.722167	0.306709	-2.35457	0.0185442	0.0423743
CAETHG_1320_#_phosphoglucomutase/phosphomannomutase alpha/beta/alpha domain I	3241.32	-0.914521	0.30322	-3.01603	0.00256108	0.00731097
CAETHG_1321_#_Arginine decarboxylase	1076.76	0.883059	0.385335	2.29166	0.0219251	0.0488891
CAETHG_1322_#_RNA polymerase, sigma-24 subunit, ECF subfamily	959.609	1.25969	0.424852	2.965	0.0030268	0.00846742
CAETHG_1323_#_protein of unknown function DUF4179	1031.88	0.998731	0.403712	2.47387	0.0133658	0.0316543
CAETHG_1324_#_hypothetical protein	1059.19	0.804803	0.384397	2.09367	0.036289	0.0753634
CAETHG_1325_#_transcriptional regulator, PadR-like family	942.286	1.35763	0.438177	3.09836	0.00194597	0.0057882
CAETHG_1326_#_hypothetical protein	1422.9	0.592075	0.344679	1.71776	0.0858413	0.159062
CAETHG_1327_#_hypothetical protein	931.742	1.48628	0.407031	3.65151	0.000260708	0.00101986
CAETHG_1328_#_hypothetical protein	928.39	1.48736	0.426989	3.48338	0.000495128	0.00176665
CAETHG_1329_#_RNA-binding S4 domain protein	927.102	1.51877	0.447541	3.3936	0.000689815	0.00234739
CAETHG_1330_#_tyrosyl-tRNA synthetase	950.113	1.3306	0.443234	3.00204	0.00268181	0.00762002
CAETHG_1331_#_protein of unknown function DUF1234	999.003	1.09508	0.395584	2.76826	0.00563566	0.0147213
CAETHG_1332_#_hypothetical protein	1092.93	0.60362	0.359098	1.68093	0.0927757	0.169788
CAETHG_1333_#_transcriptional regulator, PadR-like family	930.871	1.48294	0.426133	3.48001	0.000501401	0.00178317
CAETHG_1334_#_Manganese transport protein mntH	931.197	1.48709	0.443225	3.35516	0.000793185	0.00264756
CAETHG_1335_#_iron (metal) dependent repressor, DtxR family	923.01	1.55062	0.43824	3.53829	0.000402735	0.00148632
CAETHG_1336_#_(S)-2-hydroxy-acid oxidase	1777.9	-0.370144	0.328353	-1.12728	0.259626	0.413271
CAETHG_1337_#_protein of unknown function DUF523	1089.99	0.429265	0.383243	1.12008	0.262678	0.416229
CAETHG_1338_#_MutS2 protein	2051.46	-0.634553	0.319412	-1.98663	0.0469633	0.0939266
CAETHG_1339_#_peptidase U32	1890.81	-0.523073	0.318021	-1.64477	0.100017	0.182086
CAETHG_1340_#_protein of unknown function DUF710	2566.07	-0.847101	0.289552	-2.92556	0.00343834	0.00946172
CAETHG_1341_#_Phenylalanyl-tRNA synthetase beta chain	2128.4	-0.488684	0.297842	-1.64075	0.10085	0.183466
CAETHG_1342_#_Phenylalanyl-tRNA synthetase alpha chain	1627.57	-0.0770884	0.320863	-0.240253	0.810134	0.878519
CAETHG_1343_#_tRNA/rRNA methyltransferase (SpoU)	1107.17	0.609989	0.374282	1.62976	0.103153	0.187376
CAETHG_1344_#_50S ribosomal protein L20	6504.5	-1.10329	0.243848	-4.52451	6.05362e-06	4.033e-05
CAETHG_1345_#_50S ribosomal protein L35	5502.72	-1.18916	0.257512	-4.61788	3.87681e-06	2.80853e-05
CAETHG_1346_#_Translation initiation factor IF-3	4271.05	-1.17032	0.276195	-4.2373	2.26227e-05	0.00012388
CAETHG_1347_#_Threonyl-tRNA synthetase	3124.3	-0.865892	0.313278	-2.76397	0.00571026	0.0148844
CAETHG_1348_#_sporulation protein YtxC	955.602	1.38808	0.427121	3.24984	0.00115469	0.00364286
CAETHG_1349_#_ErfK/YbiS/YcfS/YnhG family protein	982.587	1.2904	0.407984	3.16286	0.00156227	0.00475983
CAETHG_1350_#_Aspartate transaminase	1926.08	-0.238287	0.298932	-0.79713	0.425376	0.62185
CAETHG_1351_#_Dihydrodipicolinate reductase	1891.52	-0.140249	0.317346	-0.441942	0.658531	0.86565
CAETHG_1352_#_Dihydrodipicolinate synthase	3638.17	-0.758013	0.293297	-2.58446	0.00975321	0.0240202
CAETHG_1353_#_aspartate-semialdehyde dehydrogenase	2614.55	-0.823057	0.319324	-2.57749	0.00995199	0.0244303
CAETHG_1354_#_small acid-soluble spore protein alpha/beta type	1221.4	0.312684	0.373403	0.837391	0.402373	0.594802
CAETHG_1355_#_hypothetical protein	1578.76	-0.217696	0.343425	-0.633896	0.526149	0.727621
CAETHG_1356_#_33 kDa chaperonin	2121.74	-0.273335	0.319568	-0.855326	0.392371	0.582658
CAETHG_1357_#_2,3,4,5-tetrahydropyridine-2,6-dicarboxylate N-acetyltransferase	6000.12	-1.05756	0.290732	-3.63758	0.000275208	0.00106807
CAETHG_1358_#_single-strand binding protein/Primosomal replication protein n	2291.29	-0.349249	0.326019	-1.07126	0.284054	0.445201
CAETHG_1359_#_hypothetical protein	1432.95	0.249234	0.351321	0.709419	0.478065	0.677801
CAETHG_1360_#_polysaccharide deacetylase family sporulation protein PdaB	987.961	1.29095	0.430574	2.99821	0.0027157	0.00770736
CAETHG_1361_#_Protein of unknown function DUF4364	1667.48	0.039439	0.300857	0.131089	0.895705	0.915934
CAETHG_1362_#_hypothetical protein	1026.23	1.11568	0.411763	2.70952	0.00673805	0.0172238
CAETHG_1363_#_hypothetical protein	996.217	1.27899	0.414917	3.08253	0.00205249	0.00606079
CAETHG_1364_#_Conserved hypothetical protein CHP03905	1131.48	1.01716	0.368788	2.7581	0.00581378	0.0150979
CAETHG_1365_#_FolC bifunctional protein	1874.37	-0.375492	0.337797	-1.11159	0.266314	0.421312
CAETHG_1366_#_Valyl-tRNA synthetase	3440.46	-0.977274	0.301263	-3.24392	0.00117897	0.00369797
CAETHG_1367_#_hypothetical protein	1210	0.48794	0.377408	1.29287	0.196056	0.325107
CAETHG_1368_#_hypothetical protein	1320.93	0.296896	0.371335	0.799536	0.42398	0.620551
CAETHG_1369_#_putative transcriptional regulator, PucR family	1507.17	0.142436	0.33354	0.427043	0.669348	0.87704
CAETHG_1370_#_Uroporphyrinogen decarboxylase (URO-D)	2422.41	0.174911	0.276643	0.632261	0.527216	0.728687
CAETHG_1371_#_Survival protein SurE-like phosphatase/nucleotidase	1479.08	0.0713695	0.348867	0.204575	0.837904	0.879071
CAETHG_1372_#_transcriptional regulator, LysR family	1949	-0.390711	0.304453	-1.28332	0.199379	0.329959
CAETHG_1373_#_Phosphoglycerate dehydrogenase	1187.28	0.235823	0.391216	0.602794	0.546646	0.749607
CAETHG_1374_#_Dimethylmenaquinone methyltransferase	1214.7	0.178265	0.393804	0.452673	0.650784	0.857079
CAETHG_1375_#_major facilitator superfamily MFS_1	1217.67	0.413372	0.396766	1.04185	0.297479	0.461801
CAETHG_1376_#_amidohydrolase	1394.23	0.226194	0.35885	0.63033	0.528478	0.730223
CAETHG_1377_#_hypothetical protein	1397.12	0.522295	0.368165	1.41864	0.156003	0.267829
CAETHG_1378_#_hypothetical protein	1025.03	0.875938	0.4693	1.86648	0.0619748	0.119785
CAETHG_1379_#_hypothetical protein	1027.14	0.855968	0.4688	1.82587	0.0678696	0.129708
CAETHG_1380_#_transcriptional regulator, PadR-like family	1107.98	0.573241	0.424898	1.34913	0.177297	0.299062
CAETHG_1381_#_Protein of unknown function DUF2812	1205.47	0.309732	0.404166	0.766348	0.443469	0.641777
CAETHG_1382_#_ABC-type transporter, integral membrane subunit	1246.51	0.925876	0.403238	2.2961	0.02167	0.0484406
CAETHG_1383_#_ABC-type transporter, integral membrane subunit	1308.73	0.993278	0.382053	2.59984	0.00932662	0.0231156
CAETHG_1384_#_Monosaccharide-transporting ATPase	1268.25	0.815271	0.38543	2.11522	0.0344108	0.071879
CAETHG_1385_#_Periplasmic binding protein domain containing protein	2084.02	1.16732	0.387194	3.01481	0.00257139	0.00733306
CAETHG_1386_#_CDP-alcohol phosphatidyltransferase	1126.17	0.635223	0.418725	1.51704	0.129256	0.228429
CAETHG_1387_#_Flavodoxin domain containing protein	1199.13	0.482446	0.394062	1.22429	0.220843	0.360094
CAETHG_1388_#_transcriptional regulator, TetR family	1133.03	0.584535	0.399446	1.46336	0.143368	0.249313
CAETHG_1389_#_protein of unknown function DUF583	1168.74	0.3498	0.37832	0.924612	0.355168	0.537034
CAETHG_1390_#_Protein of unknown function DUF4004	1133.74	0.490888	0.403897	1.21538	0.224222	0.364752
CAETHG_1391_#_hypothetical protein	1057.51	0.767986	0.44644	1.72024	0.0853881	0.158402
CAETHG_1392_#_3-oxoacyl-(acyl-carrier-protein) reductase	1242.83	0.263997	0.386449	0.683134	0.494522	0.69433
CAETHG_1393_#_beta-lactamase domain protein	1176.07	0.446241	0.388651	1.14818	0.250894	0.401602
CAETHG_1394_#_CRISPR associated protein Cas2	1170.98	0.628096	0.37071	1.69431	0.0902073	0.165645
CAETHG_1395_#_CRISPR-associated protein Cas1	1383.46	0.125686	0.32037	0.392316	0.694825	0.878519
CAETHG_1396_#_Dna2/Cas4, domain of unknown function DUF83	1153.4	0.458861	0.361772	1.26837	0.204666	0.337771
CAETHG_1397_#_CRISPR-associated helicase Cas3	2612.57	-0.398312	0.271575	-1.46667	0.142465	0.248008
CAETHG_1398_#_CRISPR-associated protein Cas5, Hmari subtype	1810.03	-0.112931	0.314774	-0.35877	0.719767	0.878519
CAETHG_1399_#_CRISPR-associated protein	2110.85	-0.464208	0.28985	-1.60155	0.109256	0.196781
CAETHG_1400_#_hypothetical protein	2842.4	-0.557362	0.271893	-2.04993	0.0403716	0.0827052
CAETHG_1401_#_CRISPR-associated protein	2134.42	-0.320951	0.285174	-1.12546	0.260396	0.414092
CAETHG_1402_#_hypothetical protein	1004.49	0.92899	0.434389	2.13861	0.0324669	0.0683147
CAETHG_1403_#_hypothetical protein	1006.87	0.916008	0.430862	2.12599	0.033504	0.0702549
CAETHG_1404_#_Abortive infection protein	1157.5	0.618404	0.372691	1.65929	0.0970568	0.177159
CAETHG_1405_#_hypothetical protein	1039.47	0.804654	0.402453	1.99937	0.0455682	0.0915482
CAETHG_1406_#_hypothetical protein	1009.34	0.911236	0.426613	2.13598	0.0326813	0.0687361
CAETHG_1407_#_Polyketide cyclase/dehydrase	1973.89	-0.379621	0.28321	-1.34042	0.180108	0.302552
CAETHG_1408_#_hypothetical protein	2673.7	-0.644255	0.260428	-2.47383	0.0133673	0.0316543
CAETHG_1409_#_nitroreductase	1933.05	-0.407811	0.301003	-1.35484	0.175469	0.29669
CAETHG_1410_#_protein of unknown function DUF1648	1263.1	0.16656	0.326378	0.510327	0.609822	0.814357
CAETHG_1411_#_transcriptional regulator, AraC family	1126.31	0.465424	0.363212	1.28141	0.200049	0.330934
CAETHG_1412_#_drug resistance transporter, EmrB/QacA subfamily	1066.58	0.732109	0.400474	1.82811	0.0675337	0.129202
CAETHG_1413_#_GCN5-related N-acetyltransferase	1058.1	0.674687	0.385022	1.75233	0.0797163	0.149755
CAETHG_1414_#_thiW protein	1193.53	0.489543	0.37353	1.31059	0.189998	0.316663
CAETHG_1415_#_Hydroxyethylthiazole kinase	1501.12	0.0418445	0.318308	0.131459	0.895412	0.915826
CAETHG_1416_#_transcriptional regulator, MerR family	1528.15	-0.0368961	0.311934	-0.118282	0.905844	0.924369
CAETHG_1417_#_GCN5-related N-acetyltransferase	1153.43	0.51237	0.35742	1.43352	0.151708	0.261676
CAETHG_1418_#_esterase	1520.45	-0.1358	0.309014	-0.439463	0.660326	0.86731
CAETHG_1419_#_TfoX domain-containing protein	1430.86	0.0488652	0.305535	0.159933	0.872934	0.903259
CAETHG_1420_#_GCN5-related N-acetyltransferase	1061.05	0.655393	0.39669	1.65216	0.0985029	0.179664
CAETHG_1421_#_transcriptional regulator, PadR-like family	1082.04	0.529335	0.369033	1.43438	0.151463	0.261346
CAETHG_1422_#_peptidase M50	1267.07	0.258193	0.352122	0.733249	0.463406	0.663172
CAETHG_1423_#_ThiJ/PfpI domain-containing protein	1094.83	0.768684	0.389868	1.97165	0.0486492	0.0970206
CAETHG_1424_#_cell wall binding repeat 2-containing protein	8966.22	-0.471616	0.242516	-1.94468	0.0518137	0.102289
CAETHG_1425_#_two component transcriptional regulator, LytTR family	1067.9	0.669476	0.38449	1.74121	0.0816474	0.152621
CAETHG_1426_#_ATP-binding region ATPase domain protein	1066.08	0.651301	0.378456	1.72094	0.0852615	0.158402
CAETHG_1427_#_Fe(3+)-transporting ATPase	1006.59	0.921928	0.405334	2.27449	0.0229366	0.0508578
CAETHG_1428_#_hypothetical protein	1021.76	0.859057	0.417305	2.05858	0.0395343	0.0814676
CAETHG_1429_#_hypothetical protein	1079	0.70918	0.396506	1.78857	0.0736835	0.139386
CAETHG_1430_#_Carboxymuconolactone decarboxylase	1113.74	0.71033	0.368646	1.92686	0.0539969	0.105914
CAETHG_1431_#_beta-lactamase	4583.9	-0.671544	0.206845	-3.24661	0.0011679	0.00367207
CAETHG_1432_#_nitroreductase	6727.11	-0.797365	0.225632	-3.53392	0.000409449	0.0015049
CAETHG_1433_#_Protein of unknown function DUF2078, membrane	1001.79	0.910246	0.424225	2.14567	0.0318997	0.0672854
CAETHG_1434_#_hypothetical protein	1023.8	0.886033	0.404832	2.18865	0.0286226	0.0613128
CAETHG_1435_#_ABC-2 membrane transporter-like protein	1185.58	0.526934	0.328821	1.60249	0.109046	0.196516
CAETHG_1436_#_ABC-2 membrane transporter-like protein	1169.95	0.394075	0.349111	1.1288	0.258984	0.412384
CAETHG_1437_#_ABC transporter related protein	1358.37	0.101645	0.318706	0.31893	0.749779	0.878519
CAETHG_1438_#_transcriptional regulator, GntR family	1141	0.484861	0.366944	1.32135	0.186386	0.31159
CAETHG_1439_#_hypothetical protein	996.18	0.954916	0.427155	2.23553	0.0253829	0.0554612
CAETHG_1440_#_Resolvase domain-containing protein	1061.84	0.775957	0.397497	1.95211	0.0509253	0.100738
CAETHG_1441_#_hypothetical protein	1042.35	0.792965	0.404139	1.96211	0.0497496	0.0986918
CAETHG_1442_#_CoA-substrate-specific enzyme activase	6247.3	-0.377822	0.286142	-1.3204	0.186701	0.311912
CAETHG_1443_#_Taurine-transporting ATPase	1072.68	0.689125	0.386734	1.78191	0.0747642	0.141157
CAETHG_1444_#_ABC-type transporter, integral membrane subunit	1182.35	0.436178	0.358223	1.21761	0.22337	0.36373
CAETHG_1445_#_hypothetical protein	1133.05	0.525735	0.381338	1.37866	0.167999	0.285844
CAETHG_1446_#_Tetratricopeptide TPR_1 repeat-containing protein	1038.88	0.816387	0.404145	2.02003	0.04338	0.0879469
CAETHG_1447_#_transglutaminase domain-containing protein	1844.86	-0.494708	0.294667	-1.67887	0.0931764	0.170394
CAETHG_1448_#_Regulatory protein recX	1433.16	-0.289422	0.323609	-0.894358	0.37113	0.556696
CAETHG_1449_#_processing peptidase	1648.67	-0.440055	0.306271	-1.43682	0.15077	0.26044
CAETHG_1450_#_DEAD/DEAH box helicase domain protein	1640.43	-0.170755	0.312154	-0.547023	0.584363	0.789866
CAETHG_1451_#_flavin reductase domain protein FMN-binding protein	1079.1	0.673204	0.385733	1.74526	0.0809399	0.151704
CAETHG_1452_#_YbaK/prolyl-tRNA synthetase associated region	1033.99	0.826511	0.410678	2.01256	0.0441614	0.0892722
CAETHG_1453_#_transcription elongation factor GreA	5527.49	-0.864619	0.23834	-3.62767	0.000285988	0.00110204
CAETHG_1454_#_Protein of unknown function DUF2179	1315.56	-0.0184639	0.330054	-0.0559421	0.955388	0.963665
CAETHG_1455_#_Di-trans,poly-cis-decaprenylcistransferase	1609.76	-0.292581	0.324499	-0.90164	0.367248	0.552187
CAETHG_1456_#_cation diffusion facilitator family transporter	1243.58	0.936328	0.4141	2.26112	0.0237519	0.0523892
CAETHG_1457_#_Conserved hypothetical protein CHP03980, redox-disulfide	4692.3	-0.353067	0.211553	-1.66893	0.0951318	0.173775
CAETHG_1458_#_Conserved hypothetical protein CHP03980, redox-disulfide	1623.41	-0.544217	0.312507	-1.74146	0.0816038	0.152598
CAETHG_1459_#_ApbE family lipoprotein	1808.05	-0.234217	0.309925	-0.755721	0.449817	0.648851
CAETHG_1460_#_Adenosylcobinamide-phosphate guanylyltransferase	1383.99	0.166915	0.338618	0.492931	0.622061	0.825967
CAETHG_1461_#_Cobalamin synthase	1477.65	0.0514076	0.319608	0.160846	0.872215	0.903259
CAETHG_1462_#_alpha-ribazole phosphatase	1337.48	0.166992	0.329089	0.507438	0.611847	0.816112
CAETHG_1463_#_ferric uptake regulator, Fur family	3489.3	-0.655227	0.227746	-2.87701	0.00401462	0.010874
CAETHG_1464_#_hypothetical protein	1132.22	0.549775	0.380218	1.44595	0.148192	0.256697
CAETHG_1465_#_hypothetical protein	1047.37	0.836885	0.409392	2.04421	0.0409325	0.0837139
CAETHG_1466_#_WYL domain containing protein	1249.54	0.304197	0.354173	0.858894	0.390399	0.580435
CAETHG_1467_#_hypothetical protein	1043.54	0.897091	0.414507	2.16424	0.0304462	0.0647032
CAETHG_1468_#_Abortive infection protein	1459.94	-0.0231731	0.326315	-0.0710145	0.943386	0.95471
CAETHG_1469_#_GTP-binding protein engB	1578.37	-0.234432	0.319702	-0.733283	0.463386	0.663172
CAETHG_1470_#_ATP-dependent protease La	3119.41	-0.951838	0.287408	-3.31181	0.000926956	0.00301785
CAETHG_1471_#_ATP-dependent Clp protease ATP-binding subunit clpX	15895.8	-1.28517	0.260614	-4.9313	8.16861e-07	7.72621e-06
CAETHG_1472_#_ATP-dependent Clp protease proteolytic subunit	8700.32	-1.30154	0.281179	-4.62887	3.67671e-06	2.70363e-05
CAETHG_1473_#_Trigger factor	10581.6	-1.39905	0.240258	-5.82312	5.77603e-09	9.87579e-08
CAETHG_1474_#_Xylose isomerase domain-containing protein TIM barrel	1918.57	-0.5451	0.369149	-1.47664	0.139772	0.244438
CAETHG_1475_#_hypothetical protein	6209.82	-1.2039	0.252339	-4.77098	1.83336e-06	1.52989e-05
CAETHG_1476_#_Orotate phosphoribosyltransferase	2399.41	-0.706368	0.314969	-2.24266	0.0249186	0.0545687
CAETHG_1477_#_Dihydroorotate dehydrogenase	2662.56	-0.77197	0.294225	-2.62374	0.00869711	0.0217095
CAETHG_1478_#_Dihydroorotate dehydrogenase electron transfer subunit	3010.96	-0.912483	0.295624	-3.08664	0.00202434	0.00599301
CAETHG_1479_#_Orotidine 5'-phosphate decarboxylase	3187.54	-0.956621	0.310489	-3.08101	0.00206298	0.00608076
CAETHG_1480_#_Aspartate carbamoyltransferase regulatory subunit	2615.47	-1.11556	0.338957	-3.29115	0.000997791	0.00321847
CAETHG_1481_#_Aspartate carbamoyltransferase	3979.34	-0.868921	0.376145	-2.31007	0.0208844	0.0469834
CAETHG_1482_#_CoA-substrate-specific enzyme activase	2426.36	0.817195	0.350808	2.32947	0.0198343	0.0450053
CAETHG_1483_#_Protein of unknown function DUF3343	1487.82	0.530679	0.472379	1.12342	0.26126	0.414865
CAETHG_1484_#_2-hydroxyglutaryl-CoA dehydratase D-component	2725.85	0.665367	0.36401	1.82788	0.0675678	0.129217
CAETHG_1485_#_drug resistance transporter, Bcr/CflA subfamily	3269.69	-0.334404	0.278242	-1.20185	0.229423	0.372098
CAETHG_1486_#_methionine aminopeptidase, type I	4374.09	-0.715507	0.269305	-2.65687	0.00788699	0.0198698
CAETHG_1487_#_Protein of unknown function DUF2179	1272.08	0.245844	0.481065	0.51104	0.609323	0.814096
CAETHG_1488_#_putative zinc-binding domain containing protein	1903.1	0.0469727	0.393373	0.11941	0.904951	0.92365
CAETHG_1489_#_hypothetical protein	1162.4	0.446403	0.550795	0.810469	0.417671	0.613521
CAETHG_1490_#_diguanylate phosphodiesterase	1176.4	0.392071	0.541201	0.724446	0.468792	0.668921
CAETHG_1491_#_diguanylate phosphodiesterase	1168.53	0.406845	0.54741	0.743217	0.45735	0.657777
CAETHG_1492_#_Manganese transport protein mntH	1152.54	0.458101	0.56552	0.810053	0.41791	0.613688
CAETHG_1493_#_transcriptional regulator, TetR family	1494.65	-0.220598	0.423486	-0.520909	0.60243	0.807977
CAETHG_1494_#_dihydroorotate dehydrogenase family protein	1292.96	0.0709506	0.502242	0.141268	0.887659	0.910562
CAETHG_1495_#_hypothetical protein	1161	0.43359	0.552363	0.784973	0.43247	0.630336
CAETHG_1496_#_dihydropyrimidinase	1174.88	0.404772	0.545995	0.741348	0.458483	0.659212
CAETHG_1497_#_NCS1 nucleoside transporter family	1173.37	0.420243	0.557875	0.753293	0.451274	0.650561
CAETHG_1498_#_amidase, hydantoinase/carbamoylase family	1165.98	0.436737	0.554436	0.787713	0.430864	0.628183
CAETHG_1499_#_Acetylornithine transaminase	1192.36	0.365949	0.529489	0.691136	0.48948	0.68919
CAETHG_1500_#_Alcohol dehydrogenase	1179.19	0.377943	0.543625	0.695228	0.486913	0.686564
CAETHG_1501_#_	1166.77	0.439859	0.551067	0.798195	0.424758	0.621132
CAETHG_1503_#_GerA spore germination protein	1166.23	0.432549	0.558677	0.774237	0.438791	0.636324
CAETHG_1504_#_germination protein, Ger(x)C family	1167.06	0.424095	0.559073	0.758568	0.448111	0.647536
CAETHG_1505_#_hypothetical protein	1173.29	0.400912	0.542565	0.73892	0.459955	0.660553
CAETHG_1506_#_spore germination protein	1276.81	0.268821	0.503476	0.533931	0.593389	0.798919
CAETHG_1507_#_hypothetical protein	1168.24	0.404474	0.55508	0.728677	0.4662	0.666323
CAETHG_1508_#_aminotransferase class IV	1487.52	0.137363	0.441479	0.311143	0.755692	0.878519
CAETHG_1509_#_para-aminobenzoate synthase, subunit I	1770.7	-0.0524714	0.398741	-0.131593	0.895307	0.915826
CAETHG_1510_#_glutamine amidotransferase of anthranilate synthase	1439.84	0.20414	0.44341	0.460387	0.645238	0.850921
CAETHG_1511_#_hypothetical protein	1214.8	0.297901	0.522861	0.569753	0.568845	0.775482
CAETHG_1512_#_Carboxymuconolactone decarboxylase	1176.33	0.426157	0.550336	0.774357	0.438719	0.636324
CAETHG_1513_#_transcriptional regulator, MerR family	1174.87	0.413713	0.549522	0.75286	0.451534	0.650561
CAETHG_1514_#_diguanylate cyclase	1789.68	-0.270822	0.383612	-0.705979	0.480201	0.679868
CAETHG_1515_#_hypothetical protein	7238.02	-1.00662	0.241824	-4.16264	3.14592e-05	0.000165237
CAETHG_1516_#_Protein of unknown function YvrJ	1278.23	0.203911	0.489453	0.41661	0.676964	0.878519
CAETHG_1517_#_protein of unknown function DUF3786	1583.93	-0.173369	0.414585	-0.418174	0.67582	0.878519
CAETHG_1518_#_hemerythrin-like metal-binding protein	3480.32	-0.95865	0.250709	-3.82376	0.000131434	0.000562304
CAETHG_1519_#_major facilitator superfamily MFS_1	1990.35	-0.347283	0.36419	-0.953576	0.340298	0.51727
CAETHG_1520_#_uroporphyrinogen-III decarboxylase-like protein	1236.52	0.374296	0.526882	0.710398	0.477457	0.677333
CAETHG_1521_#_metallophosphoesterase	1173	0.440613	0.545937	0.807076	0.419623	0.615707
CAETHG_1522_#_hypothetical protein	1183.9	0.415371	0.535944	0.775027	0.438324	0.636213
CAETHG_1523_#_Protein of unknown function DUF3892	1163.82	0.458962	0.558015	0.82249	0.410798	0.605608
CAETHG_1524_#_4-hydroxybenzoyl-CoA thioesterase	1425.05	-0.044178	0.431501	-0.102382	0.918453	0.9351
CAETHG_1525_#_Tetratricopeptide repeat-containing protein	1580.15	-0.210895	0.40771	-0.517269	0.604968	0.810048
CAETHG_1526_#_Chromate transporter	1588.14	0.0291735	0.41839	0.0697281	0.94441	0.95478
CAETHG_1527_#_Chromate transporter	1482.25	0.211654	0.457511	0.462621	0.643636	0.849266
CAETHG_1528_#_hypothetical protein	5868.03	-0.856396	0.279017	-3.06933	0.0021454	0.00629335
CAETHG_1529_#_hypothetical protein	1195.91	0.403548	0.544935	0.740544	0.45897	0.659719
CAETHG_1530_#_4HB MCP domain containing protein	1175.63	0.461099	0.554305	0.831851	0.405493	0.59869
CAETHG_1531_#_methyl-accepting chemotaxis sensory transducer	1222.48	0.386521	0.541797	0.713406	0.475594	0.675474
CAETHG_1532_#_nitroreductase	1223.13	0.368621	0.511971	0.720003	0.471523	0.671447
CAETHG_1533_#_Exonuclease RNase T and DNA polymerase III	1580.57	-0.0659111	0.414314	-0.159085	0.873602	0.903259
CAETHG_1534_#_hypothetical protein	1507.72	0.0690349	0.441316	0.15643	0.875694	0.903259
CAETHG_1535_#_4Fe4S-binding SPASM domain containing protein	1512.43	0.106284	0.448313	0.237076	0.812598	0.878519
CAETHG_1536_#_hypothetical protein	1220.23	0.374595	0.541852	0.691324	0.489362	0.68919
CAETHG_1537_#_Na+/H+ antiporter NhaC-like protein	1246.55	0.332275	0.509658	0.651958	0.514428	0.716569
CAETHG_1538_#_PAS modulated sigma54 specific transcriptional regulator, Fis family	1265.39	0.377272	0.509954	0.739816	0.459412	0.660054
CAETHG_1539_#_methyladenine glycosylase	1381.75	0.13171	0.442783	0.297459	0.766116	0.878519
CAETHG_1540_#_hypothetical protein	1544.43	-0.00969403	0.420206	-0.0230697	0.981595	0.985221
CAETHG_1541_#_hypothetical protein	1231.17	0.422039	0.528559	0.798471	0.424597	0.621083
CAETHG_1542_#_hypothetical protein	1248.49	0.407903	0.528299	0.772107	0.440051	0.637963
CAETHG_1543_#_cell wall binding repeat 2-containing protein	2295.66	-0.0243908	0.392746	-0.0621031	0.950481	0.959705
CAETHG_1544_#_hypothetical protein	1180.48	0.498999	0.559053	0.892578	0.372083	0.55753
CAETHG_1545_#_phosphodiesterase, MJ0936 family	2100.11	-0.102618	0.359218	-0.28567	0.775131	0.878519
CAETHG_1546_#_Nucleoside-triphosphatase rdgB	2402.88	-0.179641	0.355805	-0.504888	0.613638	0.817849
CAETHG_1547_#_Ribonuclease PH	2471.39	-0.203974	0.378873	-0.538371	0.590321	0.795883
CAETHG_1548_#_AIR synthase related protein domain protein	2260.83	-0.224162	0.377756	-0.593405	0.55291	0.756424
CAETHG_1549_#_hypothetical protein	1397.7	0.399996	0.49675	0.805227	0.420689	0.616842
CAETHG_1550_#_ABC-type transporter, periplasmic subunit	1251.47	0.675516	0.572207	1.18055	0.237783	0.38337
CAETHG_1551_#_hypothetical protein	1285.56	0.63136	0.560667	1.12609	0.260128	0.413802
CAETHG_1552_#_Aspartyl/glutamyl-tRNA(Asn/Gln) amidotransferase subunit B	1536.31	0.221476	0.474819	0.466444	0.640898	0.846567
CAETHG_1553_#_Glutamyl-tRNA(Gln) amidotransferase subunit A	1509.3	0.309094	0.460314	0.671484	0.501912	0.70195
CAETHG_1554_#_Aspartyl/glutamyl-tRNA(Asn/Gln) amidotransferase subunit C	1299.72	0.534045	0.538617	0.991512	0.321435	0.49335
CAETHG_1555_#_peptidase C26	1351.13	0.462532	0.528726	0.874804	0.38168	0.569029
CAETHG_1556_#_putative sigma54 specific transcriptional regulator	1358.32	0.482759	0.526023	0.917752	0.358749	0.54178
CAETHG_1557_#_hypothetical protein	1588.25	0.294005	0.463399	0.634452	0.525786	0.72753
CAETHG_1558_#_DNA ligase	2578.1	-0.2745	0.353264	-0.777039	0.437136	0.635243
CAETHG_1559_#_ATP-dependent DNA helicase PcrA	3119.33	-0.618913	0.324191	-1.9091	0.0562491	0.109891
CAETHG_1560_#_Trp operon repressor family protein	2266.85	-0.236612	0.380635	-0.621624	0.534189	0.736449
CAETHG_1561_#_pseudouridine synthase Rsu	1484.56	0.188904	0.473302	0.399118	0.689806	0.878519
CAETHG_1562_#_Lytic transglycosylase catalytic	2576.14	0.0493328	0.345514	0.142781	0.886463	0.909909
CAETHG_1563_#_Two component regulator three Y domain-containing protein	1904.47	0.116454	0.413996	0.281292	0.778487	0.878519
CAETHG_1564_#_UPF0178 protein yaiI	1492.81	0.297284	0.478905	0.620759	0.534758	0.737025
CAETHG_1565_#_hypothetical protein	1337.8	0.499815	0.524145	0.953581	0.340296	0.51727
CAETHG_1566_#_pyridoxamine 5-phosphate oxidase-related FMN-binding protein	1784.92	0.292512	0.412982	0.708291	0.478765	0.678597
CAETHG_1567_#_transcriptional regulator, HxlR family	1575.55	0.283799	0.432278	0.656519	0.51149	0.713605
CAETHG_1568_#_Glucose-6-phosphate isomerase	1997.32	-0.0851008	0.385656	-0.220665	0.825353	0.878519
CAETHG_1569_#_methyl-accepting chemotaxis sensory transducer	1931.81	0.375853	0.388264	0.968034	0.333027	0.508748
CAETHG_1570_#_GMP synthase (glutamine-hydrolyzing)	9253.64	-0.976267	0.244225	-3.9974	6.4042e-05	0.000302868
CAETHG_1571_#_IMP dehydrogenase	11081.9	-1.26438	0.229138	-5.518	3.4287e-08	4.96046e-07
CAETHG_1572_#_60 kDa chaperonin	254212	-2.60281	0.256403	-10.1513	3.27117e-24	6.39841e-22
CAETHG_1573_#_10 kDa chaperonin	49337	-2.85188	0.304017	-9.38067	6.55579e-21	8.21995e-19
CAETHG_1574_#_SNARE associated protein	2356.97	-0.661037	0.422768	-1.56359	0.117913	0.210743
CAETHG_1575_#_iron-dependent hydrogenase	2136.77	-0.537568	0.439763	-1.2224	0.221555	0.361014
CAETHG_1576_#_hydrogenase, Fe-only	4743.9	-0.990524	0.298755	-3.31551	0.000914762	0.00298184
CAETHG_1577_#_NADH dehydrogenase (quinone)	5554.19	-1.1238	0.281363	-3.99412	6.49353e-05	0.000306204
CAETHG_1578_#_NADH dehydrogenase (ubiquinone) 24 kDa subunit	3172.34	-0.799528	0.343864	-2.32513	0.0200649	0.0453407
CAETHG_1579_#_DNA-(apurinic or apyrimidinic site) lyase	2414.62	-0.556551	0.398646	-1.3961	0.162684	0.277766
CAETHG_1580_#_glutamate synthase (NADPH), homotetrameric	45287.2	-0.540037	0.215385	-2.50732	0.0121652	0.0291893		nfn complex? Confirmed via blast against C. kluyveri
CAETHG_1581_#_redox-sensing transcriptional repressor Rex	2870.41	-0.61291	0.356584	-1.71884	0.0856437	0.158756		this is in the same position as in C. kluyveri
CAETHG_1582_#_ABC transporter related protein	4258.92	-0.566606	0.261075	-2.17028	0.0299854	0.063807
CAETHG_1583_#_hypothetical protein	2364.41	-0.449903	0.381825	-1.1783	0.238679	0.384686
CAETHG_1584_#_Sulfate-transporting ATPase	2310.19	-0.448284	0.388595	-1.1536	0.248664	0.399033
CAETHG_1585_#_dihydroorotase multifunctional complex type	2969.03	-0.681557	0.356765	-1.91038	0.0560843	0.109613
CAETHG_1586_#_3-hydroxybutyryl-CoA dehydrogenase	4367.49	-0.836334	0.293958	-2.84508	0.00444004	0.0119099
CAETHG_1587_#_protein of unknown function DUF77	3112.12	-0.623872	0.341695	-1.82582	0.0678781	0.129708
CAETHG_1588_#_two component transcriptional regulator, LytTR family	3104.31	-0.593368	0.322355	-1.84073	0.0656608	0.126063
CAETHG_1589_#_signal transduction histidine kinase, LytS	4904.46	-0.915169	0.264859	-3.4553	0.000549677	0.00192269
CAETHG_1590_#_carbon starvation protein CstA	2866.11	-0.434759	0.347066	-1.25267	0.210325	0.345827
CAETHG_1591_#_carbon starvation protein CstA	17457.8	0.160543	0.221752	0.723976	0.46908	0.669137
CAETHG_1592_#_Peptidase M16C associated domain protein	6968.95	-0.799252	0.259793	-3.0765	0.00209446	0.006155
CAETHG_1593_#_pyrroline-5-carboxylate reductase	3166.11	-0.492937	0.32594	-1.51235	0.130444	0.230112
CAETHG_1594_#_pyruvate carboxylase	4488.29	-0.619371	0.276287	-2.24177	0.0249764	0.0546464
CAETHG_1595_#_O-sialoglycoprotein endopeptidase	2532.89	-0.449878	0.379898	-1.18421	0.23633	0.381404
CAETHG_1596_#_endodeoxyribonuclease RusA	2627.65	-0.484347	0.369032	-1.31248	0.189359	0.315741
CAETHG_1597_#_protein of unknown function DUF1836	3511.4	-0.759648	0.317629	-2.39162	0.0167743	0.0386551
CAETHG_1598_#_protein of unknown function DUF1667	2606.36	-0.495869	0.373693	-1.32694	0.184528	0.309017
CAETHG_1599_#_Pyridine nucleotide-disulfide oxidoreductase, FAD/NAD(P)-binding domain containing protein	3047.44	-0.681174	0.358627	-1.89939	0.0575129	0.112002
CAETHG_1600_#_FAD dependent oxidoreductase	2688.74	-0.523428	0.36956	-1.41635	0.156672	0.268721
CAETHG_1601_#_	8184.48	-1.10511	0.2879	-3.83851	0.000123785	0.000532841
CAETHG_1603_#_protein of unknown function DUF3786	8713.05	-1.64446	0.290235	-5.66595	1.4621e-08	2.29892e-07
CAETHG_1604_#_hypothetical protein	19612.1	-0.763652	0.234653	-3.25438	0.00113639	0.00359907
CAETHG_1605_#_RNA-binding protein	13588.6	-0.821692	0.245391	-3.3485	0.000812502	0.00269756
CAETHG_1606_#_ferredoxin	61591.6	-1.18735	0.213031	-5.57359	2.49545e-08	3.69781e-07
CAETHG_1607_#_Glycine cleavage system H protein	20725.6	-1.11221	0.225578	-4.9305	8.20185e-07	7.74267e-06
CAETHG_1608_#_CO dehydrogenase/acetyl-CoA synthase complex, beta subunit	139950	-0.859359	0.208864	-4.11444	3.88121e-05	0.000198319
CAETHG_1609_#_dihydropteroate synthase DHPS	73047.6	-1.4175	0.204152	-6.94334	3.82944e-12	1.57361e-10
CAETHG_1610_#_CO dehydrogenase/acetyl-CoA synthase delta subunit, TIM barrel	104016	-1.18276	0.182781	-6.47091	9.74147e-11	2.81869e-09
CAETHG_1611_#_CO dehydrogenase/acetyl-CoA synthase delta subunit, TIM barrel	78513.6	-1.08496	0.193249	-5.61431	1.97344e-08	2.95111e-07
CAETHG_1612_#_Cobyrinic acid ac-diamide synthase	53451.1	-1.25599	0.191953	-6.54324	6.01981e-11	1.8398e-09
CAETHG_1613_#_dihydrolipoamide dehydrogenase	89353.6	-0.583647	0.226514	-2.57665	0.00997634	0.0244656
CAETHG_1614_#_methylenetetrahydrofolate reductase	67624.8	-0.787192	0.224268	-3.51005	0.000448019	0.00161922
CAETHG_1615_#_Methylene-tetrahydrofolate reductase domain-containing protein	67178	-0.782922	0.217558	-3.59868	0.000319838	0.00121335
CAETHG_1616_#_Bifunctional protein	78130.9	-0.542038	0.215007	-2.52103	0.0117013	0.0281868
CAETHG_1617_#_Methenyltetrahydrofolate cyclohydrolase	85977.9	-0.418137	0.203308	-2.05667	0.0397178	0.0817267
CAETHG_1618_#_Formate--tetrahydrofolate ligase	261383	-0.527104	0.20629	-2.55516	0.0106139	0.0258991
CAETHG_1619_#_Cobyrinic acid ac-diamide synthase	38069.2	-1.00957	0.188035	-5.36905	7.91509e-08	1.07813e-06
CAETHG_1620_#_Carbon-monoxide dehydrogenase (acceptor)	33905.9	-1.05436	0.228686	-4.61052	4.01665e-06	2.87576e-05
CAETHG_1621_#_Carbon-monoxide dehydrogenase (acceptor)	55953.5	-1.15097	0.236488	-4.86692	1.1335e-06	1.0189e-05
CAETHG_1622_#_UspA domain-containing protein	2895.74	-0.0776234	0.28436	-0.272976	0.784872	0.878519
CAETHG_1623_#_Dinitrogenase iron-molybdenum cofactor biosynthesis protein	33441.6	-0.708509	0.217406	-3.25893	0.00111834	0.0035488
CAETHG_1624_#_UPF0251 protein	7795.55	-1.00979	0.250394	-4.03279	5.51183e-05	0.000265807
CAETHG_1625_#_ATPase-like, ParA/MinD	10094.5	-1.09648	0.24632	-4.45142	8.53027e-06	5.45269e-05
CAETHG_1626_#_hypothetical protein	2144.32	0.176473	0.310107	0.569073	0.569306	0.775894
CAETHG_1627_#_transcriptional regulator, LysR family	2161.31	0.1639	0.308731	0.530883	0.5955	0.800832
CAETHG_1628_#_putative protein family UPF0324	2134.08	0.183991	0.309759	0.593981	0.552525	0.756396
CAETHG_1629_#_nitrite and sulfite reductase 4Fe-4S region	2895.79	-0.192891	0.212929	-0.905893	0.364993	0.549512
CAETHG_1630_#_SufBD protein	4886.65	-0.747241	0.228567	-3.26924	0.00107836	0.00343753
CAETHG_1631_#_ABC transporter related protein	4732.71	-0.860411	0.227429	-3.7832	0.000154826	0.000647093
CAETHG_1632_#_MOSC domain containing protein	2154.43	0.0875888	0.229392	0.38183	0.702587	0.878519
CAETHG_1633_#_hypothetical protein	2312.96	0.269675	0.215785	1.24974	0.211394	0.34735
CAETHG_1634_#_modD protein	2325.06	0.289773	0.21933	1.32117	0.186444	0.31159
CAETHG_1635_#_hypothetical protein	3274.44	-0.191984	0.197406	-0.972532	0.330786	0.505799
CAETHG_1636_#_hypothetical protein	2090.05	0.124873	0.227266	0.549457	0.582692	0.78886
CAETHG_1637_#_hypothetical protein	2155.53	0.116368	0.22016	0.528559	0.597111	0.801943
CAETHG_1638_#_metal dependent phosphohydrolase	3367.19	-0.10249	0.178872	-0.572978	0.56666	0.772718
CAETHG_1639_#_hypothetical protein	32699.3	-0.982629	0.248443	-3.95515	7.6486e-05	0.000352513
CAETHG_1640_#_Abortive infection protein	1971.36	0.142466	0.230189	0.618908	0.535977	0.738289
CAETHG_1641_#_hypothetical protein	1957.43	0.162218	0.232439	0.697898	0.485241	0.685107
CAETHG_1642_#_hypothetical protein	2741.32	-0.205349	0.202082	-1.01617	0.30955	0.477357
CAETHG_1643_#_hypothetical protein	2123.73	0.0437761	0.21776	0.20103	0.840675	0.880288
CAETHG_1644_#_DUF1653-like domain containing protein	2213.36	-0.0203471	0.213462	-0.0953195	0.924061	0.939821
CAETHG_1645_#_hypothetical protein	1987.89	0.144016	0.224781	0.640697	0.52172	0.723953
CAETHG_1646_#_hypothetical protein	2156	0.0258687	0.223538	0.115724	0.907871	0.926051
CAETHG_1647_#_hypothetical protein	1951.11	0.159951	0.223048	0.717115	0.473303	0.673079
CAETHG_1648_#_putative transcriptional regulator	2918.2	-0.321288	0.195807	-1.64084	0.100831	0.183466
CAETHG_1649_#_SNF2-related protein	2657.02	-0.237279	0.195073	-1.21636	0.223849	0.364388
CAETHG_1650_#_protein of unknown function DUF1156	3017.01	-0.431067	0.202369	-2.1301	0.0331635	0.0696903
CAETHG_1651_#_Protein of unknown function DUF3780	2399.2	-0.13893	0.213389	-0.651063	0.515006	0.716874
CAETHG_1652_#_Fn3 associated repeat containing protein	4717.72	-0.7612	0.172885	-4.40294	1.06796e-05	6.51976e-05
CAETHG_1653_#_hypothetical protein	2237.32	-0.156677	0.216492	-0.723709	0.469244	0.669176
CAETHG_1654_#_N-acetylmuramyl-L-alanine amidase, negative regulator of AmpC, AmpD	1926.96	0.154658	0.226943	0.681483	0.495566	0.695556
CAETHG_1655_#_Protein of unknown function DUF2922	2183.94	0.0720589	0.220411	0.326929	0.743721	0.878519
CAETHG_1656_#_protein of unknown function DUF1659	2285.24	0.0372014	0.213797	0.174004	0.861863	0.897468
CAETHG_1657_#_Protein of unknown function YvrJ	1962.19	0.135856	0.228158	0.595446	0.551545	0.755478
CAETHG_1658_#_sigma-70 region 4 domain protein	2074.82	0.0721136	0.216057	0.333771	0.738552	0.878519
CAETHG_1659_#_hypothetical protein	2484.45	-0.0339156	0.208161	-0.16293	0.870574	0.902886
CAETHG_1660_#_hypothetical protein	2080.14	0.0518642	0.222174	0.23344	0.81542	0.878519
CAETHG_1661_#_hypothetical protein	2179.39	0.0330187	0.215763	0.153032	0.878373	0.904071
CAETHG_1662_#_hypothetical protein	2032.95	0.112849	0.218858	0.515626	0.606115	0.810696
CAETHG_1663_#_hypothetical protein	1972.37	0.124232	0.223003	0.557088	0.577467	0.78427
CAETHG_1664_#_hypothetical protein	2161.58	0.0322625	0.220087	0.14659	0.883456	0.907774
CAETHG_1665_#_primosome, DnaD subunit	2023.55	0.0812105	0.227303	0.357278	0.720884	0.878519
CAETHG_1666_#_DNA-binding protein	1963.73	0.124231	0.226406	0.548707	0.583207	0.78912
CAETHG_1667_#_helix-turn-helix domain protein	1948.73	0.148795	0.228263	0.651857	0.514493	0.716569
CAETHG_1668_#_hypothetical protein	1910.46	0.159364	0.225866	0.70557	0.480455	0.679868
CAETHG_1669_#_helix-turn-helix domain protein	1909.12	0.158618	0.227524	0.697149	0.485709	0.685405
CAETHG_1670_#_transcriptional regulator, XRE family	2360.94	-0.145078	0.200673	-0.722959	0.469705	0.669531
CAETHG_1671_#_integrase family protein	2917.35	-0.37384	0.185795	-2.01211	0.0442083	0.0892932
CAETHG_1672_#_ABC-type metal ion transporter, periplasmic subunit	2043.54	0.0586064	0.216464	0.270745	0.786587	0.878519
CAETHG_1673_#_metal dependent phosphohydrolase	4857.81	-0.51751	0.169557	-3.05213	0.00227225	0.00658642
CAETHG_1674_#_putative protein family UPF0079, ATPase	3559.41	-0.395544	0.185754	-2.1294	0.0332215	0.0697523
CAETHG_1675_#_universal protein YeaZ	4464.59	-0.475661	0.179102	-2.65581	0.0079117	0.0199218
CAETHG_1676_#_ribosomal-protein-alanine acetyltransferase	3283.87	-0.216985	0.196095	-1.10653	0.268497	0.424491
CAETHG_1677_#_Tyrosyl-tRNA synthetase	4088.08	-0.598087	0.200712	-2.97983	0.00288404	0.00811914
CAETHG_1678_#_hypothetical protein	2048.81	0.0734283	0.229791	0.319543	0.749315	0.878519
CAETHG_1679_#_putative transcriptional regulator	2084.27	0.0294726	0.226705	0.130004	0.896563	0.916428
CAETHG_1680_#_putative zinc-binding domain containing protein	8486.8	-0.371891	0.159825	-2.32686	0.0199726	0.0451833
CAETHG_1681_#_protein of unknown function DUF1393	2087.5	0.211346	0.224795	0.940176	0.347127	0.527025
CAETHG_1682_#_hypothetical protein	1907.3	0.186668	0.232785	0.801891	0.422616	0.619111
CAETHG_1683_#_phosphoesterase PA-phosphatase related protein	2204.14	0.107303	0.216101	0.496539	0.619514	0.823885
CAETHG_1684_#_Cof-like hydrolase	2231.98	0.00426947	0.213033	0.0200414	0.98401	0.986633
CAETHG_1685_#_peptide chain release factor 3	4237.32	-0.533552	0.182405	-2.9251	0.00344348	0.00947054
CAETHG_1686_#_Tryptophan-tRNA ligase, bacterial-type	2111.13	0.0222987	0.217827	0.102369	0.918464	0.9351
CAETHG_1687_#_Protein of unknown function DUF2329	2420.86	-0.138557	0.222523	-0.622664	0.533506	0.735714
CAETHG_1688_#_diaminopimelate decarboxylase	3735.04	-0.730876	0.220154	-3.31983	0.000900721	0.00295026
CAETHG_1689_#_hypothetical protein	2453.52	-0.275377	0.239624	-1.14921	0.25047	0.40131
CAETHG_1690_#_aspartate kinase	3043.16	-0.46444	0.234607	-1.97965	0.0477428	0.0953687
CAETHG_1691_#_(FeFe)-hydrogenase maturation HydE, radical SAM	3040.8	-0.385003	0.21056	-1.82847	0.0674789	0.129147
CAETHG_1692_#_Helicase superfamily 1 UvrD-related protein	6904.3	-0.897522	0.144855	-6.19599	5.79192e-10	1.2644e-08
CAETHG_1693_#_peptidase M41 FtsH domain protein	4005.85	-0.652825	0.189812	-3.43932	0.000583187	0.00202541
CAETHG_1694_#_Prolyl-tRNA synthetase	2924.82	-0.315653	0.195935	-1.61101	0.107178	0.193824
CAETHG_1695_#_hypothetical protein	2068.65	0.00596496	0.221829	0.0268899	0.978548	0.982943
CAETHG_1696_#_type IV pilus assembly PilZ	1964.18	0.0372969	0.223641	0.166771	0.86755	0.900514
CAETHG_1697_#_polysaccharide deacetylase	1861.08	0.084589	0.232254	0.364208	0.715702	0.878519
CAETHG_1698_#_hypothetical protein	1856.1	0.0886137	0.233832	0.378964	0.704715	0.878519
CAETHG_1699_#_hypothetical protein	1853.63	0.0895415	0.232444	0.385218	0.700076	0.878519
CAETHG_1700_#_hypothetical protein	1854.04	0.0892404	0.232065	0.384549	0.700572	0.878519
CAETHG_1701_#_Citrate carrier protein	1897.47	0.0705737	0.22881	0.308437	0.757749	0.878519
CAETHG_1702_#_Malate dehydrogenase (oxaloacetate-decarboxylating) (NADP(+))	1891.56	0.0666965	0.233593	0.285524	0.775243	0.878519
CAETHG_1703_#_response regulator receiver and unknown domain protein	2142.36	-0.013435	0.231186	-0.0581136	0.953658	0.962516
CAETHG_1704_#_signal transduction histidine kinase regulating citrate/malate metabolism	2590.87	-0.166321	0.221427	-0.751133	0.452573	0.651865
CAETHG_1705_#_transcriptional regulator, TetR family	6513.8	2.46411	0.637378	3.86601	0.000110631	0.00048432
CAETHG_1706_#_hypothetical protein	6421.06	2.53101	0.645637	3.92017	8.84867e-05	0.000396973
CAETHG_1707_#_transcriptional regulator, XRE family	6235.02	2.68006	0.658247	4.07151	4.67089e-05	0.000231389
CAETHG_1708_#_Lumazine-binding protein	6274.2	2.65286	0.655522	4.04694	5.1891e-05	0.000252485
CAETHG_1709_#_transcriptional regulator, LuxR family	6247.76	2.66232	0.657522	4.04902	5.14321e-05	0.000250751
CAETHG_1710_#_hypothetical protein	6216.39	2.69672	0.659448	4.08936	4.3256e-05	0.000218064
CAETHG_1711_#_peptidase M28	6221.62	2.69253	0.657621	4.09435	4.23362e-05	0.000214089
CAETHG_1712_#_protein of unknown function DUF214	6384.25	2.56732	0.645752	3.9757	7.01731e-05	0.000328056
CAETHG_1713_#_Phosphonate-transporting ATPase	6634.14	2.35364	0.638156	3.68819	0.000225851	0.000894986
CAETHG_1714_#_ATP-binding region ATPase domain protein	6603.63	2.37211	0.640933	3.70103	0.000214729	0.000856465
CAETHG_1715_#_two component transcriptional regulator, winged helix family	6677.7	2.36391	0.626631	3.77241	0.000161678	0.000672858
CAETHG_1716_#_beta-lactamase	6364.31	2.56068	0.652121	3.9267	8.61202e-05	0.000387779
CAETHG_1717_#_Chloramphenicol O-acetyltransferase	6248.15	2.67398	0.655727	4.07788	4.54476e-05	0.000227006
CAETHG_1718_#_hypothetical protein	6214.68	2.70254	0.658702	4.10282	4.08144e-05	0.000207898
CAETHG_1719_#_	6675.99	2.32805	0.628577	3.70368	0.000212491	0.000849617
CAETHG_1721_#_transcriptional repressor, CopY family	6464.62	2.49038	0.643022	3.87294	0.000107531	0.000472016
CAETHG_1722_#_transcriptional regulator, PadR-like family	6274.13	2.64344	0.655034	4.03559	5.44663e-05	0.000263182
CAETHG_1723_#_membrane protein of unknown function UCP033111	6381.68	2.5558	0.649725	3.93366	8.36638e-05	0.000378811
CAETHG_1724_#_transcriptional regulator, XRE family	6259.55	2.65536	0.656664	4.04371	5.26117e-05	0.000255737
CAETHG_1725_#_Protein of unknown function DUF2889	6246.19	2.67042	0.657531	4.06128	4.88039e-05	0.000240091
CAETHG_1726_#_transcriptional regulator, PadR-like family	6293.57	2.64565	0.649202	4.07524	4.59669e-05	0.000228665
CAETHG_1727_#_dihydrouridine synthase DuS	6372.56	2.55554	0.649404	3.93521	8.31232e-05	0.000377412
CAETHG_1728_#_Formiminotransferase-cyclodeaminase	6719.52	2.2739	0.637821	3.5651	0.00036372	0.0013607
CAETHG_1729_#_Peptidoglycan glycosyltransferase	9147.48	1.37034	0.538081	2.54672	0.0108741	0.0264285
CAETHG_1730_#_hypothetical protein	6491.86	2.44441	0.643697	3.79746	0.000146187	0.000617318
CAETHG_1731_#_diguanylate cyclase	6549.24	2.38495	0.636358	3.74781	0.000178385	0.000733429
CAETHG_1732_#_hypothetical protein	6216.91	2.69957	0.658648	4.09866	4.1555e-05	0.000211231
CAETHG_1733_#_GerA spore germination protein	6259.23	2.66198	0.65646	4.05506	5.01208e-05	0.000245091
CAETHG_1734_#_Spore germination protein	6269.9	2.64385	0.654374	4.04028	5.33883e-05	0.00025874
CAETHG_1735_#_germination protein, Ger(x)C family	6326.86	2.60155	0.653476	3.98109	6.85988e-05	0.000322237
CAETHG_1736_#_GtrA family protein	6229.1	2.68652	0.657864	4.0837	4.43236e-05	0.0002223
CAETHG_1737_#_glycosyl transferase family 2	6245.09	2.67205	0.656314	4.0713	4.67511e-05	0.000231389
CAETHG_1738_#_hypothetical protein	6302.69	2.62439	0.653069	4.01855	5.85573e-05	0.000281559
CAETHG_1739_#_hypothetical protein	6244.14	2.66969	0.657328	4.06142	4.87746e-05	0.000240091
CAETHG_1740_#_Acetolactate synthase	8841.89	1.36882	0.552808	2.47612	0.0132819	0.0314979
CAETHG_1741_#_4-hydroxybutyrate dehydrogenase	8223.5	1.46861	0.574922	2.55445	0.0106356	0.0259393
CAETHG_1742_#_transcriptional regulator, LysR family	8884.99	1.29933	0.552572	2.35142	0.0187019	0.0426947
CAETHG_1743_#_3-hydroxybutyrate dehydrogenase	6452.11	2.44348	0.641905	3.80661	0.000140884	0.000599583
CAETHG_1744_#_hypothetical protein	6335.96	2.55318	0.647922	3.94056	8.12907e-05	0.000370813
CAETHG_1745_#_GerA spore germination protein	6209.47	2.67928	0.654178	4.09565	4.20989e-05	0.00021311
CAETHG_1746_#_germination protein, Ger(x)C family	6201.01	2.68254	0.655892	4.08992	4.31527e-05	0.000217768
CAETHG_1747_#_spore germination protein	6204.85	2.68186	0.656254	4.08662	4.37704e-05	0.000219977
CAETHG_1748_#_transcriptional regulator, MarR family	6444.11	2.45048	0.644084	3.8046	0.000142033	0.000603423
CAETHG_1749_#_GCN5-related N-acetyltransferase	6397.61	2.48877	0.646408	3.85016	0.000118041	0.000512628
CAETHG_1750_#_metal dependent phosphohydrolase	6569.59	2.35616	0.635105	3.70988	0.000207359	0.000832502
CAETHG_1751_#_hypothetical protein	6386.81	2.53407	0.641071	3.95287	7.72187e-05	0.000355221
CAETHG_1752_#_hypothetical protein	6277.48	2.61064	0.650504	4.01325	5.98886e-05	0.000286832
CAETHG_1753_#_SsrA-binding protein	6596.7	2.38251	0.627684	3.79572	0.000147216	0.000619525
CAETHG_1754_#_ribonuclease R	6928.02	2.14901	0.619607	3.46834	0.000523686	0.00184897
CAETHG_1755_#_preprotein translocase, SecG subunit	6716.25	2.43729	0.598285	4.0738	4.62531e-05	0.000229626
CAETHG_1756_#_Enolase	10115.4	1.02986	0.505729	2.03639	0.0417114	0.0850223
CAETHG_1757_#_2,3-bisphosphoglycerate-independent phosphoglycerate mutase	9989.28	1.18511	0.482049	2.45848	0.0139527	0.0328338
CAETHG_1758_#_Triosephosphate isomerase, bacterial/eukaryotic	8163.26	1.59598	0.564785	2.82581	0.00471614	0.0125541
CAETHG_1759_#_Phosphoglycerate kinase	8240.7	1.65655	0.549481	3.01476	0.00257182	0.00733306
CAETHG_1760_#_glyceraldehyde-3-phosphate dehydrogenase, type I	9602.08	1.39217	0.487876	2.85354	0.00432357	0.0116422
CAETHG_1761_#_transcriptional regulator, DeoR family	6585.25	2.34471	0.645261	3.63374	0.000279339	0.00107948
CAETHG_1762_#_RNA polymerase, sigma 54 subunit, RpoN	7110.32	2.04093	0.610242	3.34445	0.000824448	0.00272771
CAETHG_1763_#_degV family protein	6761.89	2.24926	0.636109	3.53597	0.000406288	0.00149604
CAETHG_1764_#_S-adenosyl-L-methionine dependent tRNA/rRNA methyltransferase, SpoU	6704.81	2.29995	0.638472	3.60227	0.000315454	0.00119858
CAETHG_1765_#_cell wall hydrolase/autolysin	6174.37	2.73644	0.667461	4.09977	4.13552e-05	0.000210434
CAETHG_1766_#_hypothetical protein	7922.91	1.53492	0.613402	2.50231	0.0123386	0.0295329
CAETHG_1767_#_protein of unknown function DUF6 transmembrane	7236.04	2.07684	0.59915	3.4663	0.000527666	0.00186034
CAETHG_1768_#_hypothetical protein	6289.75	2.62072	0.656117	3.99429	6.4889e-05	0.000306204
CAETHG_1769_#_VanW family protein	6916.05	2.16651	0.62646	3.45834	0.000543507	0.0019052
CAETHG_1770_#_Competence-damaged protein	8455.07	1.41985	0.5968	2.3791	0.0173548	0.0399177
CAETHG_1771_#_DNA-(apurinic or apyrimidinic site) lyase	7394.42	1.94359	0.559165	3.47587	0.000509194	0.00180657
CAETHG_1772_#_endonuclease III	6928.93	2.12868	0.583976	3.64515	0.000267234	0.00104043
CAETHG_1773_#_phospholipid/glycerol acyltransferase	8196.03	1.60937	0.532913	3.01995	0.00252813	0.00722534
CAETHG_1774_#_protein of unknown function DUF1730	6143.78	2.71448	0.620207	4.37673	1.20476e-05	7.20203e-05
CAETHG_1775_#_serine O-acetyltransferase	6273.34	2.58837	0.615894	4.20262	2.63842e-05	0.000141468
CAETHG_1776_#_cysteine synthase A	6490.22	2.41527	0.607403	3.97639	6.99693e-05	0.000327416
CAETHG_1777_#_ribonuclease BN	6109.58	2.74692	0.622559	4.4123	1.02279e-05	6.30396e-05
CAETHG_1778_#_Ig domain protein	9941.24	1.0455	0.508442	2.05629	0.0397546	0.0817267
CAETHG_1779_#_Rubrerythrin	14633.6	0.535386	0.41477	1.2908	0.196772	0.326065
CAETHG_1780_#_hypothetical protein	6078.76	2.76351	0.624245	4.42696	9.55686e-06	6.0024e-05
CAETHG_1781_#_major facilitator superfamily MFS_1	6107.34	2.74646	0.621945	4.41592	1.0058e-05	6.24951e-05
CAETHG_1782_#_transcriptional regulator, LysR family	6729.07	2.49791	0.561837	4.44597	8.74966e-06	5.57107e-05
CAETHG_1783_#_hypothetical protein	6289.05	2.67038	0.603225	4.42685	9.5621e-06	6.0024e-05
CAETHG_1784_#_Long-chain-fatty-acid--CoA ligase	6130.93	2.71961	0.620079	4.38591	1.15501e-05	6.9471e-05
CAETHG_1785_#_Electron transfer flavoprotein alpha subunit	6100.35	2.74119	0.620797	4.41559	1.00735e-05	6.25118e-05
CAETHG_1786_#_Electron transfer flavoprotein alpha/beta-subunit	6092.64	2.74682	0.622994	4.40906	1.03821e-05	6.36994e-05
CAETHG_1787_#_Butyryl-CoA dehydrogenase	6094.47	2.75431	0.62198	4.4283	9.49777e-06	5.98506e-05
CAETHG_1788_#_Formyl-CoA transferase	6088.72	2.75742	0.621785	4.43469	9.22065e-06	5.831e-05
CAETHG_1789_#_Butyryl-CoA dehydrogenase	6118.12	2.72682	0.62159	4.38684	1.15007e-05	6.92592e-05
CAETHG_1790_#_Mannose-6-phosphate isomerase	6116.07	2.74469	0.622124	4.4118	1.02512e-05	6.30548e-05
CAETHG_1791_#_Rubrerythrin	6089.17	2.75221	0.623005	4.41763	9.97892e-06	6.20826e-05
CAETHG_1792_#_hypothetical protein	6089.16	2.75459	0.622932	4.42198	9.77998e-06	6.11353e-05
CAETHG_1793_#_hypothetical protein	6161.09	2.68986	0.617962	4.3528	1.34408e-05	7.93684e-05
CAETHG_1794_#_hypothetical protein	6229.41	2.61451	0.614656	4.25362	2.10342e-05	0.000116751
CAETHG_1795_#_3-isopropylmalate dehydrogenase	6984.41	2.16378	0.57021	3.7947	0.000147819	0.000621528
CAETHG_1796_#_two component transcriptional regulator, winged helix family	6486.38	2.41756	0.602916	4.00978	6.07751e-05	0.000290509
CAETHG_1797_#_osmosensitive K+ channel signal transduction histidine kinase	7447.64	1.85635	0.566257	3.27828	0.00104442	0.00334309
CAETHG_1798_#_hypothetical protein	6088.79	2.74832	0.623644	4.40687	1.04873e-05	6.42382e-05
CAETHG_1799_#_Potassium-transporting ATPase C chain	6079.3	2.76021	0.623356	4.42799	9.51159e-06	5.98606e-05
CAETHG_1800_#_Potassium-transporting ATPase B chain	6095.93	2.74257	0.621923	4.40982	1.03456e-05	6.35553e-05
CAETHG_1801_#_Potassium-transporting ATPase A chain	6288.96	2.56654	0.613313	4.18471	2.8553e-05	0.000151109
CAETHG_1802_#_hypothetical protein	6216.94	2.62999	0.614711	4.27843	1.8822e-05	0.000105671
CAETHG_1803_#_hypothetical protein	6077.86	2.75968	0.623837	4.42371	9.70188e-06	6.08234e-05
CAETHG_1804_#_Pyridoxal biosynthesis lyase pdxS	6657.13	2.58392	0.570331	4.53057	5.88254e-06	3.9351e-05
CAETHG_1805_#_Glutamine amidotransferase subunit pdxT	6831.21	2.54982	0.554302	4.60006	4.22375e-06	3.00206e-05
CAETHG_1806_#_ABC-type transporter, integral membrane subunit	6196.36	2.6566	0.617371	4.30309	1.68432e-05	9.59944e-05
CAETHG_1807_#_ABC-type transporter, integral membrane subunit	6202.95	2.64434	0.616693	4.28794	1.80337e-05	0.000101713
CAETHG_1808_#_Monosaccharide-transporting ATPase	6229.68	2.60438	0.615225	4.23322	2.30374e-05	0.000125869
CAETHG_1809_#_basic membrane lipoprotein	6515.33	2.37959	0.604609	3.93575	8.29369e-05	0.000376916
CAETHG_1810_#_transaldolase	10659.3	0.879865	0.467593	1.88169	0.059878	0.116235
CAETHG_1811_#_C_GCAxxG_C_C family protein	11107.5	0.88182	0.441699	1.99643	0.0458876	0.0920766
CAETHG_1812_#_hypothetical protein	14184.1	0.445065	0.427841	1.04026	0.29822	0.462804
CAETHG_1813_#_Alcohol dehydrogenase	5883.02	2.75426	0.540948	5.09154	3.55175e-07	3.95628e-06
CAETHG_1814_#_histidine kinase	15795.8	0.908295	0.3669	2.47559	0.0133014	0.0315289
CAETHG_1815_#_two component transcriptional regulator, AraC family	12690.3	1.16155	0.389062	2.98552	0.00283095	0.00799732
CAETHG_1816_#_microcompartments protein	5543.88	2.69916	0.559156	4.8272	1.38464e-06	1.21125e-05
CAETHG_1817_#_microcompartments protein	5505.8	2.69349	0.567124	4.74938	2.04042e-06	1.67974e-05
CAETHG_1818_#_Propanediol utilization protein	5720.96	2.57162	0.547323	4.69854	2.62022e-06	2.06993e-05
CAETHG_1819_#_acetaldehyde dehydrogenase (acetylating)	6088.94	2.42593	0.521956	4.64777	3.35546e-06	2.52823e-05
CAETHG_1820_#_microcompartments protein	5645.77	2.62616	0.551424	4.76251	1.91197e-06	1.58467e-05
CAETHG_1821_#_Ethanolamine utilization EutQ family protein	5618.78	2.67318	0.552477	4.83854	1.30793e-06	1.15343e-05
CAETHG_1822_#_microcompartments protein	5670.8	2.64447	0.543149	4.86878	1.12289e-06	1.01246e-05
CAETHG_1823_#_Respiratory-chain NADH dehydrogenase domain 51 kDa subunit	5868.22	2.56992	0.52929	4.85542	1.20132e-06	1.07198e-05
CAETHG_1824_#_Ethanolamine utilization protein EutN/carboxysome structural protein Ccml	5530.63	2.72284	0.559273	4.86854	1.12426e-06	1.01246e-05
CAETHG_1825_#_microcompartments protein	5523.7	2.71989	0.559107	4.86471	1.14626e-06	1.0266e-05
CAETHG_1826_#_ethanolamine utilization protein EutJ family protein	5695.98	2.62235	0.544148	4.81918	1.44148e-06	1.25202e-05
CAETHG_1827_#_hypothetical protein	5678.37	2.62202	0.545144	4.80978	1.511e-06	1.30544e-05
CAETHG_1828_#_glycyl-radical enzyme activating protein family	5724.15	2.60747	0.541532	4.815	1.47201e-06	1.274e-05
CAETHG_1829_#_pyruvate formate-lyase PFL	6580.35	2.35685	0.496703	4.745	2.08509e-06	1.71052e-05
CAETHG_1830_#_Acetaldehyde dehydrogenase (acetylating)	6067.27	2.54703	0.517898	4.91801	8.74263e-07	8.18993e-06
CAETHG_1831_#_microcompartments protein	5540.94	2.73316	0.561719	4.86571	1.14048e-06	1.02329e-05
CAETHG_1832_#_microcompartments protein	5491.1	2.75176	0.56393	4.87961	1.06296e-06	9.76808e-06
CAETHG_1833_#_hypothetical protein	5409.43	2.78704	0.576049	4.8382	1.31017e-06	1.15343e-05
CAETHG_1834_#_hypothetical protein	5512.75	2.75547	0.562812	4.89589	9.78614e-07	9.0633e-06
CAETHG_1835_#_hypothetical protein	5394.96	2.78524	0.575973	4.83572	1.32664e-06	1.16468e-05
CAETHG_1836_#_hypothetical protein	5477.9	2.73219	0.56838	4.80697	1.53234e-06	1.31921e-05
CAETHG_1837_#_transcriptional regulator, GntR family with aminotransferase domain containing protein	5432.04	2.72635	0.577252	4.72297	2.3242e-06	1.86481e-05
CAETHG_1838_#_Lysine exporter protein (LYSE/YGGA)	5376.91	2.7876	0.581667	4.79244	1.64769e-06	1.40614e-05
CAETHG_1839_#_major facilitator superfamily MFS_1	5597.89	2.59057	0.568225	4.55906	5.13835e-06	3.54394e-05
CAETHG_1840_#_transcriptional regulator, TetR family	5679.02	2.49294	0.564665	4.4149	1.01055e-05	6.26308e-05
CAETHG_1841_#_Alcohol dehydrogenase	90604.5	0.172743	0.23595	0.732116	0.464098	0.663772
CAETHG_1842_#_SNARE associated protein	5811.51	2.66372	0.562901	4.73212	2.22191e-06	1.80185e-05
CAETHG_1843_#_ATP-binding region ATPase domain protein	5677.02	2.75767	0.571869	4.8222	1.41983e-06	1.2376e-05
CAETHG_1844_#_two component transcriptional regulator, winged helix family	5628.45	2.82417	0.574683	4.91431	8.90961e-07	8.3304e-06
CAETHG_1845_#_protein of unknown function DUF214	5593.1	2.8607	0.574849	4.97644	6.47645e-07	6.39794e-06
CAETHG_1846_#_protein of unknown function DUF214	5595.6	2.86068	0.574664	4.97801	6.42408e-07	6.35906e-06
CAETHG_1847_#_Sulfate-transporting ATPase	5593.09	2.86859	0.573856	4.99879	5.76908e-07	5.88952e-06
CAETHG_1848_#_hypothetical protein	5570.74	2.88915	0.575155	5.02326	5.08028e-07	5.31961e-06
CAETHG_1849_#_Putative amidase domain containing protein	5548.09	2.91169	0.578007	5.03746	4.71754e-07	5.06593e-06
CAETHG_1850_#_hypothetical protein	5540.93	2.91429	0.578753	5.03547	4.76689e-07	5.06741e-06
CAETHG_1851_#_Protein of unknown function DUF2935	5544.49	2.91024	0.577884	5.03602	4.75319e-07	5.06626e-06
CAETHG_1852_#_hypothetical protein	5542.25	2.91227	0.57811	5.03757	4.71478e-07	5.06593e-06
CAETHG_1853_#_hypothetical protein	5541.73	2.91258	0.578361	5.03593	4.75545e-07	5.06626e-06
CAETHG_1854_#_hypothetical protein	5542.29	2.91332	0.578912	5.03239	4.84392e-07	5.127e-06
CAETHG_1855_#_ABC transporter related protein	5575.32	2.88495	0.576391	5.0052	5.58037e-07	5.75697e-06
CAETHG_1856_#_Mor transcription activator domain protein	6583.99	2.38977	0.500823	4.77169	1.82684e-06	1.52705e-05
CAETHG_1857_#_hypothetical protein	5607.89	2.87896	0.575798	4.99995	5.73451e-07	5.87797e-06
CAETHG_1858_#_transcriptional regulator, MerR family	5578.91	2.88252	0.576554	4.99957	5.74574e-07	5.87797e-06
CAETHG_1859_#_peptidase M28	5552.42	2.90587	0.577819	5.02904	4.92953e-07	5.19513e-06
CAETHG_1860_#_transcriptional regulator, MerR family	5683.95	2.77399	0.572053	4.84918	1.23972e-06	1.10423e-05
CAETHG_1861_#_MATE efflux family protein	5729.94	2.73044	0.569843	4.79156	1.65489e-06	1.40915e-05
CAETHG_1862_#_transcriptional regulator, XRE family	6046.35	2.4882	0.552263	4.50547	6.6227e-06	4.37045e-05
CAETHG_1863_#_flavoprotein	6587.42	2.08275	0.532067	3.91445	9.06111e-05	0.000405017
CAETHG_1864_#_polysaccharide deacetylase	5541.25	2.91002	0.580108	5.01635	5.26622e-07	5.49079e-06
CAETHG_1865_#_metallophosphoesterase	5541.73	2.91285	0.579313	5.02811	4.95329e-07	5.20895e-06
CAETHG_1866_#_hypothetical protein	5548.31	2.89746	0.57991	4.99639	5.84127e-07	5.93842e-06
CAETHG_1867_#_Electron-transferring-flavoprotein dehydrogenase	5593.12	2.85335	0.57719	4.94352	7.67259e-07	7.31364e-06
CAETHG_1868_#_Electron transfer flavoprotein alpha/beta-subunit	5559.05	2.88713	0.578557	4.99023	6.03088e-07	6.08062e-06
CAETHG_1869_#_Electron transfer flavoprotein alpha/beta-subunit	5548.14	2.89801	0.580562	4.99173	5.98414e-07	6.05847e-06
CAETHG_1870_#_Heavy metal transport/detoxification protein	5635.83	2.81976	0.572606	4.92442	8.46107e-07	7.95666e-06
CAETHG_1871_#_OsmC family protein	5565.38	2.88395	0.578458	4.98557	6.17778e-07	6.15933e-06
CAETHG_1872_#_integral membrane sensor signal transduction histidine kinase	5547.52	2.90841	0.578945	5.02364	5.07019e-07	5.31961e-06
CAETHG_1873_#_two component transcriptional regulator, winged helix family	5542.2	2.90287	0.580215	5.00309	5.64172e-07	5.808e-06
CAETHG_1874_#_1,4-dihydroxy-2-naphthoate octaprenyltransferase	5555.64	2.88924	0.57953	4.98548	6.18073e-07	6.15933e-06
CAETHG_1875_#_Abortive infection protein	5548.82	2.89673	0.580647	4.9888	6.07556e-07	6.11306e-06
CAETHG_1876_#_Ubiquinone/menaquinone biosynthesis methyltransferase ubiE	5578.51	2.86616	0.578846	4.95151	7.36398e-07	7.08628e-06
CAETHG_1877_#_Polyprenyl synthetase	5792.72	2.69872	0.568652	4.74581	2.07669e-06	1.70672e-05
CAETHG_1878_#_hypothetical protein	5968.96	2.57646	0.558466	4.61346	3.96023e-06	2.84369e-05
CAETHG_1879_#_4Fe-4S ferredoxin iron-sulfur binding domain-containing protein	5789.69	2.68839	0.565795	4.75152	2.01894e-06	1.66486e-05
CAETHG_1880_#_putative protein family UPF0126	5558.58	2.875	0.580438	4.95316	7.30189e-07	7.04265e-06
CAETHG_1881_#_Na+/H+ antiporter NhaC-like protein	5880.42	2.6076	0.554922	4.69905	2.61381e-06	2.06821e-05
CAETHG_1882_#_Threonine synthase	5795.69	2.67874	0.560091	4.78269	1.72961e-06	1.46582e-05
CAETHG_1883_#_endoribonuclease L-PSP	6201.46	2.33256	0.539104	4.32673	1.51338e-05	8.76825e-05
CAETHG_1884_#_PAS modulated sigma54 specific transcriptional regulator, Fis family	7091.35	1.88591	0.510507	3.69419	0.000220593	0.00087699
CAETHG_1885_#_Glucosamine--fructose-6-phosphate aminotransferase (isomerizing)	11532.3	0.692935	0.425227	1.62956	0.103194	0.187381
CAETHG_1886_#_Protein of unknown function DUF4177	5559.09	2.86911	0.580667	4.94105	7.77028e-07	7.39235e-06
CAETHG_1887_#_phosphoglucosamine mutase	7613.65	1.52002	0.515394	2.94924	0.0031856	0.00883585
CAETHG_1888_#_HI0933 family protein	7282.3	1.69173	0.520231	3.25188	0.00114645	0.00362388
CAETHG_1889_#_YbbR family protein	7238.61	1.7056	0.517636	3.29499	0.000984265	0.00317903
CAETHG_1890_#_Conserved hypothetical protein CHP00159	6162.74	2.33505	0.555576	4.20294	2.63476e-05	0.000141427
CAETHG_1891_#_cell wall hydrolase SleB	5578.48	2.85698	0.577231	4.94945	7.44253e-07	7.13607e-06
CAETHG_1892_#_Thioredoxin-disulfide reductase	15080.6	-0.167129	0.448518	-0.372625	0.709428	0.878519
CAETHG_1893_#_thioredoxin	21813.3	-0.129888	0.31599	-0.41105	0.681036	0.878519
CAETHG_1894_#_Tetratricopeptide repeat-containing protein	7202.6	1.7484	0.537984	3.24992	0.00115439	0.00364286
CAETHG_1895_#_hypothetical protein	7331.79	1.73429	0.532533	3.25669	0.00112721	0.00357229
CAETHG_1896_#_phosphoenolpyruvate-protein phosphotransferase	7378.71	1.75511	0.534905	3.28116	0.0010338	0.00331713
CAETHG_1897_#_Tetratricopeptide repeat-containing protein	6061.11	2.50413	0.612759	4.08665	4.37647e-05	0.000219977
CAETHG_1898_#_citrate lyase ligase	6470.45	2.2669	0.575832	3.93674	8.25964e-05	0.000376067
CAETHG_1899_#_citrate lyase, alpha subunit	7174.4	1.82028	0.543764	3.34755	0.000815289	0.00270289
CAETHG_1900_#_Citryl-CoA lyase	6594.54	2.13516	0.578153	3.69308	0.000221557	0.000880109
CAETHG_1901_#_citrate lyase acyl carrier protein	6143.24	2.4208	0.608748	3.9767	6.98795e-05	0.000327309
CAETHG_1902_#_hydro-lyase, Fe-S type, tartrate/fumarate subfamily, beta subunit	6769.64	1.99404	0.563892	3.53622	0.000405899	0.00149596
CAETHG_1903_#_hydro-lyase, Fe-S type, tartrate/fumarate subfamily, alpha subunit	7127.07	1.80087	0.554715	3.24647	0.00116846	0.00367207
CAETHG_1904_#_methylaspartate ammonia-lyase	10055	0.946327	0.461402	2.05098	0.0402686	0.0825633
CAETHG_1905_#_methylaspartate mutase, E subunit	10545.3	0.828408	0.454408	1.82305	0.0682957	0.130405
CAETHG_1906_#_Conserved hypothetical protein CHP01319, GlmL	8646.04	1.21552	0.504769	2.40806	0.0160373	0.0371144
CAETHG_1907_#_Methylaspartate mutase S chain	6651.14	2.04897	0.578084	3.54441	0.00039349	0.00145608
CAETHG_1908_#_transcriptional regulator, GntR family	6875.14	1.93035	0.557275	3.4639	0.000532396	0.00187431
CAETHG_1909_#_amino acid permease-associated region	7653.59	1.86038	0.502482	3.70237	0.000213593	0.000852627
CAETHG_1910_#_putative sigma54 specific transcriptional regulator	7675.02	1.79145	0.501652	3.57111	0.000355475	0.00133405
CAETHG_1911_#_peptidase C26	6045.64	2.48119	0.601153	4.12738	3.66917e-05	0.000189065
CAETHG_1912_#_N-acetylmuramoyl-L-alanine amidase CwlD	5819.01	2.68956	0.625513	4.29976	1.7098e-05	9.722e-05
CAETHG_1913_#_Ribosomal protein S9, bacterial/plastid	10400.4	0.931607	0.446601	2.08599	0.0369792	0.0765207
CAETHG_1914_#_ribosomal protein L13	14250.7	0.174786	0.413166	0.423041	0.672266	0.878519
CAETHG_1915_#_tRNA pseudouridine synthase A	6906.79	1.92424	0.559568	3.43879	0.000584322	0.00202792
CAETHG_1916_#_ECF transporter transmembrane protein EcfT	7244.29	1.71262	0.551787	3.10376	0.00191077	0.00570432
CAETHG_1917_#_cobalt ABC transporter, ATPase subunit	7497.94	1.5736	0.537116	2.92972	0.0033927	0.00934665
CAETHG_1918_#_Phosphonate-transporting ATPase	7805.41	1.54654	0.523774	2.95269	0.00315017	0.00876242
CAETHG_1919_#_50S ribosomal protein L17	14457.2	0.36941	0.383463	0.963351	0.335371	0.511849
CAETHG_1920_#_DNA-directed RNA polymerase subunit alpha	20011	0.0290723	0.323766	0.0897943	0.928451	0.943697
CAETHG_1921_#_ribosomal protein S4	17005.8	0.0938888	0.367909	0.255196	0.798572	0.878519
CAETHG_1922_#_hypothetical protein	10446.5	0.814592	0.458151	1.778	0.0754043	0.142207
CAETHG_1923_#_Ribosomal protein S13	10437.6	0.623709	0.463354	1.34607	0.178279	0.300201
CAETHG_1924_#_50S ribosomal protein L36	7433.49	1.57358	0.511174	3.07837	0.00208138	0.00612759
CAETHG_1925_#_Translation initiation factor IF-1	8936.84	1.13694	0.468622	2.42614	0.0152605	0.03562
CAETHG_1926_#_Adenylate kinase	12249.9	0.582364	0.402426	1.44713	0.14786	0.256305
CAETHG_1927_#_Protein translocase subunit SecY	16009.8	0.287188	0.344558	0.833498	0.404564	0.59762
CAETHG_1928_#_ribosomal protein L15	9769.71	0.889561	0.462665	1.92269	0.0545189	0.106896
CAETHG_1929_#_ribosomal protein L30	7798.55	1.49321	0.499713	2.98814	0.00280684	0.00793379
CAETHG_1930_#_ribosomal protein S5	9140.69	1.1821	0.458597	2.57764	0.00994768	0.0244303
CAETHG_1931_#_ribosomal protein L18	9426.33	1.01185	0.463639	2.18242	0.0290787	0.0621481
CAETHG_1932_#_Ribosomal protein L6, subgroup	10680.8	0.814046	0.432651	1.88153	0.0599001	0.116235
CAETHG_1933_#_ribosomal protein S8	9178.14	1.10884	0.459782	2.41165	0.0158804	0.0368033
CAETHG_1934_#_Ribosomal protein S14, type Z	8317.53	1.34642	0.48061	2.80148	0.00508694	0.0134242
CAETHG_1935_#_Ribosomal protein L5	10596.7	0.742066	0.439583	1.68811	0.0913896	0.167502
CAETHG_1936_#_ribosomal protein L24	9455.39	0.960247	0.466242	2.05955	0.0394418	0.0813113
CAETHG_1937_#_ribosomal protein L14	8999.12	1.11801	0.476373	2.34692	0.0189293	0.0431335
CAETHG_1938_#_Ribosomal protein S17	8520.94	1.22942	0.489223	2.513	0.0119708	0.0287936
CAETHG_1939_#_50S ribosomal protein L29	8361.72	1.2784	0.491563	2.60068	0.00930401	0.023088
CAETHG_1940_#_50S ribosomal protein L16	9538.6	1.00942	0.459977	2.19449	0.0282002	0.060695
CAETHG_1941_#_ribosomal protein S3	10146.5	0.908268	0.441532	2.05708	0.0396783	0.0816955
CAETHG_1942_#_ribosomal protein L22	7945.65	1.38246	0.504068	2.7426	0.00609553	0.015746
CAETHG_1943_#_ribosomal protein S19	8123.49	1.29378	0.497629	2.59989	0.00932534	0.0231156
CAETHG_1944_#_ribosomal protein L2	13009.1	0.531436	0.397013	1.33859	0.180705	0.303347
CAETHG_1945_#_Ribosomal protein L25/L23	8977.38	1.14354	0.466574	2.45092	0.014249	0.0334667
CAETHG_1946_#_ribosomal protein L4/L1e	12244.4	0.576797	0.413054	1.39642	0.162588	0.2777
CAETHG_1947_#_Ribosomal protein L3	13000.1	0.537222	0.402411	1.33501	0.181873	0.305203
CAETHG_1948_#_30S ribosomal protein S10	9432.1	0.965459	0.461136	2.09365	0.0362908	0.0753634
CAETHG_1949_#_hypothetical protein	80806.1	-0.969411	0.278085	-3.48602	0.000490256	0.00175502
CAETHG_1950_#_translation elongation factor G	42700.2	-0.501355	0.268658	-1.86615	0.0620206	0.119826
CAETHG_1951_#_ribosomal protein S7	19582.1	-0.135982	0.368519	-0.368997	0.71213	0.878519
CAETHG_1952_#_ribosomal protein S12	19300.4	-0.123535	0.375054	-0.32938	0.741868	0.878519
CAETHG_1953_#_ribosomal protein L7Ae/L30e/S12e/Gadd45	9983.12	0.801968	0.469394	1.70852	0.0875403	0.161659
CAETHG_1954_#_DNA-directed RNA polymerase subunit beta	25742.7	-0.225634	0.317721	-0.710163	0.477603	0.677343
CAETHG_1955_#_DNA-directed RNA polymerase subunit beta	23981.6	-0.16725	0.322847	-0.518048	0.604425	0.809763
CAETHG_1956_#_50S ribosomal protein L7/L12	14652.1	0.241821	0.407617	0.593257	0.553009	0.756424
CAETHG_1957_#_50S ribosomal protein L10	17502.9	0.112719	0.360669	0.312528	0.754639	0.878519
CAETHG_1958_#_ribosomal protein L1	20290	0.101905	0.33367	0.305405	0.760057	0.878519
CAETHG_1959_#_ribosomal protein L11	17421.4	0.15683	0.358979	0.436878	0.6622	0.869304
CAETHG_1960_#_NusG antitermination factor	16437.3	0.137844	0.377765	0.364893	0.715191	0.878519
CAETHG_1961_#_preprotein translocase, SecE subunit	12458.1	0.490979	0.431688	1.13735	0.255394	0.407463
CAETHG_1962_#_50S ribosomal protein L33	11753.1	0.630907	0.435951	1.4472	0.147841	0.256305
CAETHG_1963_#_hypothetical protein	87420.8	-0.978415	0.283158	-3.45536	0.000549551	0.00192269
CAETHG_1964_#_RNA polymerase, sigma-24 subunit, SigH, ECF subfamily	10826.4	0.943342	0.407587	2.31445	0.0206429	0.0465608
CAETHG_1965_#_protein of unknown function DUF901	5478.83	2.92999	0.577334	5.07504	3.87406e-07	4.2667e-06
CAETHG_1966_#_RNA methyltransferase, TrmH family, group 3	5811.2	2.59033	0.563591	4.59611	4.30443e-06	3.04612e-05
CAETHG_1967_#_putative protein UCP005520	5553.88	2.8251	0.568481	4.96955	6.71071e-07	6.56308e-06
CAETHG_1968_#_Cysteinyl-tRNA synthetase	6881.9	1.87517	0.520375	3.6035	0.000313958	0.00119382
CAETHG_1969_#_2-C-methyl-D-erythritol 4-phosphate cytidylyltransferase	6613.22	1.90774	0.554849	3.43831	0.000585358	0.00203007
CAETHG_1970_#_PilT protein domain protein	8167.27	1.21083	0.523815	2.31156	0.0208021	0.0468336
CAETHG_1971_#_hypothetical protein	6394.82	2.575	0.518557	4.96569	6.84556e-07	6.66829e-06
CAETHG_1972_#_DNA integrity scanning protein disA	6487.02	2.30833	0.527144	4.37893	1.19262e-05	7.13821e-05
CAETHG_1973_#_DNA repair protein RadA	7200.24	1.84071	0.507753	3.62521	0.000288728	0.00111171
CAETHG_1974_#_ATPase AAA-2 domain protein	67288.1	0.396402	0.203743	1.9456	0.0517025	0.10211
CAETHG_1975_#_protein arginine kinase, McsB	26254.9	0.675891	0.251512	2.68731	0.00720306	0.0182313
CAETHG_1976_#_UvrB/UvrC protein	13631.6	1.11148	0.342337	3.24675	0.0011673	0.00367207
CAETHG_1977_#_transcriptional repressor, CtsR	7962.83	1.45113	0.492976	2.94361	0.00324406	0.00896241
CAETHG_1978_#_hypothetical protein	4656.89	4.39891	0.69603	6.32001	2.6155e-10	6.49229e-09
CAETHG_1979_#_translation elongation factor G	10530.1	1.07741	0.440036	2.44846	0.0143468	0.0336641
CAETHG_1980_#_UDP-N-acetylmuramoylalanine--D-glutamate ligase	5582.51	2.71869	0.580064	4.68687	2.77411e-06	2.17394e-05
CAETHG_1981_#_Glycine-tRNA ligase, bacterial	5534.69	2.57969	0.597055	4.3207	1.55538e-05	8.96911e-05
CAETHG_1982_#_Lysyl-tRNA synthetase	11953.2	0.665058	0.414986	1.6026	0.109023	0.196516
CAETHG_1983_#_transcription elongation factor GreA	6751.34	1.76887	0.549411	3.21957	0.00128383	0.00399614
CAETHG_1984_#_hypothetical protein	4963.55	3.09838	0.639806	4.84268	1.28098e-06	1.13684e-05
CAETHG_1985_#_TIM-barrel protein, nifR3 family	5252.53	2.81591	0.609354	4.62114	3.8163e-06	2.77704e-05
CAETHG_1986_#_putative transcriptional acitvator, Baf family	5184.03	2.84135	0.621543	4.57144	4.84382e-06	3.35976e-05
CAETHG_1987_#_peptidase M41 FtsH domain protein	13289.8	0.472665	0.411562	1.14847	0.250776	0.401602
CAETHG_1988_#_hypoxanthine phosphoribosyltransferase	5641.58	2.44463	0.598977	4.08134	4.47762e-05	0.00022434
CAETHG_1989_#_tRNA(Ile)-lysidine synthase	6607.76	1.76744	0.57098	3.09544	0.0019652	0.00583476
CAETHG_1990_#_stage II sporulation protein E, protein serine/threonine phosphatase	4647.78	4.02798	0.684692	5.88291	4.03119e-09	7.11644e-08
CAETHG_1991_#_RNA binding S1 domain protein	8160.76	1.38446	0.501646	2.75984	0.00578289	0.0150337
CAETHG_1992_#_Septum formation initiator	5789.29	2.24343	0.603366	3.71819	0.000200659	0.000811598
CAETHG_1993_#_spore cortex biosynthesis protein YabQ	4502.89	3.96796	0.753893	5.2633	1.4149e-07	1.76953e-06
CAETHG_1994_#_sporulation protein YabP	4583.95	3.75559	0.733972	5.11681	3.10754e-07	3.53392e-06
CAETHG_1995_#_RNA-binding S4 domain protein	4535.18	3.80351	0.733875	5.18277	2.1861e-07	2.6137e-06
CAETHG_1996_#_histone family protein DNA-binding protein	26054.4	-0.0213508	0.295311	-0.0722994	0.942364	0.954268
CAETHG_1997_#_MazG family protein	8232.85	1.01915	0.542229	1.87956	0.0601681	0.116616
CAETHG_1998_#_polysaccharide biosynthesis protein	4351.54	4.33157	0.748939	5.78361	7.31144e-09	1.22024e-07
CAETHG_1999_#_transcriptional regulator, AbrB family	4176.95	5.3037	0.881381	6.01749	1.77145e-09	3.35751e-08
CAETHG_2000_#_Foldase protein prsA	11224.1	0.424177	0.477933	0.887523	0.374797	0.560134
CAETHG_2001_#_transcription-repair coupling factor	5659.71	2.28892	0.611204	3.74493	0.000180444	0.000739625
CAETHG_2002_#_Peptidyl-tRNA hydrolase	4501.42	3.87385	0.715307	5.41564	6.10693e-08	8.60602e-07
CAETHG_2003_#_HtrA2 peptidase	11537.3	0.294692	0.496533	0.5935	0.552846	0.756424
CAETHG_2004_#_integral membrane sensor signal transduction histidine kinase	6047.53	1.99293	0.589056	3.38327	0.000716279	0.00242395
CAETHG_2005_#_two component transcriptional regulator, winged helix family	4872.91	3.08142	0.673278	4.57674	4.7227e-06	3.29444e-05
CAETHG_2006_#_Ribose-phosphate pyrophosphokinase	13468.3	0.5691	0.399584	1.42423	0.154379	0.265348
CAETHG_2007_#_Bifunctional protein glmU	9079.51	1.12615	0.46562	2.4186	0.0155805	0.0362424
[truncated: 6,127 more rows]
