# Supplementary material for: Metabolic shift induced by synthetic co-cultivation promotes high yield of chain elongated acids from syngas
Source: Sci Rep. 2019 Dec 2;9:18081. doi: 10.1038/s41598-019-54445-y (PMC6889307; doi:10.1038/s41598-019-54445-y)
Supplement: Supplementary file 4 — Data file S3 [file 41598_2019_54445_MOESM4_ESM.xlsx]

## Sheet: RNASeq_Monoculture_auto_and_onl
Relative expression in a monoculture of CA grown on H2/CO in presence or absence of butyrate
	baseMean	log2FoldChange	lfcSE	stat	pvalue	padj
CAETHG_0001_#_molybdenum-pterin binding protein	102.724	-0.246908	0.279255	-0.884168	0.376605
CAETHG_0002_#_transcriptional regulator, LysR family	7.72062	2.14846	1.07169	2.00474	0.0449912
CAETHG_0003_#_OsmC family protein	10.2224	0.561903	0.980384	0.573146	0.566546
CAETHG_0004_#_Glyoxylate reductase	322.346	0.0021835	0.264961	0.00824083	0.993425
CAETHG_0005_#_peptidase T	265.991	0.113258	0.264597	0.428039	0.668623
CAETHG_0006_#_Tripeptide aminopeptidase	101.82	-0.171407	0.442183	-0.387639	0.698283
CAETHG_0007_#_ATP-dependent transcriptional regulator, MalT-like, LuxR family	447.901	-0.0835753	0.269883	-0.309672	0.75681
CAETHG_0008_#_Peptidase T	87.6849	-0.116159	0.676029	-0.171826	0.863574
CAETHG_0009_#_hypothetical protein	141.155	-0.267952	0.625865	-0.428132	0.668555
CAETHG_0010_#_protein of unknown function DUF3298-containing protein	16.5739	1.26786	0.944104	1.34292	0.179297
CAETHG_0011_#_diguanylate phosphodiesterase metal dependent hydrolase domain containing protein	564.324	-0.286479	0.200333	-1.43001	0.152713
CAETHG_0012_#_NADPH-dependent FMN reductase	37.422	-0.379117	0.484736	-0.782111	0.434149
CAETHG_0013_#_hypothetical protein	28.8635	0.208908	0.505858	0.412979	0.679622
CAETHG_0014_#_Auxin Efflux Carrier	164.857	0.0534251	0.304744	0.175312	0.860835
CAETHG_0015_#_transcriptional regulator, XRE family	64.3765	-0.296377	0.365664	-0.810515	0.417644
CAETHG_0016_#_hypothetical protein	130.793	-0.281766	0.380147	-0.741204	0.45857
CAETHG_0017_#_transcriptional regulator, MarR family	1965.97	-0.00314223	0.795443	-0.0039503	0.996848	0.999238
CAETHG_0018_#_ferric uptake regulator, Fur family	1082.66	-0.144125	0.776067	-0.185712	0.85267	0.999238
CAETHG_0019_#_phenazine biosynthesis protein PhzF family	1301.8	-0.241935	0.682637	-0.354413	0.723029	0.999238
CAETHG_0020_#_protein of unknown function DUF6 transmembrane	2403.36	-0.113976	0.671162	-0.169819	0.865152	0.999238
CAETHG_0021_#_protein of unknown function DUF1848	2182.33	-0.063346	0.711422	-0.0890414	0.929049	0.999238
CAETHG_0022_#_two component transcriptional regulator, winged helix family	281.748	0.39366	0.371016	1.06103	0.288675
CAETHG_0023_#_integral membrane sensor signal transduction histidine kinase	403.414	0.209482	0.242441	0.864052	0.387559
CAETHG_0024_#_hypothetical protein	671.053	0.119244	0.245552	0.485616	0.627239
CAETHG_0025_#_Rubredoxin domain containing protein	10528.2	0.177795	0.179599	0.989953	0.322197	0.999238
CAETHG_0026_#_Ferroxidase	7528.66	0.15106	0.176272	0.85697	0.391462	0.999238
CAETHG_0027_#_cold-shock DNA-binding domain protein	67.3537	0.147193	0.58169	0.253044	0.800234
CAETHG_0028_#_NAD(+) diphosphatase	1129.46	0.0485613	0.259357	0.187237	0.851475	0.999238
CAETHG_0029_#_hypothetical protein	50.2604	-0.652532	0.790408	-0.825564	0.409052
CAETHG_0030_#_Coat F domain protein	50.578	-0.831467	0.879647	-0.945228	0.344542
CAETHG_0031_#_Alcohol dehydrogenase GroES domain protein	67.2891	-0.500638	0.527541	-0.949002	0.34262
CAETHG_0032_#_spore coat protein	54.2755	-0.553519	0.7152	-0.773936	0.438969
CAETHG_0033_#_Coat F domain protein	55.2143	-0.118115	0.646552	-0.182684	0.855046
CAETHG_0034_#_hypothetical protein	330.586	-0.370613	0.335158	-1.10579	0.268818
CAETHG_0035_#_cold-shock DNA-binding domain protein	1044.91	-0.232496	0.381634	-0.609213	0.542383	0.999238
CAETHG_0036_#_putative transcriptional regulator, GntR family	18202.1	0.234101	0.415246	0.563765	0.572914	0.999238
CAETHG_0037_#_transcriptional regulator, GntR family with aminotransferase domain containing protein	18362.9	0.268998	0.416717	0.645518	0.518592	0.999238
CAETHG_0038_#_peptidase M50	835.083	0.11373	0.286717	0.396665	0.691615	0.999238
CAETHG_0039_#_vesicle tethering protein	2404.73	0.0271551	0.1877	0.144673	0.884969	0.999238
CAETHG_0040_#_histidine kinase	786.681	-0.0111538	0.339151	-0.0328875	0.973764	0.999238
CAETHG_0041_#_two component transcriptional regulator, winged helix family	272.713	-0.228352	0.306714	-0.744511	0.456568
CAETHG_0042_#_Heme-transporting ATPase	52.6794	0.197566	0.863387	0.228827	0.819004
CAETHG_0043_#_hypothetical protein	59.9908	0.0159377	0.827575	0.0192583	0.984635
CAETHG_0044_#_glycosyl transferase group 1	64.0255	0.182277	0.743931	0.245019	0.806442
CAETHG_0045_#_Lysylphosphatidylglycerol synthetase/glycosyltransferase AglD	62.7172	-0.183913	0.657719	-0.279623	0.779767
CAETHG_0046_#_glycosyl transferase group 1	54.7329	0.124924	0.79575	0.156989	0.875253
CAETHG_0047_#_Rubrerythrin	60.231	0.687857	0.910301	0.755637	0.449867
CAETHG_0048_#_Motility protein B, N-terminal domain containing protein	143.072	0.246266	0.403155	0.610846	0.541302
CAETHG_0049_#_MotA/TolQ/ExbB proton channel	100.055	0.179721	0.479338	0.374936	0.707708
CAETHG_0050_#_Hypothetical protein	1495.32	-0.0992233	0.302569	-0.327936	0.74296	0.999238
CAETHG_0051_#_	723.386	-0.465523	0.388282	-1.19893	0.230554	0.999238
CAETHG_0053_#_hypothetical protein	310.214	-0.342924	0.429022	-0.799316	0.424107
CAETHG_0054_#_protein of unknown function DUF1745	594.774	-0.476064	0.359451	-1.32442	0.185364
CAETHG_0055_#_response regulator receiver protein	372.628	-0.329963	0.370081	-0.891597	0.372609
CAETHG_0056_#_PAS/PAC sensor signal transduction histidine kinase	559.702	-0.59497	0.335046	-1.77579	0.0757679
CAETHG_0057_#_Chaperone protein htpG	13609.1	0.104941	0.243646	0.430711	0.666678	0.999238
CAETHG_0058_#_hypothetical protein	329.779	0.443871	0.339178	1.30867	0.190648
CAETHG_0059_#_transcriptional regulator, LysR family	189.547	0.472125	0.404282	1.16781	0.242883
CAETHG_0060_#_hypothetical protein	657.362	-0.125331	0.30533	-0.410478	0.681456
CAETHG_0061_#_two component transcriptional regulator, winged helix family	142.434	0.129217	0.463228	0.278948	0.780284
CAETHG_0062_#_integral membrane sensor signal transduction histidine kinase	261.299	-0.039037	0.250224	-0.156008	0.876026
CAETHG_0063_#_YbaK/prolyl-tRNA synthetase associated region	212.789	-0.18543	0.316878	-0.585176	0.55843
CAETHG_0064_#_transcriptional regulator, AraC family	210.2	-0.627477	0.382662	-1.63977	0.101054
CAETHG_0065_#_Glyoxalase-like domain containing protein	176.316	-0.204147	0.366569	-0.556913	0.577587
CAETHG_0066_#_glycoside hydrolase family 18	704.863	0.669094	0.272904	2.45176	0.0142161
CAETHG_0067_#_UPF0597 protein yhaM	5624.73	0.40016	0.249912	1.6012	0.109332	0.999238
CAETHG_0068_#_transcriptional regulator, GntR family	435.335	-0.15316	0.340029	-0.450432	0.652399
CAETHG_0069_#_LemA family protein	57.2198	0.366864	0.694559	0.528198	0.597362
CAETHG_0070_#_protein of unknown function DUF477	70.4516	0.541117	0.531753	1.01761	0.308863
CAETHG_0071_#_integrase family protein	82.5727	0.756614	0.56004	1.351	0.176695
CAETHG_0072_#_transcriptional regulator, MerR family	297.268	0.0117657	0.394645	0.0298133	0.976216
CAETHG_0073_#_NAD-dependent epimerase/dehydratase	150.176	-0.0705812	0.466759	-0.151216	0.879806
CAETHG_0074_#_ATP-binding region ATPase domain protein	51.9075	0.71435	0.746935	0.956374	0.338883
CAETHG_0075_#_Protein of unknown function DUF2225	635.578	-0.389348	0.257288	-1.51328	0.130209
CAETHG_0076_#_RelA/SpoT domain protein	437.55	0.0131151	0.295472	0.0443871	0.964596
CAETHG_0077_#_methyl-accepting chemotaxis sensory transducer with Cache sensor	2127.82	0.155333	0.264233	0.587864	0.556623	0.999238
CAETHG_0078_#_ADP-ribosyl-(dinitrogen reductase) hydrolase	1502.13	0.186388	0.269055	0.692752	0.488465	0.999238
CAETHG_0079_#_3-oxoacyl-(acyl-carrier-protein) reductase	3010	0.112448	0.252386	0.445539	0.65593	0.999238
CAETHG_0080_#_nitroreductase	930.736	0.200568	0.249558	0.803692	0.421575	0.999238
CAETHG_0081_#_hypothetical protein	651.474	0.258713	0.270244	0.957328	0.338402
CAETHG_0082_#_hypothetical protein	286.313	0.128949	0.252462	0.510765	0.609515
CAETHG_0083_#_4Fe-4S ferredoxin, iron-sulpur binding domain-containing protein	5852.42	0.358269	0.233783	1.53248	0.125403	0.999238
CAETHG_0084_#_Nitrate reductase	19520.9	0.25873	0.23265	1.1121	0.266096	0.999238
CAETHG_0085_#_Nitrate reductase	5561.6	0.319526	0.221478	1.4427	0.149105	0.999238
CAETHG_0086_#_thiamine S protein	1139.87	-0.130487	0.312816	-0.417138	0.676578	0.999238
CAETHG_0087_#_UBA/THIF-type NAD/FAD binding protein	2169.27	0.103579	0.324751	0.31895	0.749765	0.999238
CAETHG_0088_#_Iron-chelate-transporting ATPase	324.516	0.16552	0.337355	0.490641	0.62368
CAETHG_0089_#_ABC-type transporter, integral membrane subunit	308.4	0.548238	0.371012	1.47769	0.139492
CAETHG_0090_#_ABC-type transporter, periplasmic subunit	427.81	0.443658	0.270788	1.6384	0.101339
CAETHG_0091_#_hypothetical protein	154.766	0.970205	0.573539	1.69161	0.0907201
CAETHG_0092_#_Aldehyde ferredoxin oxidoreductase	23416.7	0.175161	0.385302	0.454607	0.649392	0.999238
CAETHG_0093_#_PAS modulated sigma54 specific transcriptional regulator, Fis family	3792.99	0.0618892	0.333201	0.185741	0.852648	0.999238
CAETHG_0094_#_sigma54 specific transcriptional regulator with PAS/PAC sensor, Fis family	6187.23	0.217664	0.357006	0.609694	0.542065	0.999238
CAETHG_0095_#_PBP domain containing protein	3036.43	0.112845	0.317867	0.355007	0.722584	0.999238
CAETHG_0096_#_ABC-type transporter, integral membrane subunit	2218.33	0.0772812	0.29495	0.262015	0.79331	0.999238
CAETHG_0097_#_Phosphate-transporting ATPase	1971.39	0.131009	0.299608	0.437266	0.661918	0.999238
CAETHG_0098_#_molybdenum cofactor synthesis domain containing protein	3767.22	0.125018	0.319758	0.390978	0.695813	0.999238
CAETHG_0099_#_molybdenum cofactor synthesis domain containing protein	5367.88	0.193419	0.33891	0.57071	0.568196	0.999238
CAETHG_0100_#_MOSC domain containing protein	1180.48	0.328003	0.276662	1.18557	0.23579	0.999238
CAETHG_0101_#_sigma54 specific transcriptional regulator, Fis family	1854.57	0.226551	0.291968	0.775945	0.437782	0.999238
CAETHG_0102_#_Aldehyde ferredoxin oxidoreductase	11483.1	0.27154	0.538218	0.504517	0.613898	0.999238
CAETHG_0103_#_thiamine S protein	2699.84	0.280858	0.511568	0.549013	0.582997	0.999238
CAETHG_0104_#_UBA/THIF-type NAD/FAD binding protein	6926.01	0.245709	0.510826	0.481004	0.630513	0.999238
CAETHG_0105_#_sigma54 specific transcriptional regulator, Fis family	9934	0.145055	0.525168	0.276206	0.78239	0.999238
CAETHG_0106_#_DNA binding domain protein, excisionase family	100.293	0.808155	0.46382	1.74239	0.0814402
CAETHG_0107_#_protein of unknown function DUF6 transmembrane	117.246	0.255081	0.517832	0.492594	0.622299
CAETHG_0108_#_endonuclease 4	587.79	0.104069	0.292677	0.355576	0.722158
CAETHG_0109_#_penicillin-binding protein transpeptidase	1618.45	-0.156959	0.336315	-0.466703	0.640712	0.999238
CAETHG_0110_#_hydrogenase large subunit domain protein	495.388	-0.059366	0.367464	-0.161556	0.871656
CAETHG_0111_#_Protein of unknown function DUF2334	160.165	0.097163	0.539261	0.180178	0.857013
CAETHG_0112_#_nuclease SbcCD, D subunit	506.413	-0.216145	0.321438	-0.672431	0.501309
CAETHG_0113_#_hypothetical protein	1384.14	0.159435	0.263632	0.604764	0.545336	0.999238
CAETHG_0114_#_hypothetical protein	972.03	0.177823	0.290337	0.61247	0.540227	0.999238
CAETHG_0115_#_Electron transfer flavoprotein alpha/beta-subunit	342.86	0.226806	0.333705	0.67966	0.49672
CAETHG_0116_#_Electron transfer flavoprotein alpha/beta-subunit	467.744	0.24496	0.342126	0.715994	0.473995
CAETHG_0117_#_D-lactate dehydrogenase (cytochrome)	616.133	0.259519	0.308278	0.841835	0.39988
CAETHG_0118_#_2-dehydropantoate 2-reductase	250.726	0.319606	0.3834	0.833611	0.4045
CAETHG_0119_#_hydrogenase large subunit domain protein	512.64	-0.780811	0.466196	-1.67486	0.0939623
CAETHG_0120_#_methyl-accepting chemotaxis sensory transducer	441.311	-0.695591	0.404795	-1.71838	0.0857279
CAETHG_0121_#_Auxin Efflux Carrier	650.632	-0.058708	0.328677	-0.178619	0.858237
CAETHG_0122_#_Ketol-acid reductoisomerase	2151.27	-0.0426207	0.261437	-0.163024	0.870499	0.999238
CAETHG_0123_#_Dihydroxy-acid dehydratase	2114.2	0.0675337	0.30464	0.221684	0.82456	0.999238
CAETHG_0124_#_acetolactate synthase, large subunit, biosynthetic type	4098.06	0.154693	0.197904	0.781659	0.434415	0.999238
CAETHG_0125_#_acetolactate synthase, small subunit	1423.93	-0.0064157	0.279456	-0.0229578	0.981684	0.999238
CAETHG_0126_#_hypothetical protein	63.3076	0.556932	0.683984	0.814248	0.415503
CAETHG_0127_#_Biotin carboxylase	578.918	0.0905039	0.277781	0.325811	0.744567
CAETHG_0128_#_transcriptional regulator, PucR family	243.846	0.136792	0.273123	0.500846	0.61648
CAETHG_0129_#_(S)-3-amino-2-methylpropionate transaminase	128.256	0.136377	0.497282	0.274244	0.783897
CAETHG_0130_#_Urea carboxylase	230.541	-0.0448274	0.417861	-0.107278	0.914568
CAETHG_0131_#_Urea carboxylase	290.634	-0.0137004	0.357685	-0.0383029	0.969446
CAETHG_0132_#_biotin/lipoyl attachment domain-containing protein	122.862	0.0926796	0.495617	0.186999	0.851662
CAETHG_0133_#_LamB/YcsF family protein	239.534	0.209717	0.42432	0.494241	0.621136
CAETHG_0134_#_protein of unknown function DUF1097	183.917	0.169084	0.393547	0.429641	0.667457
CAETHG_0135_#_sodium/proline symporter	1069.76	-0.0518535	0.205421	-0.252425	0.800712	0.999238
CAETHG_0136_#_Protein of unknown function DUF2284, metal-binding protein	383.448	-0.0999428	0.328428	-0.304306	0.760895
CAETHG_0137_#_hypothetical protein	151.316	-0.315636	0.429731	-0.734495	0.462647
CAETHG_0138_#_sugar (Glycoside-Pentoside-Hexuronide) transporter	469.013	-0.571606	0.326859	-1.74878	0.0803286
CAETHG_0139_#_cobalamin B12-binding domain protein	155.112	0.0180784	0.432592	0.041791	0.966665
CAETHG_0140_#_Uroporphyrinogen decarboxylase (URO-D)	562.189	0.0783247	0.348389	0.22482	0.82212
CAETHG_0141_#_Uroporphyrinogen decarboxylase (URO-D)	222.238	-0.181634	0.392991	-0.462183	0.64395
CAETHG_0142_#_PTS system, fructose subfamily, IIC subunit	852.039	0.361609	0.250498	1.44356	0.148862	0.999238
CAETHG_0143_#_1-phosphofructokinase	432.984	0.361094	0.285304	1.26564	0.20564
CAETHG_0144_#_transcriptional regulator, DeoR family	312.359	0.330514	0.379823	0.870179	0.384203
CAETHG_0145_#_Methionine synthase	1567.61	0.0871447	0.217436	0.400784	0.688579	0.999238
CAETHG_0146_#_protein of unknown function DUF1638	992.173	0.0709424	0.283831	0.249946	0.802629	0.999238
CAETHG_0147_#_cobalamin synthesis protein P47K	900.908	0.104997	0.240126	0.43726	0.661923	0.999238
CAETHG_0148_#_hypothetical protein	686.262	0.182126	0.247341	0.736336	0.461526
CAETHG_0149_#_Protein of unknown function DUF2284, metal-binding protein	788.48	-0.0137094	0.251455	-0.0545204	0.956521	0.999238
CAETHG_0150_#_cobalamin B12-binding domain protein	918.266	0.091645	0.277182	0.330631	0.740923	0.999238
CAETHG_0151_#_Uroporphyrinogen decarboxylase (URO-D)	1364.15	0.114575	0.277492	0.412893	0.679685	0.999238
CAETHG_0152_#_hypothetical protein	479.821	0.322947	0.24844	1.2999	0.193635
CAETHG_0153_#_dihydropteroate synthase DHPS	1359.57	0.12656	0.230524	0.549012	0.582997	0.999238
CAETHG_0154_#_cobalamin B12-binding domain protein	1123.24	-0.0453482	0.300007	-0.151157	0.879852	0.999238
CAETHG_0155_#_Uroporphyrinogen decarboxylase (URO-D)	1941.22	0.0292965	0.266424	0.109962	0.91244	0.999238
CAETHG_0156_#_hypothetical protein	3705.09	0.273353	0.237692	1.15003	0.25013	0.999238
CAETHG_0157_#_ferredoxin	1052.38	0.287993	0.226307	1.27258	0.203168	0.999238
CAETHG_0158_#_putative transcriptional regulator, PucR family	1555.61	0.235387	0.226186	1.04068	0.298026	0.999238
CAETHG_0159_#_cobalamin B12-binding domain protein	146.295	0.570812	0.473988	1.20427	0.228484
CAETHG_0160_#_purine nucleoside phosphorylase I, inosine and guanosine-specific	1393.83	0.199029	0.281776	0.706337	0.479979	0.999238
CAETHG_0161_#_Translation initiation factor IF-3	5886.37	-0.131538	0.215776	-0.609603	0.542125	0.999238
CAETHG_0162_#_response regulator receiver protein	707.877	0.10647	0.219199	0.485721	0.627165
CAETHG_0163_#_ATP-binding region ATPase domain protein	814.883	0.308524	0.259344	1.18963	0.234191	0.999238
CAETHG_0164_#_sodium:dicarboxylate symporter	17512.9	0.0209421	0.243959	0.0858428	0.931591	0.999238
CAETHG_0165_#_hypothetical protein	256.89	0.570872	0.366998	1.55552	0.119823
CAETHG_0166_#_Glucokinase	187.266	0.157049	0.464029	0.338447	0.735027
CAETHG_0167_#_hypothetical protein	115.739	0.222713	0.557441	0.399527	0.689505
CAETHG_0168_#_hypothetical protein	64.8789	0.991895	0.617884	1.60531	0.108426
CAETHG_0169_#_Patatin	132.103	0.228556	0.467736	0.488643	0.625095
CAETHG_0170_#_Cysteinyl-tRNA synthetase	875.234	-0.080543	0.260164	-0.309585	0.756876	0.999238
CAETHG_0171_#_Ion transport 2 domain protein	394.451	0.142977	0.353292	0.404698	0.685699
CAETHG_0172_#_HutD-family protein	319.495	-0.0210296	0.307898	-0.0683005	0.945546
CAETHG_0173_#_diguanylate cyclase and metal dependent phosphohydrolase	652.221	-0.264762	0.229511	-1.15359	0.248668
CAETHG_0174_#_protein of unknown function DUF1657	55.1242	1.46071	0.686732	2.12705	0.0334162
CAETHG_0175_#_protein of unknown function DUF421	66.226	0.729423	0.537979	1.35586	0.175144
CAETHG_0176_#_stage V sporulation protein AC	64.6281	0.821256	0.596366	1.3771	0.168481
CAETHG_0177_#_stage V sporulation protein AD	70.7706	0.0871136	0.558962	0.155849	0.876152
CAETHG_0178_#_stage V sporulation protein AE	73.6732	0.772225	0.56539	1.36583	0.171993
CAETHG_0179_#_protein of unknown function DUF1657	126.497	0.192737	0.460389	0.418639	0.67548
CAETHG_0180_#_Estradiol 17-beta-dehydrogenase	566.951	-0.223313	0.296722	-0.752602	0.451689
CAETHG_0181_#_Protein of unknown function DUF3006	306.915	-0.287161	0.32082	-0.895085	0.370742
CAETHG_0182_#_CoA-substrate-specific enzyme activase	261.452	-0.288302	0.49159	-0.586468	0.557561
CAETHG_0183_#_hypothetical protein	56.2827	1.44994	0.695343	2.08522	0.0370496
CAETHG_0184_#_	48.359	2.23576	0.829475	2.6954	0.00703049
CAETHG_0186_#_integrase family protein	124.683	0.426329	0.452141	0.942912	0.345726
CAETHG_0187_#_hypothetical protein	287.927	-0.0529395	0.268723	-0.197004	0.843825
CAETHG_0188_#_SOS-response transcriptional repressor, LexA	2499.36	-0.121588	0.241439	-0.5036	0.614543	0.999238
CAETHG_0189_#_DNA polymerase IV	4220.26	0.0126968	0.253401	0.0501055	0.960038	0.999238
CAETHG_0190_#_transcriptional regulator, AsnC family	472.25	-0.0119678	0.274843	-0.0435439	0.965268
CAETHG_0191_#_Uroporphyrinogen decarboxylase (URO-D)	796.281	-0.335514	0.273425	-1.22708	0.219793	0.999238
CAETHG_0192_#_Uroporphyrinogen decarboxylase (URO-D)	1082.29	-0.648058	0.292187	-2.21795	0.0265581	0.646247
CAETHG_0193_#_cobalamin B12-binding domain protein	654.284	-0.582349	0.31913	-1.8248	0.0680312
CAETHG_0194_#_hypothetical protein	133.436	-0.083265	0.480786	-0.173185	0.862506
CAETHG_0195_#_hypothetical protein	92.1146	0.552214	0.575591	0.959385	0.337365
CAETHG_0196_#_2-hydroxyglutaryl-CoA dehydratase D-component	530.362	0.00205507	0.317266	0.00647743	0.994832
CAETHG_0197_#_Uroporphyrinogen decarboxylase (URO-D)	212.934	0.675341	0.298738	2.26065	0.0237811
CAETHG_0198_#_General substrate transporter	141.638	0.350442	0.435497	0.804696	0.420995
CAETHG_0199_#_hypothetical protein	110.688	0.505421	0.457651	1.10438	0.269428
CAETHG_0200_#_General substrate transporter	4495.2	0.153459	0.284263	0.539847	0.589303	0.999238
CAETHG_0201_#_YbaK/prolyl-tRNA synthetase associated region	2015.86	-0.045495	0.237936	-0.191206	0.848364	0.999238
CAETHG_0202_#_hypothetical protein	427.246	0.0634834	0.345451	0.18377	0.854194
CAETHG_0203_#_hypothetical protein	152.505	0.0976887	0.393972	0.247958	0.804167
CAETHG_0204_#_Uroporphyrinogen decarboxylase (URO-D)	68.2131	0.457282	0.547518	0.835191	0.40361
CAETHG_0205_#_2,4-dienoyl-CoA reductase (NADPH)	924.954	0.182336	0.232896	0.782905	0.433683	0.999238
CAETHG_0206_#_Aluminum resistance family protein	450.886	0.199694	0.290429	0.687583	0.491715
CAETHG_0207_#_Protein hfq	979.958	0.000894406	0.240579	0.00371773	0.997034	0.999238
CAETHG_0208_#_tRNA dimethylallyltransferase	1232.65	0.0716447	0.229443	0.312254	0.754847	0.999238
CAETHG_0209_#_DNA mismatch repair protein mutL	2038.07	0.148369	0.298295	0.497389	0.618915	0.999238
CAETHG_0210_#_DNA mismatch repair protein mutS	1529.02	0.120018	0.267991	0.447845	0.654265	0.999238
CAETHG_0211_#_(Dimethylallyl)adenosine tRNA methylthiotransferase miaB	1717.26	0.0843365	0.281449	0.299651	0.764444	0.999238
CAETHG_0212_#_hypothetical protein	56.4271	2.21282	0.770629	2.87145	0.00408593
CAETHG_0213_#_putative transcriptional regulator, GntR family	2717.36	-0.0963897	0.264239	-0.364783	0.715274	0.999238
CAETHG_0214_#_hypothetical protein	745.329	-0.276117	0.275284	-1.00302	0.315849	0.999238
CAETHG_0215_#_Aspartate transaminase	3708.07	-0.130788	0.227574	-0.574708	0.565489	0.999238
CAETHG_0216_#_GCN5-related N-acetyltransferase	765.039	-0.246105	0.228101	-1.07893	0.280618	0.999238
CAETHG_0217_#_S-adenosylmethionine decarboxylase proenzyme	1601.39	0.136394	0.222839	0.612076	0.540487	0.999238
CAETHG_0218_#_4-hydroxy-3-methylbut-2-enyl diphosphate reductase	7556.18	0.0715513	0.199587	0.358497	0.719971	0.999238
CAETHG_0219_#_Cytidylate kinase	1849.82	0.133803	0.215722	0.620256	0.535089	0.999238
CAETHG_0220_#_HI0933 family protein	3119.62	0.037135	0.17918	0.20725	0.835815	0.999238
CAETHG_0221_#_transcriptional regulator, RpiR family	4633.54	0.0879692	0.184666	0.476369	0.633812	0.999238
CAETHG_0222_#_pseudouridine synthase Rsu	160.944	0.143334	0.337468	0.424733	0.671031
CAETHG_0223_#_hypothetical protein	4454.87	0.02987	0.24254	0.123155	0.901984	0.999238
CAETHG_0224_#_selenium metabolism protein YedF	4975.22	-0.0370621	0.180823	-0.204964	0.8376	0.999238
CAETHG_0225_#_Nitrilase/cyanide hydratase and apolipoprotein N-acyltransferase	3437.65	-0.0769056	0.275384	-0.279267	0.78004	0.999238
CAETHG_0226_#_UBA/THIF-type NAD/FAD binding protein	667.981	0.0252275	0.348132	0.0724651	0.942232
CAETHG_0227_#_Molybdopterin-guanine dinucleotide biosynthesis protein A	1008.22	-0.187672	0.338012	-0.555223	0.578742	0.999238
CAETHG_0228_#_Formimidoylglutamase	646.875	0.0992218	0.214992	0.461514	0.64443
CAETHG_0229_#_methyl-accepting chemotaxis sensory transducer with Cache sensor	94.6616	0.743532	0.622384	1.19465	0.232223
CAETHG_0230_#_Glutamate formimidoyltransferase	134.722	0.793999	0.414371	1.91615	0.0553455
CAETHG_0231_#_hypothetical protein	510.404	0.379331	0.4447	0.853004	0.393657
CAETHG_0232_#_Histidine ammonia-lyase	526.813	0.348217	0.514207	0.677192	0.498284
CAETHG_0233_#_Imidazolonepropionase	335.968	0.319151	0.527797	0.604685	0.545388
CAETHG_0234_#_urocanate hydratase	373.638	1.13544	0.589	1.92775	0.0538866
CAETHG_0235_#_transcriptional regulator, SARP family	2525.11	0.17007	0.237057	0.717422	0.473114	0.999238
CAETHG_0236_#_Tetratricopeptide TPR_2 repeat-containing protein	1260.79	0.338423	0.232107	1.45805	0.144827	0.999238
CAETHG_0237_#_glutamate formiminotransferase	126.262	0.674191	0.468529	1.43895	0.150164
CAETHG_0238_#_Acetylornithine/succinyldiaminopimelate aminotransferase	822.581	-0.00570654	0.290033	-0.0196754	0.984302	0.999238
CAETHG_0239_#_Acetylglutamate kinase	424.695	0.0707669	0.31367	0.225609	0.821505
CAETHG_0240_#_Arginine biosynthesis bifunctional protein ArgJ	354.157	0.0976153	0.36098	0.270417	0.786839
CAETHG_0241_#_N-acetyl-gamma-glutamyl-phosphate reductase	208.948	0.136362	0.383617	0.355463	0.722243
CAETHG_0242_#_SNF2 helicase associated domain protein	374.397	-0.0182887	0.354621	-0.0515725	0.958869
CAETHG_0243_#_Hemerythrin HHE cation binding domain protein	144.617	0.495577	0.359931	1.37687	0.168553
CAETHG_0244_#_D-lactate dehydrogenase (cytochrome)	639.65	0.346596	0.290812	1.19182	0.233332
CAETHG_0245_#_Electron transfer flavoprotein alpha/beta-subunit	528.535	0.712157	0.284151	2.50627	0.0122013
CAETHG_0246_#_Electron transfer flavoprotein alpha/beta-subunit	348.332	0.727677	0.316148	2.3017	0.0213521
CAETHG_0247_#_Protein of unknown function DUF2088	449.418	0.459061	0.261714	1.75406	0.0794208
CAETHG_0248_#_L-lactate transport	399.281	0.377782	0.258158	1.46337	0.143365
CAETHG_0249_#_regulatory protein GntR HTH	916.027	-0.224351	0.353846	-0.634036	0.526057	0.999238
CAETHG_0250_#_hypothetical protein	834.338	0.0777521	0.333509	0.233133	0.815658	0.999238
CAETHG_0251_#_HAD-superfamily subfamily IB hydrolase, TIGR01490	612.501	0.0467622	0.337454	0.138574	0.889787
CAETHG_0252_#_FeoA family protein	17663.7	-0.18882	0.997184	-0.189353	0.849816	0.999238
CAETHG_0253_#_ferrous iron transport protein B	94374.9	0.123134	1.02027	0.120688	0.903939	0.999238
CAETHG_0254_#_hypothetical protein	8104.29	0.264774	0.999269	0.264967	0.791035	0.999238
CAETHG_0255_#_transcriptional regulator, Rrf2 family	1685.23	0.162971	0.207701	0.784641	0.432664	0.999238
CAETHG_0256_#_hypothetical protein	1229.35	0.00117626	0.243753	0.00482561	0.99615	0.999238
CAETHG_0257_#_Arginyl-tRNA synthetase	2938.9	0.00515124	0.230553	0.022343	0.982174	0.999238
CAETHG_0258_#_UDP-glucose 4-epimerase	1405.46	-0.0511288	0.221447	-0.230885	0.817404	0.999238
CAETHG_0259_#_N-acyl-D-glutamate deacylase	369.184	-0.258018	0.304686	-0.846833	0.397088
CAETHG_0260_#_hypothetical protein	283.218	-0.282148	0.355521	-0.793617	0.427418
CAETHG_0261_#_ABC-type transporter, integral membrane subunit	175.914	-0.103613	0.381794	-0.271386	0.786094
CAETHG_0262_#_ABC-type transporter, integral membrane subunit	183.039	0.0220779	0.424314	0.052032	0.958503
CAETHG_0263_#_	229.452	-0.36229	0.440779	-0.821931	0.411116
CAETHG_0265_#_membrane-flanked domain DUF304	226.641	0.130893	0.259615	0.50418	0.614135
CAETHG_0266_#_membrane-flanked domain DUF304	176.412	0.148094	0.300468	0.492878	0.622099
CAETHG_0267_#_transcriptional regulator, ArsR family	1099.9	-0.115174	0.266542	-0.432105	0.665665	0.999238
CAETHG_0268_#_glycerophosphoryl diester phosphodiesterase	1168.25	0.133643	0.205953	0.648898	0.516404	0.999238
CAETHG_0269_#_glycerophosphoryl diester phosphodiesterase	2371.03	-0.0125597	0.212222	-0.059182	0.952807	0.999238
CAETHG_0270_#_hypothetical protein	58.7542	1.66913	0.746237	2.23673	0.0253038
CAETHG_0271_#_amino acid permease-associated region	9513.59	0.187265	0.276229	0.677933	0.497814	0.999238
CAETHG_0272_#_DNA mismatch repair protein MutS domain protein	6558.22	-0.138609	0.213912	-0.647972	0.517003	0.999238
CAETHG_0273_#_hemerythrin-like metal-binding protein	3180.35	0.0432879	0.193223	0.224031	0.822733	0.999238
CAETHG_0274_#_membrane protein of unknown function	63.9022	1.60788	0.882735	1.82148	0.0685343
CAETHG_0275_#_hypothetical protein	1109.55	-0.0144764	0.35631	-0.0406286	0.967592	0.999238
CAETHG_0276_#_small acid-soluble spore protein alpha/beta type	182.837	0.305978	0.485138	0.630702	0.528235
CAETHG_0277_#_PHP domain protein	509.133	-0.140268	0.388297	-0.361239	0.717921
CAETHG_0278_#_peptidase M18 aminopeptidase I	1717.74	-0.014585	0.28197	-0.0517253	0.958748	0.999238
CAETHG_0279_#_peptidase M29 aminopeptidase II	156.161	0.189405	0.440404	0.430072	0.667143
CAETHG_0280_#_AroM family protein	117.469	0.439147	0.571165	0.768861	0.441976
CAETHG_0281_#_protein of unknown function DUF1177	143.66	0.205578	0.488397	0.420924	0.67381
CAETHG_0282_#_protein of unknown function DUF917	117.027	0.27547	0.530749	0.519021	0.603746
CAETHG_0283_#_Oligopeptide transporter OPT superfamily protein	163.76	0.221214	0.463143	0.477637	0.632909
CAETHG_0284_#_transcriptional regulator, PucR family	299.969	-0.229675	0.309387	-0.742357	0.457871
CAETHG_0285_#_Mg2 transporter protein CorA family protein	208.698	0.128271	0.545158	0.235291	0.813983
CAETHG_0286_#_5-formyltetrahydrofolate cyclo-ligase	1969.91	0.0608564	0.26086	0.233291	0.815535	0.999238
CAETHG_0287_#_HPr kinase	2797.37	-0.0580024	0.223361	-0.259681	0.79511	0.999238
CAETHG_0288_#_UPF0291 protein	1037.71	0.0675868	0.266621	0.253493	0.799887	0.999238
CAETHG_0289_#_Sporulation stage 0, Spo0E-like regulatory phosphatase	101.324	0.330576	0.6392	0.517173	0.605036
CAETHG_0290_#_arginase	454.924	0.0208576	0.499394	0.0417658	0.966685
CAETHG_0291_#_beta-lactamase domain protein	11359.1	0.0858725	0.223251	0.384646	0.7005	0.999238
CAETHG_0292_#_hypothetical protein	271.552	-0.133087	0.407383	-0.326688	0.743904
CAETHG_0293_#_Peptide deformylase	2976.34	-0.241078	0.250719	-0.961547	0.336277	0.999238
CAETHG_0294_#_ABC transporter ATP-binding protein	1647.4	-0.13274	0.261441	-0.507726	0.611646	0.999238
CAETHG_0295_#_hypothetical protein	901.468	-0.136532	0.259261	-0.526619	0.598458	0.999238
CAETHG_0296_#_response regulator receiver protein	317.971	0.171932	0.313022	0.549266	0.582823
CAETHG_0297_#_hypothetical protein	179.199	0.0790912	0.474993	0.16651	0.867756
CAETHG_0298_#_protein of unknown function DUF4080	709.348	-0.0999163	0.317054	-0.31514	0.752656
CAETHG_0299_#_hypothetical protein	553.585	-0.282597	0.330673	-0.854612	0.392766
CAETHG_0300_#_phospholipase C/P1 nuclease	1019.41	-0.0337729	0.216024	-0.156338	0.875766	0.999238
CAETHG_0301_#_hypothetical protein	275.249	0.158258	0.334636	0.472925	0.636267
CAETHG_0302_#_hypothetical protein	538.674	-0.0655109	0.195717	-0.334723	0.737834
CAETHG_0303_#_stage V sporulation protein B	131.731	0.782133	0.546954	1.42998	0.152723
CAETHG_0304_#_6,7-dimethyl-8-ribityllumazine synthase	869.589	0.122182	0.296415	0.412199	0.680194	0.999238
CAETHG_0305_#_3,4-dihydroxy-2-butanone 4-phosphate synthase	1516.95	0.0852948	0.280211	0.304395	0.760827	0.999238
CAETHG_0306_#_riboflavin synthase, alpha subunit	971.426	0.339989	0.3146	1.0807	0.279831	0.999238
CAETHG_0307_#_riboflavin biosynthesis protein RibD	882.508	0.329862	0.356949	0.924117	0.355425	0.999238
CAETHG_0308_#_methyl-accepting chemotaxis sensory transducer	190.318	0.379944	0.487432	0.77948	0.435697
CAETHG_0309_#_CheW protein	104.285	1.06916	0.581205	1.83955	0.065834
CAETHG_0310_#_CheA signal transduction histidine kinase	252.064	0.589799	0.350044	1.68493	0.0920025
CAETHG_0311_#_response regulator receiver protein	124.808	0.85501	0.556732	1.53577	0.124596
CAETHG_0312_#_molybdenum-pterin binding protein	84.6586	0.226234	0.749875	0.301696	0.762884
CAETHG_0313_#_Fe(3+)-transporting ATPase	1340.55	-0.774603	0.912857	-0.848548	0.396133	0.999238
CAETHG_0314_#_molybdate ABC transporter, inner membrane subunit	3790.25	-1.00492	0.981613	-1.02375	0.305955	0.999238
CAETHG_0315_#_molybdenum ABC transporter, periplasmic molybdate-binding protein	7834.29	-0.876487	1.00084	-0.875754	0.381164	0.999238
CAETHG_0316_#_DNA mismatch repair protein MutS domain protein	816.18	-0.165444	0.246028	-0.672459	0.501291	0.999238
CAETHG_0317_#_hypothetical protein	156.245	0.08639	0.53011	0.162966	0.870545
CAETHG_0318_#_ABC-type metal ion transporter, periplasmic subunit	1098.32	-0.0628924	0.343152	-0.183278	0.85458	0.999238
CAETHG_0319_#_Phosphoribosylaminoimidazolecarboxamide formyltransferase	3876.45	-0.240822	0.266965	-0.902074	0.367018	0.999238
CAETHG_0320_#_hypothetical protein	198.025	0.298481	0.504511	0.591625	0.554101
CAETHG_0321_#_cobalamin (vitamin B12) biosynthesis CbiM protein	285.353	-0.22607	0.454869	-0.497002	0.619188
CAETHG_0322_#_Xylose isomerase domain-containing protein TIM barrel	360.257	-0.27618	0.360923	-0.765203	0.444151
CAETHG_0323_#_hypothetical protein	257.736	-0.0456088	0.439091	-0.103871	0.917272
CAETHG_0324_#_efflux transporter, RND family, MFP subunit	109.511	0.636299	0.574197	1.10816	0.267795
CAETHG_0325_#_hypothetical protein	88.6479	0.850012	0.665367	1.27751	0.201423
CAETHG_0326_#_hypothetical protein	97.7779	0.542206	0.605981	0.894756	0.370917
CAETHG_0327_#_cell wall binding repeat 2-containing protein	144.456	0.130586	0.562414	0.232188	0.816392
CAETHG_0328_#_hypothetical protein	91.8421	0.429375	0.675184	0.635938	0.524817
CAETHG_0329_#_protein of unknown function DUF1393	83.7275	0.704952	0.645221	1.09257	0.274581
CAETHG_0330_#_Monosaccharide-transporting ATPase	90.0238	0.523378	0.67163	0.779265	0.435824
CAETHG_0331_#_hypothetical protein	69.6034	1.17536	0.768015	1.53038	0.125922
CAETHG_0332_#_ABC-type transporter, integral membrane subunit	71.5537	1.23043	0.766226	1.60583	0.108311
CAETHG_0333_#_cell wall binding repeat 2-containing protein	158.553	0.21563	0.567905	0.379694	0.704173
CAETHG_0334_#_Ig domain protein group 2 domain protein	145.043	0.178665	0.633219	0.282153	0.777826
CAETHG_0335_#_cell wall binding repeat 2-containing protein	112.927	0.0365463	0.703866	0.0519221	0.958591
CAETHG_0336_#_hypothetical protein	121.004	-0.356712	0.556761	-0.640691	0.521723
CAETHG_0337_#_Leucine rich repeat 5	345.24	-0.00877379	0.442141	-0.0198439	0.984168
CAETHG_0338_#_putative transcriptional regulator, PucR family	1125.04	-0.33366	0.323639	-1.03096	0.302558	0.999238
CAETHG_0339_#_Elongator protein 3/MiaB/NifB	1320.19	-0.112154	0.234546	-0.478176	0.632525	0.999238
CAETHG_0340_#_transcriptional regulator, PadR-like family	542.595	0.0819268	0.258711	0.316673	0.751492
CAETHG_0341_#_microcompartments protein	545.563	-0.134844	0.371015	-0.363446	0.716272
CAETHG_0342_#_L-aspartate oxidase	185.866	-0.00640929	0.498315	-0.0128619	0.989738
CAETHG_0343_#_L-2-amino-thiazoline-4-carboxylic acid hydrolase	75.978	0.843645	0.7079	1.19176	0.233356
CAETHG_0344_#_Putative Succinate dehydogenase/fumarate reductase	75.0096	0.856721	0.735415	1.16495	0.24404
CAETHG_0345_#_transcriptional regulator, MarR family	1515.17	-0.407034	0.160542	-2.53538	0.0112326	0.379242
CAETHG_0346_#_protein of unknown function DUF218	165.208	0.0971278	0.419358	0.231611	0.81684
CAETHG_0347_#_hypothetical protein	72.2428	2.04739	0.743986	2.75192	0.00592472
CAETHG_0348_#_Calcineurin-like phosphoesterase superfamily domain containing protein	73.4834	1.12476	0.705673	1.59388	0.110962
CAETHG_0349_#_protein of unknown function DUF326	66.4586	1.13658	0.802193	1.41684	0.156528
CAETHG_0350_#_methyl-accepting chemotaxis sensory transducer with Cache sensor	6254.05	-0.00244822	0.210886	-0.0116092	0.990737	0.999238
CAETHG_0351_#_Peptidylprolyl isomerase	1296.11	-0.0658077	0.286292	-0.229863	0.818199	0.999238
CAETHG_0352_#_Protein of unknown function DUF457, transmembrane	860.913	0.113275	0.345128	0.328213	0.742751	0.999238
CAETHG_0353_#_methyl-accepting chemotaxis sensory transducer	281.993	0.108465	0.335625	0.323172	0.746565
CAETHG_0354_#_lantibiotic protection ABC transporter, ATP-binding subunit	89.0382	0.45608	0.667939	0.682816	0.494723
CAETHG_0355_#_lantibiotic protection ABC transporter permease subunit, MutE/EpiE family	108.886	0.0867295	0.714901	0.121317	0.90344
CAETHG_0356_#_lantibiotic protection ABC transporter permease subunit, MutG family	127.388	-0.0863874	0.63615	-0.135797	0.891982
CAETHG_0357_#_two component transcriptional regulator, winged helix family	347.696	0.0433546	0.453326	0.0956367	0.923809
CAETHG_0358_#_integral membrane sensor signal transduction histidine kinase	1060.43	-0.0884868	0.35231	-0.251162	0.801689	0.999238
CAETHG_0359_#_CRISPR-associated protein	515.451	-0.500445	0.437586	-1.14365	0.252769
CAETHG_0360_#_DNA topoisomerase	245.799	0.147906	0.455627	0.324621	0.745468
CAETHG_0361_#_DEAD/DEAH box helicase domain protein	267.897	-0.0149286	0.441837	-0.0337875	0.973047
CAETHG_0362_#_TIM-barrel signal transduction protein	105.769	0.596055	0.652149	0.913987	0.360724
CAETHG_0363_#_	85.0829	0.995626	0.652865	1.52501	0.127256
CAETHG_0365_#_TIM-barrel signal transduction protein	156.729	0.311525	0.555015	0.56129	0.5746
CAETHG_0366_#_oxidoreductase/nitrogenase component 1	3316.78	0.202259	0.308391	0.655851	0.51192	0.999238
CAETHG_0367_#_oxidoreductase/nitrogenase component 1	4313.07	0.30675	0.326544	0.939382	0.347535	0.999238
CAETHG_0368_#_Nitrogenase	2589.47	0.226462	0.348088	0.650589	0.515312	0.999238
CAETHG_0369_#_hydrogenase expression/formation protein HypE	2904.67	0.270347	0.380919	0.709724	0.477876	0.999238
CAETHG_0370_#_hydrogenase expression/formation protein HypD	3483.66	0.271654	0.387352	0.701311	0.483109	0.999238
CAETHG_0371_#_hydrogenase assembly chaperone hypC/hupF	965.839	0.210353	0.370561	0.56766	0.570266	0.999238
CAETHG_0372_#_(NiFe) hydrogenase maturation protein HypF	4601.95	0.194724	0.363705	0.53539	0.59238	0.999238
CAETHG_0373_#_oxidoreductase/nitrogenase component 1	1536.5	0.0847865	0.381384	0.222313	0.824071	0.999238
CAETHG_0374_#_oxidoreductase/nitrogenase component 1	3026.75	0.200121	0.394327	0.5075	0.611804	0.999238
CAETHG_0375_#_Nitrogenase	1803.03	0.127994	0.39432	0.324595	0.745488	0.999238
CAETHG_0376_#_hypothetical protein	446.927	0.177094	0.268148	0.660434	0.508975
CAETHG_0377_#_transcriptional regulator, XRE family	150.471	0.360501	0.541953	0.66519	0.505929
CAETHG_0378_#_isochorismatase hydrolase	190.859	0.414574	0.531279	0.780333	0.435195
CAETHG_0379_#_Glyoxalase-like domain containing protein	186.151	-0.131162	0.440928	-0.297467	0.76611
CAETHG_0380_#_hypothetical protein	105.952	0.216828	0.615455	0.352305	0.724609
CAETHG_0381_#_Na+/solute symporter	308.28	0.619188	0.390573	1.58533	0.112891
CAETHG_0382_#_D-lactate dehydrogenase (cytochrome)	477.928	-0.106379	0.369311	-0.288047	0.773311
CAETHG_0383_#_3D domain-containing protein	5877.97	0.0778333	0.280546	0.277435	0.781446	0.999238
CAETHG_0384_#_peptidase M20	1089.53	-0.0575175	0.245202	-0.234572	0.814541	0.999238
CAETHG_0385_#_(R,R)-butanediol dehydrogenase	98242.6	0.0909028	0.230513	0.39435	0.693323	0.999238
CAETHG_0386_#_sigma54 specific transcriptional regulator with PAS/PAC sensor, Fis family	784.736	-0.040415	0.279908	-0.144387	0.885195	0.999238
CAETHG_0387_#_Cl-channel voltage-gated family protein	515.26	0.132725	0.253939	0.522665	0.601207
CAETHG_0388_#_Sulfate-transporting ATPase	1250.14	0.0025777	0.243518	0.0105853	0.991554	0.999238
CAETHG_0389_#_hypothetical protein	1718.12	0.100535	0.259737	0.387066	0.698707	0.999238
CAETHG_0390_#_efflux transporter, RND family, MFP subunit	5332.57	0.0132665	0.215758	0.0614879	0.950971	0.999238
CAETHG_0391_#_acriflavin resistance protein	5138.14	0.177806	0.265519	0.669652	0.50308	0.999238
CAETHG_0392_#_acriflavin resistance protein	1886.7	0.155445	0.295905	0.525321	0.59936	0.999238
CAETHG_0393_#_transcriptional regulator, MarR family	544.366	-0.219489	0.286364	-0.766467	0.443399
CAETHG_0394_#_ATP-dependent transcriptional regulator, MalT-like, LuxR family	1611.86	-0.252739	0.311822	-0.810524	0.417639	0.999238
CAETHG_0395_#_NAD(+) ADP-ribosyltransferase	3278.72	-0.240039	0.310115	-0.774033	0.438912	0.999238
CAETHG_0396_#_protein of unknown function DUF166	2001.06	-0.606551	0.270067	-2.24593	0.0247084	0.623713
CAETHG_0397_#_CrcB-like protein	174.937	-0.249618	0.447289	-0.558069	0.576797
CAETHG_0398_#_CrcB-like protein	159.78	-0.029081	0.415327	-0.0700195	0.944178
CAETHG_0399_#_hypothetical protein	114.829	0.482538	0.559712	0.862119	0.388622
CAETHG_0400_#_putative transcriptional regulator, GntR family	117.66	0.29748	0.572253	0.51984	0.603175
CAETHG_0401_#_putative transcriptional regulator, GntR family	142.449	0.272972	0.402387	0.678382	0.49753
CAETHG_0402_#_tRNA-specific 2-thiouridylase mnmA	1300.36	0.0267188	0.294624	0.0906881	0.92774	0.999238
CAETHG_0403_#_cysteine desulfurase NifS	623.001	-0.252633	0.344366	-0.733619	0.463181
CAETHG_0404_#_hypothetical protein	199.152	0.453131	0.383799	1.18065	0.237744
CAETHG_0405_#_ECF transporter, substrate-specific component	2696.54	-0.166483	0.248914	-0.668836	0.5036	0.999238
CAETHG_0406_#_acetolactate synthase, large subunit, biosynthetic type	8211.59	0.0548109	0.190453	0.287792	0.773506	0.999238
CAETHG_0407_#_hypothetical protein	1015.18	-0.98249	0.45188	-2.17423	0.0296882	0.703402
CAETHG_0408_#_hypothetical protein	573.293	-0.252014	0.226363	-1.11331	0.265573
CAETHG_0409_#_Vitamin B12 dependent methionine synthase activation region	1749.32	-0.0526501	0.234836	-0.224199	0.822602	0.999238
CAETHG_0410_#_Alcohol dehydrogenase (NADP(+))	1813.76	-0.0161917	0.310234	-0.0521919	0.958376	0.999238
CAETHG_0411_#_DNA topoisomerase III	2508.87	-0.0774228	0.289397	-0.267532	0.78906	0.999238
CAETHG_0412_#_quorum-sensing autoinducer 2 (AI-2), LuxS	701.483	-0.477151	0.358411	-1.33129	0.183092
CAETHG_0413_#_rRNA methylase	325.106	-0.262031	0.357572	-0.732807	0.463676
CAETHG_0414_#_Protein of unknown function DUF2292	110.134	0.146822	0.524406	0.279977	0.779495
CAETHG_0415_#_oxidoreductase/nitrogenase component 1	106.723	0.346947	0.578436	0.599803	0.548637
CAETHG_0416_#_oxidoreductase/nitrogenase component 1	98.1391	0.735148	0.523373	1.40463	0.16013
CAETHG_0417_#_Nitrogenase iron protein	84.4614	1.03244	0.697354	1.48051	0.138738
CAETHG_0418_#_nitrogenase cofactor biosynthesis protein NifB	92.6939	0.0245127	0.644686	0.0380228	0.96967
CAETHG_0419_#_S-adenosylmethionine synthetase	91.9014	-0.0207695	0.677379	-0.0306616	0.975539
CAETHG_0420_#_3-hydroxybutyryl-CoA dehydrogenase	98.8963	-0.306521	0.563504	-0.543956	0.586472
CAETHG_0421_#_carbamate kinase	129.685	-0.125512	0.49622	-0.252937	0.800317
CAETHG_0422_#_uracil-xanthine permease	127.823	0.130118	0.474419	0.274269	0.783878
CAETHG_0423_#_Xanthine dehydrogenase	142.899	-0.00833408	0.45373	-0.018368	0.985345
CAETHG_0424_#_4-hydroxybenzoyl-CoA reductase	95.2547	-0.0667279	0.654267	-0.101989	0.918766
CAETHG_0425_#_Carbon-monoxide dehydrogenase (acceptor)	101.92	0.123753	0.594286	0.208239	0.835043
CAETHG_0426_#_protein of unknown function DUF35	96.8961	-0.056891	0.619153	-0.0918852	0.926789
CAETHG_0427_#_Propanoyl-CoA C-acyltransferase	131.034	0.0124477	0.514999	0.0241703	0.980717
CAETHG_0428_#_hypothetical protein	114.327	-0.0104363	0.535218	-0.0194992	0.984443
CAETHG_0429_#_cyclase family protein	115.316	0.276023	0.522408	0.528366	0.597245
CAETHG_0430_#_protein of unknown function DUF1116	101.801	0.421857	0.553711	0.761873	0.446136
CAETHG_0431_#_ATP-citrate lyase/succinyl-CoA ligase	108.276	-0.111129	0.519099	-0.21408	0.830485
CAETHG_0432_#_Protein of unknown function DUF2877	89.6708	-0.137398	0.626287	-0.219385	0.82635
CAETHG_0433_#_transcriptional regulator, PucR family	89.4412	-0.00559693	0.556103	-0.0100646	0.99197
CAETHG_0434_#_pyridoxamine 5-phosphate oxidase-related FMN-binding protein	296.657	-1.37333	0.474767	-2.89264	0.00382019
CAETHG_0435_#_Ferredoxin--NAD(+) reductase	128.265	0.11207	0.509603	0.219916	0.825936
CAETHG_0436_#_4Fe-4S ferredoxin, iron-sulpur binding domain-containing protein	104.589	-0.103855	0.586625	-0.177038	0.859479
CAETHG_0437_#_Nitrate reductase	180.767	-0.115017	0.450826	-0.255125	0.798626
CAETHG_0438_#_major facilitator superfamily MFS_1	124.827	0.211397	0.47104	0.448787	0.653585
CAETHG_0439_#_hypothetical protein	96.3703	0.397167	0.512092	0.775578	0.437998
CAETHG_0440_#_sulfite reductase, subunit C	107.384	0.163652	0.47528	0.344327	0.7306
CAETHG_0441_#_sulfite reductase, subunit B	91.6793	-0.0559028	0.565768	-0.0988087	0.92129
CAETHG_0442_#_sulfite reductase, subunit A	96.9193	-0.137996	0.538433	-0.256291	0.797726
CAETHG_0443_#_transcriptional regulator, Crp/Fnr family	2313.92	0.168018	0.201762	0.832751	0.404985	0.999238
CAETHG_0444_#_dihydropyrimidinase	5444	0.236613	0.223537	1.0585	0.289829	0.999238
CAETHG_0445_#_carbamate kinase	4293.52	0.255605	0.239798	1.06592	0.286461	0.999238
CAETHG_0446_#_putative selenium metabolism hydrolase	4841.67	0.267245	0.282227	0.946915	0.343682	0.999238
CAETHG_0447_#_selenium metabolism protein SsnA	4627.05	0.311683	0.207615	1.50125	0.133291	0.999238
CAETHG_0448_#_selenate reductase YgfK	10809.2	0.287603	0.20501	1.40287	0.160655	0.999238
CAETHG_0449_#_carbamoyltransferase YgeW	5875.66	0.136403	0.222077	0.614215	0.539073	0.999238
CAETHG_0450_#_xanthine permease	2212.69	0.107304	0.191745	0.559618	0.57574	0.999238
CAETHG_0451_#_diaminopropionate ammonia-lyase	4062	0.19019	0.190664	0.997517	0.318514	0.999238
CAETHG_0452_#_N-acyl-D-glutamate deacylase	1382.37	0.079855	0.223286	0.357636	0.720616	0.999238
CAETHG_0453_#_hypothetical protein	136.836	-0.487962	0.39453	-1.23682	0.216155
CAETHG_0454_#_molybdopterin dehydrogenase FAD-binding protein	841.172	0.153845	0.327077	0.470364	0.638095	0.999238
CAETHG_0455_#_Carbon-monoxide dehydrogenase (acceptor)	572.292	0.203603	0.380535	0.535044	0.59262
CAETHG_0456_#_Xanthine dehydrogenase	2012.63	0.196671	0.344878	0.570263	0.568499	0.999238
CAETHG_0457_#_selenium-dependent molybdenum hydroxylase 1	1654.81	0.208892	0.310759	0.672201	0.501456	0.999238
CAETHG_0458_#_MobA-like NTP transferase domain containing protein	1038.25	-0.113571	0.252847	-0.449169	0.65331	0.999238
CAETHG_0459_#_transcriptional regulator, TetR family	1162.87	-0.0455285	0.210334	-0.216458	0.828631	0.999238
CAETHG_0460_#_Adenine deaminase	2434.56	-0.129246	0.249741	-0.517521	0.604793	0.999238
CAETHG_0461_#_Xanthine/uracil/vitamin C permease	6183.71	-0.199773	0.199964	-0.999046	0.317773	0.999238
CAETHG_0462_#_guanine deaminase	2821.55	-0.208601	0.27096	-0.769857	0.441385	0.999238
CAETHG_0463_#_sigma54 specific transcriptional regulator with PAS/PAC sensor, Fis family	4641.94	0.135525	0.236772	0.572386	0.567061	0.999238
CAETHG_0464_#_alpha-ribazole phosphatase	1163.37	0.0503028	0.287893	0.174727	0.861294	0.999238
CAETHG_0465_#_metal dependent phosphohydrolase	1623.6	-0.068637	0.291156	-0.235739	0.813635	0.999238
CAETHG_0466_#_XshC-Cox1-family protein	1029.74	-0.0359142	0.304561	-0.117921	0.90613	0.999238
CAETHG_0467_#_AMP-dependent synthetase and ligase	225.687	-0.0798339	0.413569	-0.193036	0.84693
CAETHG_0468_#_C_GCAxxG_C_C family protein	103.983	-0.298147	0.540465	-0.551648	0.581189
CAETHG_0469_#_hypothetical protein	100.661	-0.391105	0.559207	-0.699392	0.484307
CAETHG_0470_#_protein of unknown function DUF224 cysteine-rich region domain protein	353.969	0.0473178	0.328218	0.144166	0.88537
CAETHG_0471_#_Aldehyde dehydrogenase (FAD-independent)	115.449	0.0154828	0.494664	0.0312997	0.975031
CAETHG_0472_#_sigma54 specific transcriptional regulator with PAS/PAC sensor, Fis family	2863.94	-0.501025	0.535778	-0.935135	0.349719	0.999238
CAETHG_0473_#_glycine dehydrogenase (decarboxylating) subunit 2	199.209	0.184858	0.412043	0.448638	0.653693
CAETHG_0474_#_glycine dehydrogenase (decarboxylating) subunit 1	180.53	0.190099	0.401964	0.472924	0.636268
CAETHG_0475_#_Glycine cleavage system H protein	95.4088	-0.35	0.586413	-0.596849	0.550608
CAETHG_0476_#_Aminomethyltransferase	147.615	-0.39225	0.466234	-0.841315	0.400171
CAETHG_0477_#_Glutamate synthase (NADPH)	538.651	0.0612503	0.365446	0.167604	0.866895
CAETHG_0478_#_3-isopropylmalate dehydratase	3829.05	0.530622	0.276478	1.91922	0.0549563	0.999238
CAETHG_0479_#_hypothetical protein	1162.96	0.351244	0.308745	1.13765	0.255265	0.999238
CAETHG_0480_#_transcriptional regulator, DeoR family	2889.86	0.0897654	0.222545	0.403358	0.686685	0.999238
CAETHG_0481_#_Dicarboxylate carrier MatC domain protein	827.982	0.25803	0.297848	0.866313	0.386319	0.999238
CAETHG_0482_#_NADPH dehydrogenase	681.987	-0.160994	0.287813	-0.55937	0.575909
CAETHG_0483_#_hypothetical protein	440.268	-0.144578	0.481286	-0.300399	0.763873
CAETHG_0484_#_cyclase family protein	789.379	-0.285145	0.514887	-0.553802	0.579714	0.999238
CAETHG_0485_#_Calcineurin-like phosphoesterase superfamily domain containing protein	363.96	-0.0405129	0.408763	-0.099111	0.92105
CAETHG_0486_#_transcriptional regulator, HxlR family	190.952	-0.222291	0.44967	-0.494342	0.621065
CAETHG_0487_#_pyridoxamine 5-phosphate oxidase-related FMN-binding protein	193.213	0.308907	0.465689	0.663334	0.507117
CAETHG_0488_#_hypothetical protein	250.646	-0.246364	0.353625	-0.69668	0.486003
CAETHG_0489_#_hypothetical protein	122.423	-0.321255	0.556436	-0.577345	0.563707
CAETHG_0490_#_band 7 protein	207.903	0.0559809	0.494498	0.113208	0.909866
CAETHG_0491_#_hypothetical protein	2526.16	-0.114378	0.208077	-0.549692	0.582531	0.999238
CAETHG_0492_#_Homoserine O-succinyltransferase	1194.07	-0.218924	0.448295	-0.488348	0.625304	0.999238
CAETHG_0493_#_methyl-accepting chemotaxis sensory transducer	134.814	-0.30738	0.459476	-0.66898	0.503508
CAETHG_0494_#_hypothetical protein	86.8846	0.109615	0.591238	0.185399	0.852916
CAETHG_0495_#_hypothetical protein	830.305	0.0517157	0.373075	0.13862	0.88975	0.999238
CAETHG_0496_#_amino acid permease-associated region	1517.52	-0.160304	0.268492	-0.597054	0.550471	0.999238
CAETHG_0497_#_cysteine synthase	143.303	-0.0904924	0.507393	-0.178348	0.85845
CAETHG_0498_#_Cys/Met metabolism pyridoxal-phosphate-dependent protein	102.782	0.109421	0.543014	0.201507	0.840302
CAETHG_0499_#_Methyltransferase type 11	75.322	-0.160748	0.642368	-0.250243	0.802399
CAETHG_0500_#_hypothetical protein	431.387	0.139095	0.270695	0.513843	0.607362
CAETHG_0501_#_nicotinate-nucleotide pyrophosphorylase	1150.78	0.172675	0.245049	0.704656	0.481024	0.999238
CAETHG_0502_#_L-aspartate oxidase	1850.06	0.366362	0.292659	1.25184	0.210628	0.999238
CAETHG_0503_#_Quinolinate synthase A	1337.04	0.316495	0.314687	1.00574	0.314538	0.999238
CAETHG_0504_#_methyl-accepting chemotaxis sensory transducer	1765.93	-0.190127	0.244382	-0.777991	0.436574	0.999238
CAETHG_0505_#_N-formylglutamate amidohydrolase	267.591	-0.495388	0.438605	-1.12946	0.258703
CAETHG_0506_#_Serpin domain containing protein	1140.11	-0.144524	0.312962	-0.461794	0.644229	0.999238
CAETHG_0507_#_BioY protein	547.173	-0.332524	0.298326	-1.11464	0.265007
CAETHG_0508_#_protein of unknown function DUF1284	616.54	-0.240748	0.262816	-0.916034	0.359649
CAETHG_0509_#_Dihydrofolate reductase	821.814	-0.0940817	0.282495	-0.333038	0.739105	0.999238
CAETHG_0510_#_Protein of unknown function DUF2207, membrane	1977.77	0.0335039	0.236225	0.14183	0.887214	0.999238
CAETHG_0511_#_FMN-binding domain protein	1605.22	-0.0440202	0.275707	-0.159663	0.873146	0.999238
CAETHG_0512_#_Putative Anti-sigma factor RsgI	187.116	-0.0314898	0.41034	-0.0767407	0.93883
CAETHG_0513_#_RNA polymerase, sigma 28 subunit, SigI	136.28	-0.206251	0.515491	-0.400106	0.689079
CAETHG_0514_#_elongation factor with tetracycline resistance domain containing protein	95.1232	0.069051	0.614599	0.112351	0.910545
CAETHG_0515_#_Methyltransferase type 11	158.85	-0.0751834	0.476116	-0.15791	0.874528
CAETHG_0516_#_hypothetical protein	108.145	0.0318648	0.580665	0.0548765	0.956237
CAETHG_0517_#_hypothetical protein	192.493	0.099828	0.451259	0.221221	0.82492
CAETHG_0518_#_protein of unknown function DUF894 DitE	199.243	-0.229394	0.473249	-0.484722	0.627874
CAETHG_0519_#_hypothetical protein	95.7612	-0.155962	0.650936	-0.239597	0.810643
CAETHG_0520_#_Galactoside O-acetyltransferase	396.874	-0.0832698	0.288741	-0.288389	0.773049
CAETHG_0521_#_protein of unknown function DUF4111	147.747	0.0577401	0.451312	0.127939	0.898198
CAETHG_0522_#_DNA polymerase beta domain protein region	99.6415	-0.0209705	0.594735	-0.0352602	0.971872
CAETHG_0523_#_hypothetical protein	209.155	-0.140975	0.38525	-0.365932	0.714416
CAETHG_0524_#_hypothetical protein	103.315	-0.136203	0.625926	-0.217603	0.827738
CAETHG_0525_#_NUDIX hydrolase	185.411	-0.260776	0.391373	-0.66631	0.505213
CAETHG_0526_#_protein of unknown function UPF0157	182.774	-0.262504	0.431279	-0.608664	0.542747
CAETHG_0527_#_NUDIX hydrolase	144.572	-0.197508	0.508057	-0.388751	0.69746
CAETHG_0528_#_hypothetical protein	123.744	-0.119275	0.562765	-0.211945	0.83215
CAETHG_0529_#_small GTP-binding protein	723.248	0.0944414	0.353791	0.266941	0.789515	0.999238
CAETHG_0530_#_hypothetical protein	95.7868	0.125341	0.613652	0.204254	0.838155
CAETHG_0531_#_Polyamine-transporting ATPase	95.2829	-0.146264	0.603679	-0.242287	0.808558
CAETHG_0532_#_transcriptional regulator, LytTR family, ATP binding domain sensor	138.462	-0.139767	0.513718	-0.272069	0.785569
CAETHG_0533_#_protein of unknown function DUF6 transmembrane	208.172	-0.0792947	0.308059	-0.257401	0.79687
CAETHG_0534_#_cation diffusion facilitator family transporter	235.875	-0.0100823	0.430191	-0.0234368	0.981302
CAETHG_0535_#_hypothetical protein	561.254	0.00825397	0.229634	0.035944	0.971327
CAETHG_0536_#_hypothetical protein	476.516	-0.125766	0.317587	-0.396006	0.692101
CAETHG_0537_#_YibE/F family protein	2118.84	0.114548	0.241453	0.474414	0.635205	0.999238
CAETHG_0538_#_ATP-dependent Clp protease, ATP-binding subunit clpA	2388.29	0.0582306	0.25084	0.232142	0.816428	0.999238
CAETHG_0539_#_ATP-dependent Clp protease adapter protein clpS	426.628	0.0890209	0.305172	0.291707	0.770511
CAETHG_0540_#_cell wall binding repeat 2-containing protein	2739.42	-0.000671499	0.20515	-0.00327321	0.997388	0.999238
CAETHG_0541_#_small acid-soluble spore protein alpha/beta type	79.7185	-0.0614038	0.697968	-0.0879751	0.929896
CAETHG_0542_#_methyl-accepting chemotaxis sensory transducer with Cache sensor	1564.05	0.275092	0.192482	1.42918	0.152953	0.999238
CAETHG_0543_#_NADPH-dependent FMN reductase	776.052	-0.292242	0.209597	-1.3943	0.163226	0.999238
CAETHG_0544_#_major facilitator superfamily MFS_1	971.363	0.198831	0.210256	0.945661	0.344321	0.999238
CAETHG_0545_#_transcriptional regulator, XRE family	128.385	-0.230794	0.470178	-0.490864	0.623522
CAETHG_0546_#_hypothetical protein	159.291	-0.212862	0.39056	-0.545017	0.585742
CAETHG_0547_#_hypothetical protein	115.424	-0.187846	0.527137	-0.356351	0.721578
CAETHG_0548_#_hypothetical protein	108.384	0.0410485	0.590703	0.0694911	0.944599
CAETHG_0549_#_hypothetical protein	69.6466	-0.120375	0.849189	-0.141753	0.887275
CAETHG_0550_#_hypothetical protein	160.713	-0.12036	0.42471	-0.283394	0.776875
CAETHG_0551_#_transcriptional regulator, PadR-like family	133.995	-0.37307	0.474503	-0.786233	0.431731
CAETHG_0552_#_PAS modulated sigma54 specific transcriptional regulator, Fis family	738.035	-0.150625	0.245022	-0.614741	0.538726	0.999238
CAETHG_0553_#_Alcohol dehydrogenase zinc-binding domain protein	541.498	-0.0903824	0.252495	-0.357958	0.720375
CAETHG_0554_#_PAS modulated sigma54 specific transcriptional regulator, Fis family	770.512	0.143339	0.216556	0.661904	0.508032	0.999238
CAETHG_0555_#_Alcohol dehydrogenase	7840.63	-0.201427	0.28176	-0.714887	0.474679	0.999238
CAETHG_0556_#_Heavy metal transport/detoxification protein	760.443	-0.194484	0.320835	-0.606181	0.544395	0.999238
CAETHG_0557_#_heavy metal translocating P-type ATPase	881.485	-0.0098768	0.327363	-0.0301708	0.975931	0.999238
CAETHG_0558_#_metal sensitive transcriptional repressor	311.281	0.176433	0.325196	0.542544	0.587444
CAETHG_0559_#_HAD-superfamily hydrolase, subfamily IIB	107.964	-0.461117	0.557189	-0.827577	0.40791
CAETHG_0560_#_KWG Leptospira repeat protein	2334.51	0.113141	0.185106	0.611222	0.541053	0.999238
CAETHG_0561_#_integral membrane protein, YjbE family	990.776	0.00488584	0.205523	0.0237727	0.981034	0.999238
CAETHG_0562_#_transcriptional regulator, PadR-like family	733.919	-0.0462738	0.242223	-0.191038	0.848496	0.999238
CAETHG_0563_#_degV family protein	860.561	-0.00669354	0.221877	-0.0301678	0.975933	0.999238
CAETHG_0564_#_Uroporphyrinogen decarboxylase (URO-D)	313.207	-0.183389	0.347433	-0.527841	0.59761
CAETHG_0565_#_major facilitator superfamily MFS_1	135.506	-0.635327	0.495168	-1.28305	0.199473
CAETHG_0566_#_Uroporphyrinogen decarboxylase (URO-D)	141.748	-0.414829	0.470027	-0.882564	0.377472
CAETHG_0567_#_hypothetical protein	316.361	-0.358618	0.360682	-0.994277	0.320088
CAETHG_0568_#_putative transcriptional regulator, PucR family	312.759	-0.185851	0.356937	-0.520682	0.602589
CAETHG_0569_#_ABC-type transporter, periplasmic subunit family 3	441.394	-0.0671675	0.223579	-0.300419	0.763858
CAETHG_0570_#_hypothetical protein	144.953	-0.445389	0.559798	-0.795623	0.426251
CAETHG_0571_#_protein of unknown function UPF0118	1716.91	0.0823949	0.251739	0.327303	0.743439	0.999238
CAETHG_0572_#_MOSC domain containing protein	2522.5	0.338226	0.268927	1.25769	0.208505	0.999238
CAETHG_0573_#_Molybdenum cofactor biosynthesis C, bacterial-type	2850.21	0.26431	0.302142	0.874787	0.38169	0.999238
CAETHG_0574_#_molybdenum cofactor synthesis domain containing protein	2916.65	0.078772	0.259993	0.302978	0.761907	0.999238
CAETHG_0575_#_hypothetical protein	1609.8	-0.121842	0.193538	-0.629549	0.528989	0.999238
CAETHG_0576_#_sulfatase	1531.77	-0.264039	0.27745	-0.951664	0.341267	0.999238
CAETHG_0577_#_integral membrane sensor signal transduction histidine kinase	536.39	-0.181436	0.217744	-0.833253	0.404702
CAETHG_0578_#_two component transcriptional regulator, winged helix family	387.808	-0.223355	0.253252	-0.881948	0.377805
CAETHG_0579_#_hypothetical protein	413.864	-0.226727	0.165682	-1.36844	0.171173
CAETHG_0580_#_ABC transporter related protein	567.649	-0.117851	0.195598	-0.602514	0.546832
CAETHG_0581_#_transcriptional regulator, GntR family	330.789	-0.115675	0.232082	-0.498424	0.618185
CAETHG_0582_#_hypothetical protein	58.6976	-0.888926	0.723381	-1.22885	0.219128
CAETHG_0583_#_FMN-dependent NADH-azoreductase	83.8454	-0.313625	0.622363	-0.503927	0.614313
CAETHG_0584_#_transcriptional repressor, CopY family	450.552	-0.22869	0.237935	-0.961144	0.33648
CAETHG_0585_#_peptidase M56 BlaR1	1388.3	0.14615	0.210115	0.695572	0.486697	0.999238
CAETHG_0586_#_Putative amidase domain containing protein	636.748	0.290336	0.196898	1.47455	0.140333
CAETHG_0587_#_hypothetical protein	61.5334	-0.652434	0.656089	-0.99443	0.320013
CAETHG_0588_#_NADP-dependent oxidoreductase domain containing protein	546.725	-0.21732	0.20804	-1.04461	0.296205
CAETHG_0589_#_Carbamoyl-phosphate synthase large subunit glutamine-dependent	3342.54	0.251659	0.267491	0.940811	0.346802	0.999238
CAETHG_0590_#_Carbamoyl-phosphate synthase small chain	862.168	0.419346	0.304326	1.37795	0.168218	0.999238
CAETHG_0591_#_Ornithine carbamoyltransferase	952.131	0.465846	0.292011	1.5953	0.110644	0.999238
CAETHG_0592_#_Ureidoglycolate lyase	887.681	-0.103471	0.232956	-0.444165	0.656923	0.999238
CAETHG_0593_#_Methyltransferase type 11	540.409	-0.0924918	0.168013	-0.550505	0.581973
CAETHG_0594_#_RQC domain-containing protein	1111.22	-0.196771	0.227032	-0.866712	0.3861	0.999238
CAETHG_0595_#_ATP-dependent DNA helicase, RecQ family	754.019	-0.0799192	0.216502	-0.369139	0.712024	0.999238
CAETHG_0596_#_hypothetical protein	276.417	0.18663	0.291238	0.640817	0.521641
CAETHG_0597_#_hypothetical protein	370.86	0.0861498	0.370271	0.232667	0.81602
CAETHG_0598_#_holo-ACP synthase CitX	480.733	0.235941	0.266424	0.885583	0.375842
CAETHG_0599_#_Citrate carrier protein	273.191	0.420185	0.301125	1.39538	0.162901
CAETHG_0600_#_Dicarboxylate carrier MatC domain protein	510.048	0.305402	0.234	1.30514	0.191846
CAETHG_0601_#_citrate lyase, alpha subunit	342.808	0.215354	0.254921	0.844786	0.39823
CAETHG_0602_#_citrate lyase, beta subunit	223.96	0.434674	0.316622	1.37285	0.169799
CAETHG_0603_#_Citrate lyase acyl carrier protein	118.691	0.143736	0.39637	0.36263	0.716881
CAETHG_0604_#_citrate lyase ligase	291.03	0.485921	0.255958	1.89844	0.0576379
CAETHG_0605_#_malic protein NAD-binding protein	296.363	0.209201	0.216799	0.964955	0.334567
CAETHG_0606_#_2-(5''-triphosphoribosyl)-3'-dephosphocoenzyme-A synthase	82.4839	-1.27695	0.569677	-2.24153	0.0249919
CAETHG_0607_#_hypothetical protein	197.929	-0.0857011	0.334895	-0.255904	0.798025
CAETHG_0608_#_ABC-type transporter, integral membrane subunit	99.1294	-0.192699	0.48841	-0.394543	0.69318
CAETHG_0609_#_Taurine-transporting ATPase	110.601	0.0172044	0.464698	0.0370228	0.970467
CAETHG_0610_#_transcriptional activator, TenA family	79.5761	-0.14848	0.609935	-0.243436	0.807668
CAETHG_0611_#_TspO and MBR like protein	66.064	-0.432079	0.624079	-0.692347	0.488719
CAETHG_0612_#_transcriptional regulator, LysR family	6191.71	0.191324	0.250806	0.762836	0.445561	0.999238
CAETHG_0613_#_Nitrate reductase	2048.23	0.453226	0.478482	0.947217	0.343528	0.999238
CAETHG_0614_#_4Fe-4S ferredoxin, iron-sulpur binding domain-containing protein	525.157	0.423515	0.501425	0.844624	0.398321
CAETHG_0615_#_TorD-like chaperone	438.511	0.479338	0.461147	1.03945	0.298597
CAETHG_0616_#_sulfite reductase, subunit A	648.922	0.385798	0.535891	0.719919	0.471575
CAETHG_0617_#_sulfite reductase, subunit B	486.638	0.186052	0.498423	0.373281	0.708939
CAETHG_0618_#_SpoIID/LytB domain protein	1355.01	0.0653855	0.19867	0.329116	0.742068	0.999238
CAETHG_0619_#_Prephenate dehydratase	343.103	-0.24967	0.295393	-0.845215	0.397991
CAETHG_0620_#_transcriptional regulator, MarR family	105.675	0.126324	0.500498	0.252396	0.800735
CAETHG_0621_#_protein of unknown function DUF161	307.452	-0.225631	0.414773	-0.543986	0.586451
CAETHG_0622_#_hypothetical protein	433.574	-0.0429237	0.193474	-0.221858	0.824424
CAETHG_0623_#_hypothetical protein	5377.37	-0.950363	0.286454	-3.31768	0.000907682	0.0647154
CAETHG_0624_#_hypothetical protein	476.307	-0.0962514	0.240248	-0.400634	0.68869
CAETHG_0625_#_phosphoesterase PA-phosphatase related protein	997.93	0.000554423	0.244988	0.00226306	0.998194	0.999675
CAETHG_0626_#_hypothetical protein	78.405	-0.241099	0.577596	-0.417419	0.676372
CAETHG_0627_#_SdpI/YhfL protein family	86.3187	-0.555283	0.533735	-1.04037	0.298167
CAETHG_0628_#_D-glucuronyl C5-epimerase domain protein	65.3283	-0.818161	0.759346	-1.07745	0.281277
CAETHG_0629_#_Antibiotic biosynthesis monooxygenase	690.522	-0.166037	0.255277	-0.650416	0.515424
CAETHG_0630_#_hypothetical protein	811.653	-0.0414889	0.21777	-0.190517	0.848904	0.999238
CAETHG_0631_#_transcriptional regulator, TetR family	382.999	-0.122078	0.244648	-0.498994	0.617784
CAETHG_0632_#_hypothetical protein	1578.35	-0.281524	0.215942	-1.3037	0.192335	0.999238
CAETHG_0633_#_transcriptional regulator, MerR family	175.28	-0.544115	0.570868	-0.953135	0.340521
CAETHG_0634_#_Carboxymuconolactone decarboxylase	89.0635	-0.953615	0.72236	-1.32014	0.186789
CAETHG_0635_#_transcriptional regulator, LysR family	153.423	-0.237054	0.578775	-0.40958	0.682114
CAETHG_0636_#_integral membrane sensor signal transduction histidine kinase	289.72	-0.186605	0.411637	-0.453324	0.650315
CAETHG_0637_#_Erythromycin esterase	290.114	-0.169472	0.422421	-0.401194	0.688278
CAETHG_0638_#_hypothetical protein	75.0244	-1.51448	0.84155	-1.79963	0.0719198
CAETHG_0639_#_hypothetical protein	76.2773	-0.899175	0.83633	-1.07514	0.28231
CAETHG_0640_#_Sulfate-transporting ATPase	72.5411	-1.26747	0.866951	-1.46198	0.143745
CAETHG_0641_#_two component transcriptional regulator, winged helix family	302.675	-0.228793	0.379521	-0.602848	0.54661
CAETHG_0642_#_CDP-alcohol phosphatidyltransferase	279.587	-0.366571	0.429013	-0.854451	0.392855
CAETHG_0643_#_hypothetical protein	248.895	-0.482022	0.43244	-1.11466	0.264997
CAETHG_0644_#_two component transcriptional regulator, winged helix family	343.07	-0.394376	0.380064	-1.03766	0.29943
CAETHG_0645_#_ATP-binding region ATPase domain protein	574.232	-0.297864	0.29884	-0.996733	0.318894
CAETHG_0646_#_Phosphonate-transporting ATPase	160.17	-0.55162	0.541841	-1.01805	0.308655
CAETHG_0647_#_protein of unknown function DUF214	272.25	0.0472542	0.305866	0.154493	0.877221
CAETHG_0648_#_6-phosphofructokinase	96.8717	-0.976125	0.739109	-1.32068	0.186609
CAETHG_0649_#_sugar (Glycoside-Pentoside-Hexuronide) transporter	128.044	-0.39732	0.569784	-0.697318	0.485604
CAETHG_0650_#_Alcohol dehydrogenase GroES domain protein	125.461	-0.65657	0.63339	-1.0366	0.299924
CAETHG_0651_#_1-deoxy-D-xylulose-5-phosphate synthase	158.257	-0.245551	0.530169	-0.463155	0.643253
CAETHG_0652_#_Transketolase	165.929	-0.052995	0.476877	-0.111129	0.911514
CAETHG_0653_#_L-iditol 2-dehydrogenase	157.62	-0.169331	0.579949	-0.291976	0.770305
CAETHG_0654_#_2-deoxy-D-gluconate 3-dehydrogenase	131.556	-0.210437	0.610723	-0.344571	0.730417
CAETHG_0655_#_sugar (Glycoside-Pentoside-Hexuronide) transporter	223.826	-0.254761	0.420596	-0.605714	0.544705
CAETHG_0656_#_transcriptional regulator, AraC family	1444.79	-0.206317	0.220244	-0.936764	0.34888	0.999238
CAETHG_0657_#_hypothetical protein	423.194	0.0352419	0.349091	0.100953	0.919587
CAETHG_0658_#_Sulfate-transporting ATPase	327.859	-0.0331858	0.352556	-0.0941292	0.925007
CAETHG_0659_#_putative transmembrane anti-sigma factor	490.114	-0.0328362	0.279362	-0.11754	0.906432
CAETHG_0660_#_RNA polymerase, sigma-24 subunit, ECF subfamily	262.454	0.0113699	0.424849	0.0267622	0.978649
CAETHG_0661_#_Protein of unknown function DUF2164	230.299	0.0554377	0.470888	0.11773	0.906282
CAETHG_0662_#_pentapeptide repeat protein	662.082	0.10429	0.209718	0.497287	0.618986
CAETHG_0663_#_Chloramphenicol O-acetyltransferase	491.125	-0.282956	0.419941	-0.673799	0.500439
CAETHG_0664_#_Rubrerythrin	287.533	-0.303855	0.429177	-0.707993	0.47895
CAETHG_0665_#_Transaldolase	257.041	-0.485187	0.39772	-1.21992	0.222496
CAETHG_0666_#_glycyl-radical enzyme activating protein family	170.454	-0.479171	0.524864	-0.912943	0.361272
CAETHG_0667_#_pyruvate formate-lyase	183.645	-0.36997	0.428727	-0.862949	0.388165
CAETHG_0668_#_Protein of unknown function DUF2149	702.38	-1.34394	1.09464	-1.22774	0.219545
CAETHG_0669_#_Protein of unknown function DUF2149	609.473	-0.923204	1.10266	-0.837253	0.402451
CAETHG_0670_#_MotA/TolQ/ExbB proton channel	1215.62	-0.8746	1.12516	-0.777314	0.436973	0.999238
CAETHG_0671_#_molybdenum ABC transporter, periplasmic molybdate-binding protein	10055.4	-1.23003	1.11518	-1.10298	0.270035	0.999238
CAETHG_0672_#_Ig domain protein group 2 domain protein	6005.5	-0.997433	1.12813	-0.884146	0.376618	0.999238
CAETHG_0673_#_Trans-1,2-dihydrobenzene-1,2-diol dehydrogenase	72.9225	-1.31059	0.80482	-1.62843	0.103434
CAETHG_0674_#_PTS system, fructose-specific, IIB subunnit	67.0251	-1.73356	0.928171	-1.86772	0.0618011
CAETHG_0675_#_PTS system, fructose subfamily, IIC subunit	72.0656	-1.27586	0.834375	-1.52912	0.126235
CAETHG_0676_#_putative PTS IIA-like nitrogen-regulatory protein PtsN	67.9267	-1.48114	0.900009	-1.6457	0.0998265
CAETHG_0677_#_transcriptional regulator, DeoR family	1688.63	-0.0955424	0.236152	-0.40458	0.685786	0.999238
CAETHG_0678_#_7TM domain sensor diguanylate cyclase	502.474	-0.261146	0.259651	-1.00576	0.314532
CAETHG_0679_#_hypothetical protein	68.0159	-1.70419	0.87021	-1.95837	0.0501866
CAETHG_0680_#_S-adenosylhomocysteine deaminase	210.789	-0.345692	0.427212	-0.809181	0.418411
CAETHG_0681_#_Adenine deaminase	162.363	-0.525241	0.50501	-1.04006	0.298312
CAETHG_0682_#_hypothetical protein	583.303	-0.00457565	0.338188	-0.0135299	0.989205
CAETHG_0683_#_Polyamine-transporting ATPase	236.95	-0.225355	0.466528	-0.483047	0.629063
CAETHG_0684_#_ABC-type transporter, integral membrane subunit	155.968	-0.456492	0.540372	-0.844774	0.398237
CAETHG_0685_#_ABC-type transporter, integral membrane subunit	173.012	-0.497771	0.522248	-0.953132	0.340523
CAETHG_0686_#_Threonine aldolase	583.591	-0.27547	0.242432	-1.13628	0.25584
CAETHG_0687_#_Cellulase	757.32	-0.682502	0.356501	-1.91445	0.0555631	0.999238
CAETHG_0688_#_hypothetical protein	392.142	-0.417614	0.422183	-0.989179	0.322575
CAETHG_0689_#_hypothetical protein	725.93	-0.268041	0.353673	-0.757877	0.448524	0.999238
CAETHG_0690_#_SNF2-related protein	963.672	-0.636498	0.380107	-1.67452	0.094028	0.999238
CAETHG_0691_#_SNF2-related protein	1419.69	-0.605	0.332088	-1.8218	0.0684847	0.999238
CAETHG_0692_#_4Fe4S-binding SPASM domain containing protein	1680.89	-0.580933	0.278614	-2.08508	0.0370618	0.836535
CAETHG_0693_#_hypothetical protein	276.976	-0.760138	0.454828	-1.67127	0.0946691
CAETHG_0694_#_hypothetical protein	2292	-0.349696	0.380814	-0.918286	0.358469	0.999238
CAETHG_0695_#_isochorismatase hydrolase	318.482	-0.306584	0.335826	-0.912925	0.361282
CAETHG_0696_#_hypothetical protein	256.591	-0.326346	0.470402	-0.693759	0.487833
CAETHG_0697_#_transcriptional regulator, AsnC family	293.974	-0.400864	0.410385	-0.976799	0.328669
CAETHG_0698_#_transcriptional regulator, MerR family	557.877	-0.3941	0.29409	-1.34007	0.180223
CAETHG_0699_#_Xenobiotic-transporting ATPase	190.732	-0.464141	0.500038	-0.928211	0.353298
CAETHG_0700_#_Xenobiotic-transporting ATPase	421.036	-0.335256	0.343386	-0.976325	0.328904
CAETHG_0701_#_hypothetical protein	371.412	-0.19531	0.297955	-0.655501	0.512145
CAETHG_0702_#_Protein of unknown function DUF4003	1837.21	-0.106417	0.210904	-0.504577	0.613856	0.999238
CAETHG_0703_#_hypothetical protein	69.3408	-1.12545	0.862532	-1.30482	0.191954
CAETHG_0704_#_hypothetical protein	93.1047	-0.772606	0.728857	-1.06002	0.289133
CAETHG_0705_#_hypothetical protein	106.37	-0.884763	0.708073	-1.24954	0.211469
CAETHG_0706_#_transcriptional regulator, DeoR family	262.606	-0.327046	0.397689	-0.822365	0.410869
CAETHG_0707_#_Polyamine-transporting ATPase	224.844	-0.171304	0.468111	-0.365948	0.714404
CAETHG_0708_#_ABC-type transporter, integral membrane subunit	218.842	-0.152173	0.510971	-0.297811	0.765847
CAETHG_0709_#_ABC-type transporter, integral membrane subunit	271.773	0.0419878	0.431006	0.0974181	0.922394
CAETHG_0710_#_hypothetical protein	958.391	-0.200821	0.320058	-0.627451	0.530363	0.999238
CAETHG_0711_#_type I phosphodiesterase/nucleotide pyrophosphatase	736.633	-0.268675	0.290944	-0.923457	0.355769	0.999238
CAETHG_0712_#_Phosphoglycerate mutase	424.134	-0.273784	0.364861	-0.75038	0.453026
CAETHG_0713_#_hypothetical protein	135.763	-0.671598	0.701548	-0.957309	0.338411
CAETHG_0714_#_hypothetical protein	148.127	-0.694084	0.700061	-0.991463	0.32146
CAETHG_0715_#_hypothetical protein	158.893	-0.809675	0.419872	-1.92839	0.0538072
CAETHG_0716_#_NADPH-dependent FMN reductase	305.147	-0.164909	0.425427	-0.387631	0.698289
CAETHG_0717_#_transcriptional regulator, HxlR family	330.374	-0.183166	0.393312	-0.4657	0.64143
CAETHG_0718_#_Palmitoyl-CoA hydrolase	349.583	-0.0762062	0.383089	-0.198926	0.842321
CAETHG_0719_#_transcriptional regulator, MarR family	110.834	-0.405669	0.690111	-0.587831	0.556646
CAETHG_0720_#_transcription elongation factor GreA	532.244	-0.319311	0.33973	-0.939896	0.347271
CAETHG_0721_#_phosphoribosyltransferase	102.353	-0.80009	0.706969	-1.13172	0.257752
CAETHG_0722_#_hypothetical protein	77.5891	-0.909271	0.81994	-1.10895	0.267452
CAETHG_0723_#_hypothetical protein	76.6181	-1.239	0.829775	-1.49318	0.13539
CAETHG_0724_#_4Fe-4S ferredoxin, iron-sulpur binding domain-containing protein	119.126	-0.709582	0.665125	-1.06684	0.286044
CAETHG_0725_#_hypothetical protein	119.578	-0.634572	0.644905	-0.983977	0.325127
CAETHG_0726_#_hypothetical protein	145.287	-0.553728	0.57954	-0.955461	0.339345
CAETHG_0727_#_transcriptional regulator, LytTR family	148.498	-0.750886	0.524704	-1.43107	0.152412
CAETHG_0728_#_Citrate transporter	207.192	-0.47062	0.451455	-1.04245	0.297202
CAETHG_0729_#_Auxin Efflux Carrier	315.598	-0.382368	0.397615	-0.961655	0.336223
CAETHG_0730_#_RNA polymerase, sigma-24 subunit, ECF subfamily	1206.99	-0.229706	0.581316	-0.395149	0.692733	0.999238
CAETHG_0731_#_hypothetical protein	2000.16	-0.24247	0.512497	-0.473114	0.636132	0.999238
CAETHG_0732_#_Fe(3+)-transporting ATPase	1135.64	0.0799982	0.210888	0.37934	0.704435	0.999238
CAETHG_0733_#_ABC-type transporter, integral membrane subunit	835.816	0.019464	0.221622	0.0878253	0.930016	0.999238
CAETHG_0734_#_hypothetical protein	2374.57	-0.0557198	0.155137	-0.359165	0.719472	0.999238
CAETHG_0735_#_Mannose-1-phosphate guanylyltransferase	682.299	-0.777736	0.520035	-1.49555	0.134772
CAETHG_0736_#_glycosyl transferase group 1	800.223	-0.696916	0.434231	-1.60494	0.108506	0.999238
CAETHG_0737_#_hypothetical protein	718.01	-0.735304	0.498657	-1.47457	0.140329	0.999238
CAETHG_0738_#_Glycerol dehydrogenase	586.776	0.395005	0.231573	1.70574	0.0880557
CAETHG_0739_#_short-chain dehydrogenase/reductase SDR	302.045	-0.492317	0.357516	-1.37705	0.168497
CAETHG_0740_#_hypothetical protein	353.317	-0.2056	0.321978	-0.638551	0.523115
CAETHG_0741_#_purine or other phosphorylase family 1	366.149	-0.212412	0.325775	-0.65202	0.514388
CAETHG_0742_#_hypothetical protein	120.402	-0.898574	0.622571	-1.44333	0.148928
CAETHG_0743_#_major facilitator superfamily MFS_1	228.066	-0.148028	0.406293	-0.364337	0.715606
CAETHG_0744_#_protein of unknown function DUF1016	1179.05	-0.100175	0.217564	-0.460439	0.645201	0.999238
CAETHG_0745_#_Ribonuclease Z	136.413	-0.918074	0.591605	-1.55184	0.120701
CAETHG_0746_#_helix-turn-helix domain protein	1416.53	-0.290244	0.341204	-0.850646	0.394966	0.999238
CAETHG_0747_#_BirA bifunctional protein, biotin operon repressor and biotin/acetyl-CoA-carboxylase ligase	930.262	-0.0867082	0.180038	-0.481609	0.630083	0.999238
CAETHG_0748_#_isoaspartyl dipeptidase	844.329	-0.0102	0.129568	-0.0787234	0.937253	0.999238
CAETHG_0749_#_4Fe-4S ferredoxin iron-sulfur binding domain-containing protein	3503.71	-0.331922	0.32958	-1.00711	0.313884	0.999238
CAETHG_0750_#_methyl-accepting chemotaxis sensory transducer	2356.52	0.0816965	0.16819	0.485739	0.627152	0.999238
CAETHG_0751_#_protein of unknown function DUF815	1273.98	-0.339397	0.255381	-1.32898	0.183854	0.999238
CAETHG_0752_#_Conserved hypothetical protein CHP00268	1058.84	0.0100379	0.23698	0.0423578	0.966214	0.999238
CAETHG_0753_#_asparagine synthase (glutamine-hydrolyzing)	11527.3	0.0567195	0.357606	0.158609	0.873977	0.999238
CAETHG_0754_#_polysaccharide deacetylase	11304.7	-0.129814	0.373207	-0.347833	0.727965	0.999238
CAETHG_0755_#_Glutaminyl-tRNA synthetase	4651.33	0.0402121	0.198825	0.202248	0.839723	0.999238
CAETHG_0756_#_membrane protein insertase, YidC/Oxa1 family	1282.09	-0.210787	0.225652	-0.934127	0.350238	0.999238
CAETHG_0757_#_hypothetical protein	618.095	-0.146729	0.27359	-0.536308	0.591745
CAETHG_0758_#_putative transcriptional regulator, MerR family	1250.71	0.039375	0.254789	0.15454	0.877184	0.999238
CAETHG_0759_#_DegT/DnrJ/EryC1/StrS aminotransferase	2022.65	0.258048	0.215917	1.19513	0.232037	0.999238
CAETHG_0760_#_Glutamine--scyllo-inositol transaminase	2508.62	0.288398	0.204196	1.41236	0.157845	0.999238
CAETHG_0761_#_hypothetical protein	357.996	-0.263293	0.40273	-0.65377	0.51326
CAETHG_0762_#_D-glucuronyl C5-epimerase domain protein	673.161	-0.501033	0.392232	-1.27739	0.201465
CAETHG_0763_#_hypothetical protein	155.035	-0.633129	0.629699	-1.00545	0.314682
CAETHG_0764_#_	509.945	-0.495611	0.406801	-1.21832	0.223104
CAETHG_0766_#_hypothetical protein	273.744	-0.490812	0.521357	-0.941412	0.346494
CAETHG_0767_#_integrase family protein	390.738	-0.399118	0.34857	-1.14502	0.252202
CAETHG_0768_#_GCN5-related N-acetyltransferase	358.907	-0.387981	0.38602	-1.00508	0.314858
CAETHG_0769_#_ABC-2 membrane transporter-like protein	234.2	0.129215	0.40221	0.321261	0.748012
CAETHG_0770_#_AAA ATPase	288.327	-0.0528789	0.29122	-0.181577	0.855915
CAETHG_0771_#_transcriptional regulator, AbrB family	168.749	-0.296155	0.410221	-0.721942	0.47033
CAETHG_0772_#_Protein of unknown function DUF2127	60.7525	-1.44402	0.729179	-1.98034	0.0476649
CAETHG_0773_#_protein of unknown function DUF1847	776.756	-0.106285	0.241518	-0.440071	0.659886	0.999238
CAETHG_0774_#_SufBD protein	372.535	0.0563807	0.320492	0.175919	0.860357
CAETHG_0775_#_ABC transporter related protein	137.933	-0.240947	0.513347	-0.469364	0.638809
CAETHG_0776_#_Protein of unknown function DUF318, transmembrane	78.2187	-0.37173	0.680687	-0.54611	0.584991
CAETHG_0777_#_Protein of unknown function DUF318, transmembrane	75.4071	-0.628038	0.707612	-0.887546	0.374785
CAETHG_0778_#_transcriptional regulator, PadR-like family	167.12	-0.43576	0.472766	-0.921725	0.356672
CAETHG_0779_#_Sua5/YciO/YrdC/YwlC family protein	447.882	-0.0848394	0.41913	-0.202418	0.83959
CAETHG_0780_#_protein of unknown function DUF362	3517.54	0.123395	0.233531	0.528386	0.597232	0.999238
CAETHG_0781_#_transcriptional regulator, MerR family	134.217	-0.566528	0.452854	-1.25102	0.210928
CAETHG_0782_#_Protein of unknown function DUF2935	101.88	-0.703529	0.516935	-1.36096	0.173525
CAETHG_0783_#_hypothetical protein	58.3687	-1.48833	0.758403	-1.96245	0.04971
CAETHG_0784_#_hypothetical protein	56.9563	-1.82895	0.745247	-2.45415	0.0141217
CAETHG_0785_#_integrase family protein	689.411	-0.0901582	0.259073	-0.348004	0.727837
CAETHG_0786_#_Radical SAM domain protein	1269.84	-0.0689811	0.211465	-0.326207	0.744268	0.999238
CAETHG_0787_#_integral membrane sensor signal transduction histidine kinase	324.944	-0.160794	0.350931	-0.458193	0.646814
CAETHG_0788_#_two component transcriptional regulator, winged helix family	169.707	-0.639878	0.514038	-1.24481	0.213202
CAETHG_0789_#_hypothetical protein	87.2668	-0.970529	0.643492	-1.50822	0.131498
CAETHG_0790_#_hypothetical protein	63.738	-1.32818	0.733643	-1.81039	0.0702353
CAETHG_0791_#_ABC transporter related protein	65.9498	-1.2799	0.760389	-1.68322	0.0923334
CAETHG_0792_#_Xylose isomerase domain-containing protein TIM barrel	255.309	-0.254838	0.311752	-0.81744	0.413677
CAETHG_0793_#_hypothetical protein	117.486	-0.42034	0.605775	-0.693889	0.487752
CAETHG_0794_#_DNA mismatch repair protein MutS domain protein	505.995	-0.168077	0.264338	-0.635842	0.524879
CAETHG_0795_#_Flavodoxin domain containing protein	297.997	-0.646877	0.353359	-1.83065	0.0671526
CAETHG_0796_#_MATE efflux family protein	91.15	-0.690357	0.641591	-1.07601	0.281924
CAETHG_0797_#_transcriptional regulator, MarR family	201.719	-0.442192	0.4289	-1.03099	0.302545
CAETHG_0798_#_hypothetical protein	56.9028	-1.55224	0.766071	-2.02623	0.042741
CAETHG_0799_#_Phosphonate-transporting ATPase	61.6367	-1.40089	0.722061	-1.94013	0.0523641
CAETHG_0800_#_hypothetical protein	78.2565	-0.91881	0.663998	-1.38376	0.166433
CAETHG_0801_#_hypothetical protein	66.5535	-0.848328	0.734975	-1.15423	0.248407
CAETHG_0802_#_hypothetical protein	340.885	-0.0482355	0.327049	-0.147487	0.882748
CAETHG_0803_#_two component transcriptional regulator, winged helix family	1613.15	0.163124	0.237729	0.686176	0.492602	0.999238
CAETHG_0804_#_Phosphonate-transporting ATPase	644.993	0.104099	0.243456	0.427587	0.668952
CAETHG_0805_#_protein of unknown function DUF214	1823.76	0.196047	0.216269	0.906493	0.364675	0.999238
CAETHG_0806_#_GCN5-related N-acetyltransferase	106.392	-0.678024	0.595261	-1.13904	0.254688
CAETHG_0807_#_hypothetical protein	58.5101	-1.14666	0.778493	-1.47292	0.140773
CAETHG_0808_#_protein of unknown function DUF1113	248.138	0.105006	0.328318	0.31983	0.749097
CAETHG_0809_#_hypothetical protein	59.0391	-1.35156	0.778295	-1.73656	0.0824647
CAETHG_0810_#_hypothetical protein	149.498	0.0208641	0.469932	0.0443981	0.964587
CAETHG_0811_#_hypothetical protein	204.413	0.15399	0.381936	0.403183	0.686814
CAETHG_0812_#_Hydroxylamine reductase	6002.57	-0.205223	0.422452	-0.485791	0.627115	0.999238
CAETHG_0813_#_hypothetical protein	189.028	-0.24478	0.454109	-0.539032	0.589865
CAETHG_0814_#_hypothetical protein	1574.59	-0.0169757	0.272525	-0.0622904	0.950332	0.999238
CAETHG_0815_#_hypothetical protein	394.118	-0.0749848	0.429782	-0.174472	0.861495
CAETHG_0816_#_gluconate transporter	96.0089	-0.674691	0.574642	-1.17411	0.240352
CAETHG_0817_#_Glucarate dehydratase	205.1	-0.124426	0.469988	-0.264743	0.791208
CAETHG_0818_#_hypothetical protein	79.9265	-0.520256	0.755791	-0.68836	0.491226
CAETHG_0819_#_anion transporter	131.608	-0.320787	0.571568	-0.561241	0.574633
CAETHG_0820_#_Spermidine synthase	940.293	0.0344051	0.243288	0.141417	0.88754	0.999238
CAETHG_0821_#_Methylglyoxal reductase (NADPH-dependent)	481.111	-0.142852	0.394631	-0.361987	0.717361
CAETHG_0822_#_transcriptional regulator, CdaR	343.247	-0.269432	0.441023	-0.610924	0.54125
CAETHG_0823_#_Dihydrodipicolinate synthase	122.055	-0.354985	0.547347	-0.648556	0.516625
CAETHG_0824_#_Sporulation stage 0, Spo0E-like regulatory phosphatase	81.1304	-1.3791	0.705338	-1.95523	0.0505559
CAETHG_0825_#_Adenosine deaminase	1172.95	-0.822976	0.336375	-2.4466	0.014421	0.432791
CAETHG_0826_#_diguanylate cyclase	1787.13	-0.103144	0.234656	-0.439552	0.660262	0.999238
CAETHG_0827_#_serine phosphatase	2333.55	0.0216684	0.182959	0.118433	0.905725	0.999238
CAETHG_0828_#_protein of unknown function DUF1987-containing protein	849.603	-0.108824	0.219293	-0.49625	0.619718	0.999238
CAETHG_0829_#_hypothetical protein	1252.83	-0.094019	0.149359	-0.629481	0.529034	0.999238
CAETHG_0830_#_Protein of unknown function DUF4317	332.331	-0.381758	0.36512	-1.04557	0.295761
CAETHG_0831_#_HesB-related (seleno)protein	1050.48	-0.0586884	0.280155	-0.209485	0.834069	0.999238
CAETHG_0832_#_tRNA sulfurtransferase	488.992	-0.0673126	0.307607	-0.218827	0.826785
CAETHG_0833_#_Cysteine desulfurase	367.018	-0.395983	0.360841	-1.09739	0.272471
CAETHG_0834_#_polysaccharide deacetylase	102.81	-0.435144	0.637247	-0.68285	0.494702
CAETHG_0835_#_putative protein family UPF0302	261.999	-0.287168	0.391134	-0.734193	0.462831
CAETHG_0836_#_hypothetical protein	152.842	-0.865245	0.526502	-1.64338	0.100304
CAETHG_0837_#_hypothetical protein	123.341	-0.795661	0.557182	-1.42801	0.153289
CAETHG_0838_#_Helicase superfamily 1 UvrD-related protein	576.715	-0.203393	0.257205	-0.790782	0.429071
CAETHG_0839_#_hypothetical protein	529.731	-0.187279	0.312071	-0.600115	0.548429
CAETHG_0840_#_Cyclopropane-fatty-acyl-phospholipid synthase	2820.94	-0.223371	0.296716	-0.752809	0.451565	0.999238
CAETHG_0841_#_putative signal transduction protein with CBS domain containing protein	1258.37	-0.250255	0.251506	-0.995027	0.319723	0.999238
CAETHG_0842_#_Sporulation stage 0, Spo0E-like regulatory phosphatase	69.1545	-1.3612	0.75589	-1.80079	0.0717356
CAETHG_0843_#_regulator B protein	326.846	-0.188332	0.380813	-0.494552	0.620917
CAETHG_0844_#_signal transduction histidine kinase regulating citrate/malate metabolism	1197.97	-0.0261803	0.19707	-0.132848	0.894314	0.999238
CAETHG_0845_#_AgrD family protein	1788.15	-0.332073	0.2771	-1.19838	0.230767	0.999238
CAETHG_0846_#_hypothetical protein	653.22	-0.0466088	0.302633	-0.154011	0.877601
CAETHG_0847_#_diguanylate cyclase/phosphodiesterase	1535.34	-0.089705	0.229847	-0.390282	0.696328	0.999238
CAETHG_0848_#_RNA binding S1 domain protein	755.533	0.00200604	0.235841	0.00850589	0.993213	0.999238
CAETHG_0849_#_peptidase S58 DmpA	444.72	-0.20767	0.361462	-0.574528	0.56561
CAETHG_0850_#_ECF transporter, substrate-specific component	2473.45	-0.298014	0.259332	-1.14916	0.250491	0.999238
CAETHG_0851_#_hypothetical protein	136.709	-0.227225	0.631947	-0.359563	0.719174
CAETHG_0852_#_hypothetical protein	260.702	-0.328972	0.500714	-0.657005	0.511178
CAETHG_0853_#_small acid-soluble spore protein alpha/beta type	91.6264	-0.830197	0.731252	-1.13531	0.256246
CAETHG_0854_#_cobalt ABC transporter, ATPase subunit	731.482	-0.238642	0.309431	-0.771227	0.440572	0.999238
CAETHG_0855_#_cobalt ABC transporter, inner membrane subunit CbiQ	484.768	-0.357145	0.420751	-0.848826	0.395978
CAETHG_0856_#_cell wall binding repeat 2-containing protein	2802.47	-0.130731	0.1804	-0.724669	0.468655	0.999238
CAETHG_0857_#_protein of unknown function DUF503	411.652	-0.29659	0.338985	-0.874935	0.381609
CAETHG_0858_#_hypothetical protein	85.3626	-1.52636	0.788911	-1.93477	0.0530189
CAETHG_0859_#_cytochrome b5	86.5416	-1.08932	0.763808	-1.42617	0.153819
CAETHG_0860_#_hydrogenase maturation protease	85.7077	-1.4239	0.802277	-1.77482	0.0759279
CAETHG_0861_#_Cytochrome-c3 hydrogenase	93.9572	-1.24897	0.763103	-1.6367	0.101692
CAETHG_0862_#_hydrogenase (NiFe) small subunit HydA	84.4851	-1.40914	0.812708	-1.73389	0.082938
CAETHG_0863_#_hypothetical protein	188.969	-0.489764	0.455929	-1.07421	0.282728
CAETHG_0864_#_hypothetical protein	216.983	-0.397599	0.449134	-0.885258	0.376018
CAETHG_0865_#_major facilitator superfamily MFS_1	193.433	-0.458758	0.428804	-1.06985	0.284685
CAETHG_0866_#_major facilitator superfamily MFS_1	166.149	0.176075	0.591222	0.297816	0.765844
CAETHG_0867_#_2,4-dienoyl-CoA reductase (NADPH)	186.701	-0.632196	0.556519	-1.13598	0.255964
CAETHG_0868_#_Xylose isomerase domain-containing protein TIM barrel	121.539	-0.72513	0.602729	-1.20308	0.228946
CAETHG_0869_#_NADPH dehydrogenase, Dihydrolipoyl dehydrogenase	156.677	-0.524716	0.553586	-0.947848	0.343207
CAETHG_0870_#_Shikimate dehydrogenase	160.083	-0.374826	0.589583	-0.635747	0.524941
CAETHG_0871_#_3-dehydroquinate dehydratase	147.748	-0.02483	0.573756	-0.0432762	0.965481
CAETHG_0872_#_transcriptional regulator, LysR family	289.537	-0.0337263	0.462313	-0.0729513	0.941845
CAETHG_0873_#_protein of unknown function DUF192	178.783	-0.544743	0.577347	-0.943528	0.345411
CAETHG_0874_#_Type II secretion system F domain-containing protein	127.324	-0.836103	0.668258	-1.25117	0.210873
CAETHG_0875_#_Type II secretion system F domain-containing protein	100.359	-1.09319	0.704967	-1.5507	0.120973
CAETHG_0876_#_type II secretion system protein E	106.179	-0.953597	0.686331	-1.38941	0.164707
CAETHG_0877_#_hypothetical protein	93.5506	-1.34542	0.745309	-1.80519	0.0710455
CAETHG_0878_#_response regulator receiver protein	99.9753	-1.45383	0.71404	-2.03606	0.0417443
CAETHG_0879_#_Flp pilus assembly protein CpaB	100.968	-0.896078	0.712506	-1.25764	0.208521
CAETHG_0880_#_hypothetical protein	100.71	-1.10913	0.70746	-1.56777	0.116936
CAETHG_0881_#_TadE family protein	94.7817	-1.15777	0.736626	-1.57172	0.116017
CAETHG_0882_#_Flp/Fap pilin component	94.5183	-1.32327	0.748383	-1.76817	0.0770326
CAETHG_0883_#_two component transcriptional regulator, LuxR family	101.074	-1.0869	0.699738	-1.5533	0.120352
CAETHG_0884_#_DegS sensor signal transduction histidine kinase	102.124	-0.969769	0.69468	-1.39599	0.162716
CAETHG_0885_#_peptidase A24A prepilin type IV	96.4914	-1.26849	0.734992	-1.72586	0.0843731
CAETHG_0886_#_hypothetical protein	6251.05	-0.0299522	0.260738	-0.114875	0.908545	0.999238
CAETHG_0887_#_Rubrerythrin	11071.2	-0.0699482	0.233056	-0.300135	0.764074	0.999238
CAETHG_0888_#_Transposase DDE domain containing protein	11900.8	0.191711	0.232622	0.824133	0.409864	0.999238
CAETHG_0889_#_Phosphonate-transporting ATPase	1075.83	0.0610187	0.170701	0.357459	0.720748	0.999238
CAETHG_0890_#_polar amino acid ABC transporter, inner membrane subunit	1162.8	0.212034	0.177561	1.19415	0.232421	0.999238
CAETHG_0891_#_ABC-type transporter, periplasmic subunit family 3	1606.55	0.266623	0.135039	1.97441	0.048335	0.999238
CAETHG_0892_#_hypothetical protein	3655.62	0.378805	0.220211	1.72019	0.0853972	0.999238
CAETHG_0893_#_CBS domain containing membrane protein	2335.72	-0.118313	0.199799	-0.59216	0.553743	0.999238
CAETHG_0894_#_hypothetical protein	1682.27	-0.191774	0.211161	-0.908188	0.363779	0.999238
CAETHG_0895_#_HNH endonuclease	1339.79	0.0248614	0.245166	0.101406	0.919228	0.999238
CAETHG_0896_#_Cardiolipin synthase	915.561	-0.025418	0.252713	-0.100581	0.919883	0.999238
CAETHG_0897_#_Fructose-1,6-bisphosphatase class 3	5784.16	0.0141387	0.23603	0.059902	0.952234	0.999238
CAETHG_0898_#_phosphoglucomutase/phosphomannomutase alpha/beta/alpha domain I	833.501	-0.191364	0.205105	-0.933005	0.350817	0.999238
CAETHG_0899_#_heavy metal translocating P-type ATPase	296.743	-0.562706	0.474969	-1.18472	0.236127
CAETHG_0900_#_40-residue YVTN family beta-propeller repeat protein	460.798	0.0455988	0.276989	0.164623	0.869241
CAETHG_0901_#_ErfK/YbiS/YcfS/YnhG family protein	542.468	-0.198071	0.218228	-0.907632	0.364073
CAETHG_0902_#_hypothetical protein	182.185	-0.138696	0.461606	-0.300464	0.763823
CAETHG_0903_#_Shikimate kinase	2086.76	-0.103502	0.210776	-0.491054	0.623388	0.999238
CAETHG_0904_#_Shikimate dehydrogenase	4046.31	0.00228225	0.161539	0.0141281	0.988728	0.999238
CAETHG_0905_#_Prephenate dehydratase	7710.72	0.027173	0.197406	0.13765	0.890517	0.999238
CAETHG_0906_#_Chorismate synthase	7200.58	-0.015161	0.191506	-0.0791671	0.9369	0.999238
CAETHG_0907_#_3-phosphoshikimate 1-carboxyvinyltransferase	6993.79	0.132592	0.152339	0.870372	0.384097	0.999238
CAETHG_0908_#_3-dehydroquinate synthase	6600.15	0.107834	0.155453	0.693676	0.487886	0.999238
CAETHG_0909_#_Prephenate dehydrogenase	6888.51	0.0940676	0.222502	0.422771	0.672462	0.999238
CAETHG_0910_#_phospho-2-dehydro-3-deoxyheptonate aldolase	11573	-0.000111031	0.236154	-0.000470161	0.999625	0.999867
CAETHG_0911_#_hypothetical protein	1376.81	-0.485509	0.344052	-1.41115	0.158201	0.999238
CAETHG_0912_#_CHAP domain containing protein	9898.06	0.270585	0.208194	1.29968	0.193712	0.999238
CAETHG_0913_#_response regulator receiver protein	918.018	-0.273443	0.256813	-1.06476	0.286987	0.999238
CAETHG_0914_#_short-chain dehydrogenase/reductase SDR	279.929	-0.279482	0.457707	-0.610614	0.541455
CAETHG_0915_#_	176.169	-0.28576	0.533225	-0.535908	0.592022
CAETHG_0917_#_ACT domain-containing protein	1779.41	0.0785256	0.202089	0.38857	0.697594	0.999238
CAETHG_0918_#_UPF0210 protein	7231.66	-0.0589912	0.2277	-0.259074	0.795578	0.999238
CAETHG_0919_#_putative metal dependent phosphohydrolase	5127.02	-0.118394	0.228779	-0.517504	0.604804	0.999238
CAETHG_0920_#_methyl-accepting chemotaxis sensory transducer	3159.61	0.0392197	0.150582	0.260455	0.794513	0.999238
CAETHG_0921_#_hypothetical protein	555.418	-0.0814074	0.30904	-0.26342	0.792227
CAETHG_0922_#_hypothetical protein	478.194	-0.0400539	0.334116	-0.11988	0.904578
CAETHG_0923_#_GCN5-related N-acetyltransferase	480.185	0.0529796	0.392392	0.135017	0.892598
CAETHG_0924_#_UDP-glucuronosyl/UDP-glucosyltransferase	1201.38	0.0920151	0.296768	0.310057	0.756517	0.999238
CAETHG_0925_#_Protein of unknown function DUF2000	457.622	0.00143038	0.324913	0.00440235	0.996487
CAETHG_0926_#_transcriptional regulator, AraC family	705.897	-0.217065	0.311147	-0.69763	0.485409
CAETHG_0927_#_hypothetical protein	124.047	0.293783	0.626181	0.469165	0.638951
CAETHG_0928_#_pyruvate ferredoxin/flavodoxin oxidoreductase	695.851	0.272757	0.331649	0.822426	0.410835
CAETHG_0929_#_Protein of unknown function DUF3787	143.409	0.302811	0.577314	0.524517	0.599919
CAETHG_0930_#_Exo-poly-alpha-galacturonosidase	1164.11	-0.0369755	0.302253	-0.122333	0.902635	0.999238
CAETHG_0931_#_AAA ATPase	584.038	-0.236963	0.26803	-0.884091	0.376647
CAETHG_0932_#_transcriptional regulator, IclR family	520.368	-0.0353003	0.313427	-0.112627	0.910326
CAETHG_0933_#_Aspartate transaminase	963.612	0.123278	0.353441	0.348793	0.727245	0.999238
CAETHG_0934_#_nitroreductase	1496.61	-0.108526	0.357481	-0.303586	0.761444	0.999238
CAETHG_0935_#_hypothetical protein	672.595	0.0357065	0.35146	0.101595	0.919078
CAETHG_0936_#_transcriptional regulator, TetR family	471.017	0.00627806	0.375528	0.016718	0.986662
CAETHG_0937_#_transcriptional regulator, GntR family with aminotransferase domain containing protein	51267.5	-0.20371	0.556548	-0.366024	0.714347	0.999238
CAETHG_0938_#_aspartate racemase	21728.6	-0.152918	0.583482	-0.262079	0.79326	0.999238
CAETHG_0939_#_drug resistance transporter, EmrB/QacA subfamily	5738.16	-0.0360329	0.6187	-0.0582398	0.953558	0.999238
CAETHG_0940_#_transcriptional regulator, TetR family	807.469	-0.124508	0.296764	-0.419552	0.674813	0.999238
CAETHG_0941_#_SEC-C motif domain protein	936.353	0.0446724	0.235992	0.189296	0.849861	0.999238
CAETHG_0942_#_protein of unknown function DUF81	167.765	0.0238168	0.561082	0.0424481	0.966142
CAETHG_0943_#_CoA-disulfide reductase	611.623	-0.505934	0.362049	-1.39742	0.162288
CAETHG_0944_#_Methyltransferase type 11	221.209	-0.482963	0.506133	-0.95422	0.339972
CAETHG_0945_#_hypothetical protein	131.326	-0.27425	0.650825	-0.421388	0.673472
CAETHG_0946_#_C_GCAxxG_C_C family protein	165.964	0.00621276	0.579736	0.0107165	0.99145
CAETHG_0947_#_regulatory protein ArsR	200.82	0.0682554	0.484373	0.140915	0.887937
CAETHG_0948_#_Protein of unknown function DUF318, transmembrane	233.492	0.230388	0.49296	0.467356	0.640245
CAETHG_0949_#_redox-active disulfide protein 2	325.47	-0.229447	0.418633	-0.548085	0.583633
CAETHG_0950_#_transcriptional regulator, ArsR family	424.57	-0.0468244	0.352736	-0.132747	0.894394
CAETHG_0951_#_protein of unknown function DUF421	128.817	0.214901	0.597003	0.359966	0.718873
CAETHG_0952_#_hypothetical protein	124.264	0.596781	0.644179	0.926422	0.354227
CAETHG_0953_#_Na(+)/H(+) antiporter nhaA	181.213	0.107357	0.514747	0.208563	0.83479
CAETHG_0954_#_transposase IS200-family protein	300.417	-0.0668826	0.380602	-0.175728	0.860507
CAETHG_0955_#_Protein of unknown function DUF2680	288.676	-0.0879256	0.501545	-0.175309	0.860837
CAETHG_0956_#_two component transcriptional regulator, winged helix family	155.903	0.554311	0.556884	0.99538	0.319551
CAETHG_0957_#_integral membrane sensor signal transduction histidine kinase	187.226	0.292554	0.497182	0.588424	0.556248
CAETHG_0958_#_Protein of unknown function DUF2078, membrane	138.212	0.349044	0.606575	0.575434	0.564998
CAETHG_0959_#_hypothetical protein	216.033	0.180917	0.435761	0.415175	0.678014
CAETHG_0960_#_HxlR family transcriptional regulator	120.371	0.00182982	0.666304	0.00274623	0.997809
CAETHG_0961_#_peptidase M24	471.989	-0.282378	0.379574	-0.743935	0.456916
CAETHG_0962_#_esterase	134.382	0.193833	0.655916	0.295514	0.767601
CAETHG_0963_#_hypothetical protein	148.952	0.421219	0.590389	0.713461	0.475561
CAETHG_0964_#_tRNA (guanine-N(7)-)-methyltransferase	160.81	0.0709735	0.581736	0.122003	0.902897
CAETHG_0965_#_hypothetical protein	377.664	0.301788	0.308872	0.977064	0.328538
CAETHG_0966_#_peptidase M50	812.224	-0.021493	0.239211	-0.0898495	0.928407	0.999238
CAETHG_0967_#_hypothetical protein	866.607	-0.0201638	0.279465	-0.0721514	0.942481	0.999238
CAETHG_0968_#_Protein of unknown function DUF2233, periplasmic	707.022	0.0585891	0.277623	0.211039	0.832857
CAETHG_0969_#_PhoH family protein	1524.96	0.0910826	0.268827	0.338815	0.734749	0.999238
CAETHG_0970_#_hypothetical protein	453.853	-0.0397681	0.35166	-0.113087	0.909962
CAETHG_0971_#_small acid-soluble spore protein alpha/beta type	118.52	0.24966	0.715065	0.349142	0.726982
CAETHG_0972_#_cell wall binding repeat 2-containing protein	648.446	-0.051736	0.335017	-0.154428	0.877272
CAETHG_0973_#_hypothetical protein	289.93	0.221849	0.378162	0.586649	0.557439
CAETHG_0974_#_NADPH-dependent FMN reductase	3291.23	-0.105584	0.21558	-0.489766	0.624299	0.999238
CAETHG_0975_#_hypothetical protein	152.303	-0.122761	0.561577	-0.218601	0.826961
CAETHG_0976_#_Protein of unknown function DUF3189	142.729	0.100449	0.612869	0.163899	0.86981
CAETHG_0977_#_superoxide dismutase copper/zinc binding protein	164.955	0.0799354	0.480242	0.166448	0.867804
CAETHG_0978_#_Coat F domain protein	160.556	0.227886	0.538875	0.422893	0.672373
CAETHG_0979_#_hypothetical protein	127.652	0.183661	0.612859	0.29968	0.764421
CAETHG_0980_#_small acid-soluble spore protein, H-type	169.003	0.119984	0.490439	0.244647	0.80673
CAETHG_0981_#_hypothetical protein	325.101	0.167959	0.404101	0.415635	0.677677
CAETHG_0982_#_3-oxoacyl-(acyl-carrier-protein) reductase	798.109	0.288915	0.258362	1.11826	0.263458	0.999238
CAETHG_0983_#_2,4-dienoyl-CoA reductase (NADPH)	14075.4	0.134252	0.213287	0.629445	0.529058	0.999238
CAETHG_0984_#_transcriptional regulator, PadR-like family	247.456	0.165572	0.388149	0.426569	0.669693
CAETHG_0985_#_PrcB C-terminal domain containing protein	825.777	-0.262388	0.286077	-0.917193	0.359042	0.999238
CAETHG_0986_#_protein of unknown function DUF4367	209.232	-0.374791	0.55014	-0.681264	0.495704
CAETHG_0987_#_RNA polymerase, sigma-24 subunit, ECF subfamily	175.969	-0.145852	0.466428	-0.3127	0.754509
CAETHG_0988_#_cell wall binding repeat 2-containing protein	304.727	-0.939289	0.400485	-2.34538	0.0190079
CAETHG_0989_#_Adenine deaminase	234.203	-0.0553085	0.468845	-0.117968	0.906093
CAETHG_0990_#_CMP/dCMP deaminase zinc-binding protein	151.976	0.326776	0.562818	0.580607	0.561505
CAETHG_0991_#_molybdopterin dehydrogenase FAD-binding protein	160.965	-0.273013	0.577965	-0.472369	0.636664
CAETHG_0992_#_Xanthine dehydrogenase	134.086	0.109783	0.594678	0.184609	0.853536
CAETHG_0993_#_Xanthine dehydrogenase	181.594	0.0744566	0.438059	0.169969	0.865034
CAETHG_0994_#_peptidase M20	140.869	0.228191	0.609084	0.374645	0.707924
CAETHG_0995_#_N-acyl-D-glutamate deacylase	154.144	0.143088	0.547984	0.261117	0.794002
CAETHG_0996_#_ABC-type transporter, integral membrane subunit	137.295	0.399268	0.620668	0.643287	0.520038
CAETHG_0997_#_ABC-type transporter, integral membrane subunit	146.192	-0.18594	0.499454	-0.372286	0.70968
CAETHG_0998_#_Monosaccharide-transporting ATPase	155.965	0.219672	0.560867	0.391664	0.695306
CAETHG_0999_#_basic membrane lipoprotein	161.585	0.216119	0.592983	0.364462	0.715513
CAETHG_1000_#_YheO-like domain-containing protein	825.157	-0.0830011	0.328631	-0.252567	0.800603	0.999238
CAETHG_1001_#_glycoside hydrolase family 25	295.849	0.200186	0.354213	0.565157	0.571967
CAETHG_1002_#_hypothetical protein	123.301	0.108708	0.658965	0.164968	0.868969
CAETHG_1003_#_response regulator receiver protein	389.46	0.0352031	0.305435	0.115256	0.908242
CAETHG_1004_#_PAS/PAC sensor hybrid histidine kinase	1601.88	0.0154395	0.247958	0.0622666	0.950351	0.999238
CAETHG_1005_#_metal dependent phosphohydrolase	629.81	-0.0056262	0.301156	-0.018682	0.985095
CAETHG_1006_#_two component transcriptional regulator, LytTR family	218.197	0.464217	0.404533	1.14754	0.25116
CAETHG_1007_#_hypothetical protein	225.012	0.366743	0.393057	0.933055	0.350792
CAETHG_1008_#_ATP-binding region ATPase domain protein	278.247	-0.278681	0.378686	-0.735916	0.461782
CAETHG_1009_#_hypothetical protein	336.906	0.311137	0.334357	0.930551	0.352086
CAETHG_1010_#_hypothetical protein	576.644	-0.141639	0.294538	-0.480885	0.630598
CAETHG_1011_#_hypothetical protein	193.56	-0.270817	0.451656	-0.599608	0.548767
CAETHG_1012_#_Glyoxylate reductase (NADP(+))	413.927	-0.267332	0.332668	-0.8036	0.421628
CAETHG_1013_#_integral membrane sensor signal transduction histidine kinase	547.327	-0.24436	0.298948	-0.817399	0.4137
CAETHG_1014_#_two component transcriptional regulator, winged helix family	370.773	-0.003074	0.316562	-0.00971058	0.992252
CAETHG_1015_#_protein of unknown function DUF214	785.844	0.0701004	0.295225	0.237447	0.81231	0.999238
CAETHG_1016_#_Sulfate-transporting ATPase	553.958	-0.110799	0.315913	-0.350727	0.725793
CAETHG_1017_#_hypothetical protein	283.581	-0.182429	0.38192	-0.477663	0.63289
CAETHG_1018_#_hypothetical protein	496.073	-0.315907	0.333946	-0.945982	0.344158
CAETHG_1019_#_hypothetical protein	971.48	-0.296828	0.277453	-1.06983	0.284695	0.999238
CAETHG_1020_#_hypothetical protein	409.063	-0.177571	0.317207	-0.559797	0.575618
CAETHG_1021_#_type III restriction protein res subunit	877.456	-0.387802	0.307707	-1.26029	0.207563	0.999238
CAETHG_1022_#_hypothetical protein	222.3	-0.107157	0.407298	-0.263093	0.792479
CAETHG_1023_#_hypothetical protein	187.662	-0.157525	0.452688	-0.347977	0.727857
CAETHG_1024_#_hypothetical protein	238.282	-0.0318314	0.429673	-0.0740829	0.940944
CAETHG_1025_#_signal transduction histidine kinase regulating citrate/malate metabolism	163.947	0.0773502	0.522341	0.148084	0.882277
CAETHG_1026_#_two component transcriptional regulator, LytTR family	131.808	-0.110747	0.628965	-0.176079	0.860232
CAETHG_1027_#_esterase	277.652	-0.0403677	0.401304	-0.100591	0.919875
CAETHG_1028_#_putative transcriptional regulator, PucR family	380.992	0.0754799	0.336317	0.224431	0.822422
CAETHG_1029_#_NADPH-dependent FMN reductase	228.595	-0.302023	0.454072	-0.665145	0.505958
CAETHG_1030_#_protein of unknown function DUF1097	130.192	-0.0356751	0.624706	-0.057107	0.95446
CAETHG_1031_#_hypothetical protein	171.919	0.153171	0.467005	0.327986	0.742923
CAETHG_1032_#_fumarate reductase/succinate dehydrogenase flavoprotein domain protein	279.294	-0.187575	0.354935	-0.528479	0.597167
CAETHG_1033_#_Pyridine nucleotide-disulfide oxidoreductase, FAD/NAD(P)-binding domain containing protein	189.723	0.0715198	0.467949	0.152837	0.878527
CAETHG_1034_#_DNA modification/repair radical SAM protein, putative	1529.08	0.23137	0.22732	1.01782	0.308765	0.999238
CAETHG_1035_#_DNA metabolism protein, putative	424.676	0.283933	0.310607	0.914121	0.360653
CAETHG_1036_#_hypothetical protein	208.385	0.19326	0.394133	0.490341	0.623892
CAETHG_1037_#_Uroporphyrinogen decarboxylase (URO-D)	323.485	-0.182728	0.360876	-0.506346	0.612614
CAETHG_1038_#_cell wall binding repeat 2-containing protein	729.183	0.0544529	0.310833	0.175184	0.860935	0.999238
CAETHG_1039_#_hypothetical protein	133.86	-0.291865	0.532355	-0.548252	0.583519
CAETHG_1040_#_Tail Collar domain protein	148.747	-0.0141397	0.549102	-0.0257506	0.979456
CAETHG_1041_#_GCN5-related N-acetyltransferase	119.472	-0.275598	0.639904	-0.430686	0.666697
CAETHG_1042_#_hypothetical protein	123.214	-0.263296	0.613429	-0.429221	0.667762
CAETHG_1043_#_hypothetical protein	376.12	-0.0552215	0.333705	-0.16548	0.868566
CAETHG_1044_#_DNA metabolism protein, putative	438.792	0.230683	0.311903	0.739598	0.459544
CAETHG_1045_#_methyl-accepting chemotaxis sensory transducer	574.799	-0.251507	0.276155	-0.910747	0.362429
CAETHG_1046_#_hypothetical protein	131.841	-0.0799442	0.575239	-0.138976	0.889469
CAETHG_1047_#_transcriptional regulator, LysR family	199.228	-0.15687	0.47464	-0.330503	0.74102
CAETHG_1048_#_methyl-accepting chemotaxis sensory transducer with Cache sensor	135.192	0.49503	0.584346	0.847152	0.396911
CAETHG_1049_#_YidE/YbjL duplication	126.175	-0.0441443	0.576634	-0.0765552	0.938977
CAETHG_1050_#_PrpF protein	119.279	-0.488092	0.682592	-0.715057	0.474574
CAETHG_1051_#_aconitate hydratase	117.035	0.444367	0.705462	0.629895	0.528764
CAETHG_1052_#_citrate lyase, alpha subunit	285.413	0.515175	0.324276	1.58869	0.11213
CAETHG_1053_#_citrate lyase, beta subunit	190.431	0.590828	0.522854	1.13001	0.258474
CAETHG_1054_#_Citrate lyase acyl carrier protein	137.036	-0.118209	0.568944	-0.20777	0.835408
CAETHG_1055_#_malic protein NAD-binding protein	297.429	0.256185	0.316008	0.810693	0.417542
CAETHG_1056_#_transcriptional regulator, GntR family	1408.09	-0.21688	0.246841	-0.878623	0.379606	0.999238
CAETHG_1057_#_protein of unknown function DUF894 DitE	119.932	0.252164	0.669427	0.376686	0.706407
CAETHG_1058_#_S-adenosylhomocysteine deaminase	195.416	-0.273533	0.43904	-0.623025	0.533268
CAETHG_1059_#_NADP-dependent oxidoreductase domain containing protein	1602.37	-0.215776	0.251852	-0.856757	0.391579	0.999238
CAETHG_1060_#_Phosphinothricin acetyltransferase	404.275	-0.0979034	0.295685	-0.331107	0.740564
CAETHG_1061_#_methyl-accepting chemotaxis sensory transducer	519.56	-0.27388	0.282114	-0.970814	0.331641
CAETHG_1062_#_putative methyl-accepting chemotaxis sensory transducer	657.745	-0.0491165	0.299828	-0.163816	0.869876
CAETHG_1063_#_YoaP-like domain containing protein	373.942	-0.240051	0.325414	-0.737679	0.460709
CAETHG_1064_#_methyl-accepting chemotaxis sensory transducer	6957.43	-0.087509	0.227227	-0.385117	0.70015	0.999238
CAETHG_1065_#_Phosphoglycerate dehydrogenase	4256.2	0.0528127	0.205251	0.257308	0.796941	0.999238
CAETHG_1066_#_RelA/SpoT domain protein	157.004	0.0874133	0.527368	0.165754	0.868351
CAETHG_1067_#_two component transcriptional regulator, winged helix family	175.871	-0.161111	0.573628	-0.280863	0.778815
CAETHG_1068_#_integral membrane sensor signal transduction histidine kinase	228.618	-0.141977	0.420271	-0.337822	0.735498
CAETHG_1069_#_hypothetical protein	312.786	0.455716	0.354891	1.2841	0.199107
CAETHG_1070_#_diguanylate cyclase/phosphodiesterase with PAS/PAC sensor(s)	1411.31	0.0975262	0.234261	0.416314	0.67718	0.999238
CAETHG_1071_#_protein of unknown function DUF336	198.156	0.357097	0.426863	0.836561	0.40284
CAETHG_1072_#_diguanylate cyclase	1563.13	-0.160841	0.245197	-0.655965	0.511847	0.999238
CAETHG_1073_#_DNA polymerase III polC-type	5195.99	0.118894	0.24484	0.485597	0.627253	0.999238
CAETHG_1074_#_peptidase S51 dipeptidase E	612.618	0.0566626	0.336152	0.168562	0.866141
CAETHG_1075_#_hypothetical protein	638.592	-0.0558254	0.265708	-0.2101	0.833589
CAETHG_1076_#_hypothetical protein	928.062	-0.0168694	0.261784	-0.06444	0.94862	0.999238
CAETHG_1077_#_hypothetical protein	118.574	0.580112	0.746526	0.777082	0.43711
CAETHG_1078_#_Alcohol dehydrogenase	185.003	0.28225	0.445934	0.632942	0.526772
CAETHG_1079_#_2,4-dienoyl-CoA reductase (NADPH)	195.61	0.343817	0.45769	0.751201	0.452532
CAETHG_1080_#_major facilitator superfamily MFS_1	160.689	0.278053	0.544714	0.510457	0.609731
CAETHG_1081_#_transcriptional regulator, CdaR	509.596	0.451495	0.252816	1.78587	0.0741204
CAETHG_1082_#_NADPH-dependent FMN reductase	711.418	0.00477003	0.276489	0.0172521	0.986235
CAETHG_1083_#_hypothetical protein	136.139	1.14835	0.581055	1.97632	0.048118
CAETHG_1084_#_hypothetical protein	123.47	0.501673	0.594321	0.844111	0.398607
CAETHG_1085_#_Chloride peroxidase	189.18	0.083521	0.426127	0.196	0.84461
CAETHG_1086_#_hypothetical protein	137.291	0.153956	0.591356	0.260345	0.794598
CAETHG_1087_#_transglutaminase domain-containing protein	155.484	0.0828696	0.519562	0.159499	0.873276
CAETHG_1088_#_cell wall binding repeat 2-containing protein	748.29	0.00442732	0.253249	0.017482	0.986052	0.999238
CAETHG_1089_#_hypothetical protein	166.424	0.112451	0.484339	0.232175	0.816402
CAETHG_1090_#_hypothetical protein	366.135	0.00627775	0.337931	0.018577	0.985179
CAETHG_1091_#_Putative amidase domain containing protein	138.426	0.722753	0.571126	1.26549	0.205697
CAETHG_1092_#_hypothetical protein	287.331	-0.340523	0.394286	-0.863645	0.387783
CAETHG_1093_#_hypothetical protein	284.988	-0.386467	0.402258	-0.960745	0.33668
CAETHG_1094_#_hypothetical protein	228.371	-0.702355	0.471161	-1.49069	0.136043
CAETHG_1095_#_hypothetical protein	298.153	-0.379516	0.418045	-0.907835	0.363966
CAETHG_1096_#_hypothetical protein	335.134	-0.216093	0.387875	-0.55712	0.577445
CAETHG_1097_#_death-on-curing family protein	159.203	0.0422101	0.486581	0.0867484	0.930872
CAETHG_1098_#_hypothetical protein	281.66	-0.202345	0.41786	-0.484242	0.628214
CAETHG_1099_#_hypothetical protein	121.686	0.593071	0.654268	0.906464	0.36469
CAETHG_1100_#_hypothetical protein	1638.68	-0.00677944	0.290677	-0.0233229	0.981393	0.999238
CAETHG_1101_#_hypothetical protein	499.949	-0.0580785	0.352534	-0.164746	0.869144
CAETHG_1102_#_Proteinase inhibitor I42, chagasin	199.22	-0.545109	0.436773	-1.24804	0.212017
CAETHG_1103_#_hypothetical protein	4516.38	-0.28835	0.371689	-0.775782	0.437878	0.999238
CAETHG_1104_#_hypothetical protein	718.161	-0.198903	0.295647	-0.672773	0.501092	0.999238
CAETHG_1105_#_phage-like protein	389.928	-0.323057	0.341978	-0.94467	0.344827
CAETHG_1106_#_hypothetical protein	480.341	-0.00716462	0.298281	-0.0240197	0.980837
CAETHG_1107_#_hypothetical protein	117.967	0.624893	0.753594	0.829217	0.406982
CAETHG_1108_#_ABC transporter related protein	384.506	-0.00422728	0.338687	-0.0124814	0.990042
CAETHG_1109_#_ABC-type transporter, integral membrane subunit	393.84	0.196492	0.32057	0.612946	0.539912
CAETHG_1110_#_cob(I)alamin adenosyltransferase	3261.9	0.00856435	0.185794	0.0460959	0.963234	0.999238
CAETHG_1111_#_GHMP kinase	767.877	0.0813408	0.348907	0.233131	0.81566	0.999238
CAETHG_1112_#_precorrin-6x reductase	1076.44	0.0982971	0.316311	0.310761	0.755982	0.999238
CAETHG_1113_#_Sirohydrochlorin cobaltochelatase	1410.05	0.0986605	0.27906	0.353547	0.723679	0.999238
CAETHG_1114_#_precorrin-3B C17-methyltransferase	1182.34	0.131075	0.314035	0.41739	0.676393	0.999238
CAETHG_1115_#_Cobalamin synthesis G domain-containing protein	1849.7	0.0601439	0.334648	0.179723	0.85737	0.999238
CAETHG_1116_#_precorrin-4 C11-methyltransferase	1440.63	0.119638	0.32207	0.371465	0.710291	0.999238
CAETHG_1117_#_precorrin-2 C20-methyltransferase	1285.49	0.0609185	0.344169	0.177002	0.859507	0.999238
CAETHG_1118_#_precorrin-6Y C5,15-methyltransferase (decarboxylating), CbiT subunit	1431.72	0.00669383	0.314009	0.0213173	0.982993	0.999238
CAETHG_1119_#_precorrin-6y C5,15-methyltransferase (decarboxylating), CbiE subunit	1305.33	0.143037	0.296886	0.481791	0.629954	0.999238
CAETHG_1120_#_cobalt-precorrin-6A synthase (deacetylating)	2165.49	0.276647	0.274895	1.00637	0.314236	0.999238
CAETHG_1121_#_Precorrin-8X methylmutase	1357.66	0.104158	0.308814	0.337284	0.735903	0.999238
CAETHG_1122_#_Nicotinate-nucleotide--dimethylbenzimidazole phosphoribosyltransferase	1903.74	0.0878509	0.28792	0.305123	0.760272	0.999238
CAETHG_1123_#_Cobyrinic acid A,C-diamide synthase	2331.18	0.122001	0.304445	0.400731	0.688618	0.999238
CAETHG_1124_#_Porphobilinogen synthase	1954.38	0.129688	0.299647	0.432803	0.665158	0.999238
CAETHG_1125_#_uroporphyrin-III C-methyltransferase	3025.34	0.19437	0.264981	0.733526	0.463238	0.999238
CAETHG_1126_#_Porphobilinogen deaminase	1882.17	0.136969	0.251654	0.544277	0.586251	0.999238
CAETHG_1127_#_Siroheme synthase domain-containing protein	1037.93	0.00785406	0.305189	0.0257351	0.979469	0.999238
CAETHG_1128_#_Threonine-phosphate decarboxylase	1850.51	-0.00218014	0.245977	-0.00886317	0.992928	0.999238
CAETHG_1129_#_Cobalamin biosynthesis protein cbiB	1963	0.0673344	0.267067	0.252126	0.800944	0.999238
CAETHG_1130_#_Cobyric acid synthase	3387.47	-0.0210895	0.258342	-0.081634	0.934938	0.999238
CAETHG_1131_#_Sulfate-transporting ATPase	551.83	-0.0916789	0.287688	-0.318674	0.749973
CAETHG_1132_#_ABC-type transporter, integral membrane subunit	476.295	-0.0726493	0.295409	-0.245927	0.805738
CAETHG_1133_#_NUDIX hydrolase	543.372	-0.107931	0.31529	-0.342321	0.732109
CAETHG_1134_#_transcriptional regulator, GntR family with aminotransferase domain containing protein	856.007	-0.0182944	0.247093	-0.0740385	0.94098	0.999238
CAETHG_1135_#_YhgE/Pip N-terminal domain protein	631.31	0.17688	0.298903	0.591763	0.554009
CAETHG_1136_#_YhgE/Pip C-terminal domain protein	615.08	0.264442	0.293591	0.900718	0.367739
CAETHG_1137_#_tyrosine specific protein phosphatase	231.368	-0.0490692	0.43098	-0.113855	0.909353
CAETHG_1138_#_NLPA lipoprotein	634.234	-0.222956	0.396206	-0.562729	0.57362
CAETHG_1139_#_D-alanine--D-alanine ligase	2050.53	-0.148899	0.272414	-0.54659	0.58466	0.999238
CAETHG_1140_#_Alanine racemase	2195.64	0.0129285	0.264505	0.0488782	0.961016	0.999238
CAETHG_1141_#_protein of unknown function DUF6 transmembrane	392.206	0.0349149	0.332346	0.105056	0.916331
CAETHG_1142_#_metal sensitive transcriptional repressor	160.945	-0.177081	0.511469	-0.346221	0.729177
CAETHG_1143_#_Beta-Casp domain containing protein	433.896	-0.257048	0.317844	-0.808726	0.418673
CAETHG_1144_#_Putative amidase domain containing protein	162.728	-0.185539	0.476049	-0.389747	0.696724
CAETHG_1145_#_protein of unknown function DUF554	588.814	-0.0606144	0.267511	-0.226587	0.820745
CAETHG_1146_#_nitroreductase	976.777	-0.0474994	0.252233	-0.188316	0.850629	0.999238
CAETHG_1147_#_D-lactate dehydrogenase	1545.03	-0.151932	0.259245	-0.586054	0.557839	0.999238
CAETHG_1148_#_Protein of unknown function DUF3892	150.872	0.0952487	0.451051	0.21117	0.832754
CAETHG_1149_#_hypothetical protein	1211	-0.191536	0.344743	-0.555591	0.578491	0.999238
CAETHG_1150_#_protein of unknown function DUF975	667.917	-0.0291026	0.407866	-0.0713534	0.943116
CAETHG_1151_#_major facilitator superfamily MFS_1	2177.23	0.242927	0.284663	0.853385	0.393446	0.999238
CAETHG_1152_#_phosphoesterase PA-phosphatase related protein	500.075	0.273951	0.362557	0.755608	0.449884
CAETHG_1153_#_transcriptional regulator, HxlR family	393.289	0.0741778	0.346774	0.213909	0.830618
CAETHG_1154_#_pyridoxamine 5-phosphate oxidase-related FMN-binding protein	516.284	-0.0984716	0.306947	-0.32081	0.748354
CAETHG_1155_#_Abortive infection protein	373.436	-0.106711	0.305605	-0.349179	0.726955
CAETHG_1156_#_hypothetical protein	261.82	-0.436644	0.388452	-1.12406	0.260987
CAETHG_1157_#_hypothetical protein	285.446	-0.374148	0.378241	-0.989179	0.322575
CAETHG_1158_#_hypothetical protein	168.581	-0.834846	0.44465	-1.87754	0.0604448
CAETHG_1159_#_hypothetical protein	220.391	-1.16705	0.426136	-2.73868	0.00616869
CAETHG_1160_#_primosome, DnaD subunit	126.834	-0.146331	0.630771	-0.231988	0.816548
CAETHG_1161_#_TfoX domain-containing protein	139.647	0.197539	0.533027	0.370599	0.710936
CAETHG_1162_#_hypothetical protein	154.327	-0.448195	0.465544	-0.962733	0.335681
CAETHG_1163_#_GCN5-related N-acetyltransferase	164.846	-0.811046	0.434594	-1.86621	0.0620116
CAETHG_1164_#_Methyltransferase type 11	180.168	-0.10158	0.425166	-0.238919	0.811169
CAETHG_1165_#_hypothetical protein	177.388	-0.244826	0.443428	-0.552121	0.580865
CAETHG_1166_#_Protein of unknown function YvrJ	268.732	-0.263049	0.378149	-0.695621	0.486666
CAETHG_1167_#_protein of unknown function DUF1659	753.481	-0.088502	0.377421	-0.234492	0.814603	0.999238
CAETHG_1168_#_Protein of unknown function DUF2922	450.52	0.0697586	0.393109	0.177454	0.859152
CAETHG_1169_#_Protein of unknown function DUF3267	127.937	-0.236553	0.646228	-0.366052	0.714326
CAETHG_1170_#_protein of unknown function DUF6 transmembrane	1139.02	-0.00378844	0.221236	-0.017124	0.986338	0.999238
CAETHG_1171_#_Abi family protein	133.478	-0.394991	0.591584	-0.667685	0.504335
CAETHG_1172_#_Abi family protein	132.848	-0.873792	0.636671	-1.37244	0.169927
CAETHG_1173_#_hypothetical protein	573.847	0.011663	0.308767	0.0377727	0.969869
CAETHG_1174_#_protein of unknown function DUF3786	338.509	-0.113715	0.370826	-0.306653	0.759108
CAETHG_1175_#_transcriptional regulator, MarR family	389.642	0.200386	0.392728	0.510241	0.609883
CAETHG_1176_#_Phosphoglycerate dehydrogenase	608.053	0.0446042	0.300349	0.148508	0.881942
CAETHG_1177_#_drug resistance transporter, EmrB/QacA subfamily	489.712	-0.0473997	0.32132	-0.147515	0.882725
CAETHG_1178_#_hypothetical protein	313.192	-0.21798	0.341883	-0.637585	0.523744
CAETHG_1179_#_transcriptional regulator, XRE family	283.151	-0.166825	0.417566	-0.399518	0.689511
CAETHG_1180_#_putative conserved protein UCP021328	1456.31	-0.334356	0.275495	-1.21366	0.224879	0.999238
CAETHG_1181_#_major facilitator superfamily MFS_1	190.358	-0.380516	0.363543	-1.04669	0.295244
CAETHG_1182_#_Histidine ammonia-lyase	293.715	0.35875	0.372749	0.962443	0.335827
CAETHG_1183_#_hypothetical protein	173.133	0.115471	0.47192	0.244683	0.806702
CAETHG_1184_#_hypothetical protein	148.108	-0.179658	0.514036	-0.349505	0.72671
CAETHG_1185_#_Na+/solute symporter	222.499	0.254669	0.393725	0.64682	0.517749
CAETHG_1186_#_sigma54 specific transcriptional regulator, Fis family	291.287	-0.163204	0.353113	-0.462187	0.643947
CAETHG_1187_#_aspartate kinase	841.059	0.342348	0.319524	1.07143	0.283976	0.999238
CAETHG_1188_#_phospholipid methyltransferase	339.836	-0.104628	0.304343	-0.343784	0.731009
CAETHG_1189_#_protein of unknown function DUF4097	428.1	0.147084	0.324114	0.453802	0.649971
CAETHG_1190_#_hypothetical protein	389.237	0.152451	0.302601	0.503802	0.614401
CAETHG_1191_#_transcriptional regulator, PadR-like family	262.963	-0.24155	0.335818	-0.719288	0.471964
CAETHG_1192_#_ATP-dependent Clp protease proteolytic subunit	1093.57	0.538543	0.330104	1.63144	0.102798	0.999238
CAETHG_1193_#_transcriptional regulator, AraC family	1203.7	0.519771	0.299584	1.73497	0.0827454	0.999238
CAETHG_1194_#_integral membrane sensor signal transduction histidine kinase	785.982	-0.0959715	0.323204	-0.296938	0.766514	0.999238
CAETHG_1195_#_two component transcriptional regulator, winged helix family	364.782	-0.355232	0.305351	-1.16336	0.244684
CAETHG_1196_#_hypothetical protein	245.53	-0.355695	0.349222	-1.01854	0.308423
CAETHG_1197_#_protein of unknown function DUF434	204.586	-0.199042	0.377166	-0.527731	0.597686
CAETHG_1198_#_hypothetical protein	236.26	-0.24857	0.378932	-0.655974	0.511841
CAETHG_1199_#_Sulfate-transporting ATPase	154.27	-0.817111	0.562465	-1.45273	0.146298
CAETHG_1200_#_Spore photoproduct lyase	148.303	-0.547876	0.539276	-1.01595	0.309654
CAETHG_1201_#_UspA domain-containing protein	363.641	-0.287294	0.298113	-0.96371	0.335191
CAETHG_1202_#_phosphomethylpyrimidine kinase	241.685	-0.227432	0.332619	-0.683761	0.494126
CAETHG_1203_#_Hydroxyethylthiazole kinase	261.632	-0.00590003	0.34136	-0.0172839	0.98621
CAETHG_1204_#_Thiamine-phosphate pyrophosphorylase	223.402	-0.00236296	0.343798	-0.00687311	0.994516
CAETHG_1205_#_HAD-superfamily hydrolase, subfamily IIA	292.173	-0.174862	0.310991	-0.562274	0.573929
CAETHG_1206_#_LrgB family protein	185.76	0.299605	0.397159	0.754369	0.450628
CAETHG_1207_#_LrgA family protein	155.085	-0.589497	0.432328	-1.36354	0.172713
CAETHG_1208_#_MATE efflux family protein	182.031	-0.19863	0.39481	-0.503103	0.614892
CAETHG_1209_#_transcriptional regulator, MarR family	420.399	0.0918456	0.306645	0.299518	0.764545
CAETHG_1210_#_transcriptional regulator, LysR family	935.126	0.367859	0.250749	1.46704	0.142364	0.999238
CAETHG_1211_#_ABC-type transporter, periplasmic subunit family 3	1681	0.0135887	0.256439	0.0529901	0.95774	0.999238
CAETHG_1212_#_polar amino acid ABC transporter, inner membrane subunit	1531.33	0.11208	0.219976	0.509511	0.610394	0.999238
CAETHG_1213_#_hypothetical protein	145.325	-0.479225	0.514216	-0.931952	0.351361
CAETHG_1214_#_methyl-accepting chemotaxis sensory transducer	583.277	-0.169025	0.310276	-0.544755	0.585922
CAETHG_1215_#_ATP-dependent helicase/nuclease subunit A	3676.55	-0.0906166	0.259864	-0.348708	0.727309	0.999238
CAETHG_1216_#_diguanylate cyclase	1622.62	-0.0842827	0.298431	-0.28242	0.777622	0.999238
CAETHG_1217_#_threonine synthase	5043.02	0.0423347	0.230011	0.184055	0.85397	0.999238
CAETHG_1218_#_cysteine desulfurase family protein	1617.38	0.0243253	0.285809	0.0851105	0.932174	0.999238
CAETHG_1219_#_cobalamin (vitamin B12) biosynthesis CbiM protein	16329.4	-0.0766294	0.313229	-0.244643	0.806733	0.999238
CAETHG_1220_#_Lipoyl synthase	2189.64	0.00642084	0.208929	0.0307322	0.975483	0.999238
CAETHG_1221_#_lipoyltransferase and lipoate-protein ligase	1047.28	-0.113567	0.234757	-0.483765	0.628552	0.999238
CAETHG_1222_#_hypothetical protein	375.068	0.0671971	0.292319	0.229876	0.818188
CAETHG_1223_#_cold-shock DNA-binding domain protein	9805.99	-0.204878	0.314029	-0.652416	0.514133	0.999238
CAETHG_1224_#_L-serine dehydratase, iron-sulfur-dependent, alpha subunit	439.704	0.140669	0.294732	0.477279	0.633164
CAETHG_1225_#_L-serine dehydratase, iron-sulfur-dependent, beta subunit	365.073	-0.128289	0.319709	-0.401267	0.688224
CAETHG_1226_#_aspartate 4-decarboxylase	317.711	0.0630168	0.311193	0.2025	0.839525
CAETHG_1227_#_Cysteine desulfurase	766.917	0.215037	0.217968	0.98655	0.323863	0.999238
CAETHG_1228_#_hypothetical protein	509.497	-0.0970295	0.267336	-0.36295	0.716642
CAETHG_1229_#_transcriptional regulator, LysR family	1324.31	-0.187326	0.216951	-0.86345	0.38789	0.999238
CAETHG_1230_#_protein of unknown function DUF81	923.917	0.255062	0.193611	1.31739	0.187708	0.999238
CAETHG_1231_#_protein of unknown function DUF1634	618.374	0.166769	0.20463	0.81498	0.415084
CAETHG_1232_#_YhgE/Pip C-terminal domain protein	665.229	0.0802519	0.257586	0.311553	0.75538
CAETHG_1233_#_hypothetical protein	390.578	-0.259836	0.306051	-0.848994	0.395885
CAETHG_1234_#_Sporulation protein YtfJ	927.79	-0.144528	0.287491	-0.502721	0.615161	0.999238
CAETHG_1235_#_Protein of unknown function DUF2953	361.495	-0.109941	0.309056	-0.355731	0.722042
CAETHG_1236_#_hypothetical protein	665.506	0.202367	0.293411	0.689706	0.490379
CAETHG_1237_#_NC domain protein	1598.35	0.167265	0.255174	0.655492	0.512151	0.999238
CAETHG_1238_#_molybdenum cofactor biosynthesis protein A	3815.11	0.161607	0.218217	0.740582	0.458947	0.999238
CAETHG_1239_#_Coat F domain protein	1358.07	-0.0641879	0.248463	-0.25834	0.796144	0.999238
CAETHG_1240_#_Spore coat protein CotJA	225.341	0.212786	0.39027	0.545226	0.585598
CAETHG_1241_#_Spore coat assembly protein CotJB, domain containing protein	250.124	0.156847	0.358245	0.43782	0.661516
CAETHG_1242_#_Catalase	408.33	-0.0462953	0.217308	-0.21304	0.831296
CAETHG_1243_#_Phosphoglycerate dehydrogenase	681.784	0.105859	0.233616	0.453131	0.650454
CAETHG_1244_#_hypothetical protein	219.771	-0.480349	0.527709	-0.910254	0.362689
CAETHG_1245_#_Protein of unknown function DUF3100	248.855	-0.411717	0.460242	-0.894566	0.371019
CAETHG_1246_#_peptidase M20	264.081	-0.164574	0.391427	-0.420445	0.67416
CAETHG_1247_#_2,4-dienoyl-CoA reductase (NADPH)	274.039	0.109934	0.361448	0.304148	0.761015
CAETHG_1248_#_methyl-accepting chemotaxis sensory transducer	2369.51	-0.0488775	0.225287	-0.216956	0.828242	0.999238
CAETHG_1249_#_VanW family protein	737.559	-0.286128	0.248042	-1.15354	0.248687	0.999238
CAETHG_1250_#_hydrolase ycdX	1587.2	-0.059019	0.220321	-0.267877	0.788794	0.999238
CAETHG_1251_#_glycosyl transferase family 2	4628.33	0.00346241	0.211427	0.0163764	0.986934	0.999238
CAETHG_1252_#_UDP-galactopyranose mutase	4473.46	-0.127645	0.224716	-0.568025	0.570018	0.999238
CAETHG_1253_#_Coat F domain protein	436.994	0.842059	0.450839	1.86776	0.0617952
CAETHG_1254_#_hypothetical protein	435.564	0.764397	0.42412	1.80231	0.0714962
CAETHG_1255_#_FAD dependent oxidoreductase	527.287	0.377299	0.301969	1.24946	0.211496
CAETHG_1256_#_hypothetical protein	507.613	0.509525	0.312949	1.62814	0.103495
CAETHG_1257_#_Lytic transglycosylase catalytic	929.255	0.441064	0.234363	1.88197	0.0598406	0.999238
CAETHG_1258_#_Dephospho-CoA kinase	993.684	0.182727	0.200611	0.910852	0.362373	0.999238
CAETHG_1259_#_DNA polymerase I	3040.61	0.176794	0.23258	0.760145	0.447168	0.999238
CAETHG_1260_#_hypothetical protein	1024.63	0.224728	0.239475	0.938419	0.348029	0.999238
CAETHG_1261_#_hypothetical protein	854.902	0.019029	0.245842	0.0774035	0.938303	0.999238
CAETHG_1262_#_channel protein, hemolysin III family	458.011	0.486857	0.344291	1.41409	0.157336
CAETHG_1263_#_hypothetical protein	1047.39	-0.0816312	0.230287	-0.354476	0.722982	0.999238
CAETHG_1264_#_Aspartyl-tRNA synthetase	5264.69	0.0768081	0.304306	0.252404	0.800729	0.999238
CAETHG_1265_#_Histidyl-tRNA synthetase	3117.08	0.168312	0.329943	0.510125	0.609964	0.999238
CAETHG_1266_#_Coproporphyrinogen III oxidase	2415.65	0.0749023	0.352513	0.212481	0.831732	0.999238
CAETHG_1267_#_beta-lactamase domain protein	3438.48	0.106926	0.295389	0.361983	0.717365	0.999238
CAETHG_1268_#_D-tyrosyl-tRNA(Tyr) deacylase	1855.2	0.0558573	0.361871	0.154357	0.877328	0.999238
CAETHG_1269_#_(p)ppGpp synthetase I, SpoT/RelA	4237.17	0.0117238	0.333307	0.0351741	0.971941	0.999238
CAETHG_1270_#_Adenine phosphoribosyltransferase	1710.13	-0.305822	0.359612	-0.850422	0.395091	0.999238
CAETHG_1271_#_phosphoesterase RecJ domain protein	1776.77	-0.00401915	0.358301	-0.0112173	0.99105	0.999238
CAETHG_1272_#_SecF protein	2994.7	-0.155647	0.343268	-0.453428	0.650241	0.999238
CAETHG_1273_#_SecD export membrane protein	4006.81	-0.160751	0.332981	-0.482763	0.629264	0.999238
CAETHG_1274_#_SCIFF radical SAM maturase	1975.59	-0.20562	0.352552	-0.583232	0.559737	0.999238
CAETHG_1275_#_Six-cysteine peptide SCIFF	1011.42	-0.171618	0.417407	-0.411153	0.68096	0.999238
CAETHG_1276_#_Protein of unknown function DUF3792, transmembrane	1187.51	-0.154689	0.374241	-0.413342	0.679356	0.999238
CAETHG_1277_#_preprotein translocase, YajC subunit	4272.5	-0.290428	0.281051	-1.03336	0.301434	0.999238
CAETHG_1278_#_Queuine tRNA-ribosyltransferase	2823.5	-0.101093	0.30953	-0.326601	0.74397	0.999238
CAETHG_1279_#_S-adenosylmethionine:tRNA ribosyltransferase-isomerase	2087.31	0.00810441	0.347641	0.0233126	0.981401	0.999238
CAETHG_1280_#_Holliday junction ATP-dependent DNA helicase ruvB	2361.82	-0.0170502	0.345979	-0.0492809	0.960695	0.999238
CAETHG_1281_#_Holliday junction ATP-dependent DNA helicase ruvA	1673.2	-0.131329	0.355793	-0.369118	0.71204	0.999238
CAETHG_1282_#_hypothetical protein	912.184	-0.00342436	0.467719	-0.00732142	0.994158	0.999238
CAETHG_1283_#_beta-lactamase domain protein	891.516	-0.072648	0.484656	-0.149896	0.880847	0.999238
CAETHG_1284_#_aminodeoxychorismate lyase	1810.79	-0.145372	0.360261	-0.403519	0.686566	0.999238
CAETHG_1285_#_UPF0082 protein yeeN	3433.13	-0.160037	0.335535	-0.476962	0.633389	0.999238
CAETHG_1286_#_protein of unknown function UPF0029	1173.95	-0.116902	0.425407	-0.274801	0.783469	0.999238
CAETHG_1287_#_transcriptional regulator, GntR family with aminotransferase domain containing protein	1422.24	-0.0451152	0.366264	-0.123177	0.901967	0.999238
CAETHG_1288_#_DNA polymerase beta domain protein region	1119.89	-0.172175	0.405507	-0.424592	0.671134	0.999238
CAETHG_1289_#_GTP-binding protein, HflX	1176.8	0.0107193	0.392821	0.027288	0.97823	0.999238
CAETHG_1290_#_hypoxanthine phosphoribosyltransferase	1133.41	-0.225474	0.387063	-0.582525	0.560213	0.999238
CAETHG_1291_#_sporulation protein YunB	882.537	0.044861	0.505234	0.0887924	0.929247	0.999238
CAETHG_1292_#_penicillin-binding protein, 1A family	8470.61	0.201233	0.28227	0.71291	0.475902	0.999238
CAETHG_1293_#_RNA polymerase, sigma 28 subunit, SigF	1026.71	-0.723384	0.407896	-1.77345	0.0761537	0.999238
CAETHG_1294_#_anti-sigma regulatory factor, serine/threonine protein kinase	961.774	-0.501881	0.453276	-1.10723	0.268194	0.999238
CAETHG_1295_#_anti-sigma-factor antagonist	929.915	-0.395133	0.423319	-0.933417	0.350605	0.999238
CAETHG_1296_#_TaqI-like C-terminal specificity domain containing protein	1153.9	-0.110499	0.397287	-0.278133	0.78091	0.999238
CAETHG_1297_#_delta-lactam-biosynthetic de-N-acetylase	889.933	0.0852232	0.495283	0.17207	0.863383	0.999238
CAETHG_1298_#_transcriptional regulator, BadM/Rrf2 family	2388.13	0.186825	0.324818	0.575167	0.565178	0.999238
CAETHG_1299_#_glycosyl transferase, WecB/TagA/CpsF family	2842.47	0.0419509	0.333991	0.125605	0.900045	0.999238
CAETHG_1300_#_exopolysaccharide biosynthesis polyprenyl glycosylphosphotransferase	1358.84	-0.00352849	0.38074	-0.00926745	0.992606	0.999238
CAETHG_1301_#_acyltransferase 3	1167.12	-0.153973	0.39393	-0.390865	0.695897	0.999238
CAETHG_1302_#_integral membrane protein MviN	1609.5	0.110578	0.370944	0.298099	0.765628	0.999238
CAETHG_1303_#_glycosyl transferase group 1	1517.82	-0.0572734	0.362512	-0.15799	0.874464	0.999238
CAETHG_1304_#_hypothetical protein	1998.07	-0.0136013	0.34843	-0.039036	0.968862	0.999238
CAETHG_1305_#_UDP-N-acetylglucosamine 2-epimerase	1913.09	0.118948	0.35607	0.334057	0.738337	0.999238
CAETHG_1306_#_transferase hexapeptide repeat containing protein	1645.39	0.0109456	0.359313	0.0304624	0.975698	0.999238
CAETHG_1307_#_oxidoreductase domain protein	4455.45	0.100508	0.288297	0.348625	0.727371	0.999238
CAETHG_1308_#_nucleotide sugar dehydrogenase	5878.12	0.187392	0.274811	0.681896	0.495305	0.999238
CAETHG_1309_#_hypothetical protein	3394.18	0.104723	0.31146	0.336231	0.736697	0.999238
CAETHG_1310_#_integral membrane protein MviN	3418.61	0.132023	0.308012	0.428629	0.668193	0.999238
CAETHG_1311_#_acyltransferase 3	1967.86	-0.0163125	0.335582	-0.0486097	0.96123	0.999238
CAETHG_1312_#_hypothetical protein	3124.25	-0.0610638	0.309468	-0.197319	0.843578	0.999238
CAETHG_1313_#_glycosyl transferase family 2	2697.61	0.0925969	0.305497	0.303102	0.761812	0.999238
CAETHG_1314_#_hypothetical protein	2973.85	-0.100687	0.299835	-0.335808	0.737016	0.999238
CAETHG_1315_#_glycosyl transferase group 1	3817.32	-0.0200409	0.318542	-0.0629144	0.949835	0.999238
CAETHG_1316_#_capD, capsular polysaccharide biosynthesis protein	2114.93	0.0666087	0.336173	0.198138	0.842937	0.999238
CAETHG_1317_#_polysaccharide biosynthesis protein CapD	3704.42	0.103295	0.331925	0.311201	0.755648	0.999238
CAETHG_1318_#_UTP-glucose-1-phosphate uridylyltransferase	2704.08	-0.224465	0.3378	-0.664491	0.506376	0.999238
CAETHG_1319_#_Tetratricopeptide TPR_1 repeat-containing protein	2663.97	-0.0663351	0.343026	-0.193382	0.84666	0.999238
CAETHG_1320_#_phosphoglucomutase/phosphomannomutase alpha/beta/alpha domain I	3241.32	0.0148203	0.339067	0.0437091	0.965136	0.999238
CAETHG_1321_#_Arginine decarboxylase	1076.76	0.0200035	0.433945	0.0460969	0.963233	0.999238
CAETHG_1322_#_RNA polymerase, sigma-24 subunit, ECF subfamily	959.609	0.318372	0.481005	0.661889	0.508042	0.999238
CAETHG_1323_#_protein of unknown function DUF4179	1031.88	0.30933	0.45596	0.678414	0.497509	0.999238
CAETHG_1324_#_hypothetical protein	1059.19	0.0128709	0.43288	0.0297331	0.97628	0.999238
CAETHG_1325_#_transcriptional regulator, PadR-like family	942.286	0.120293	0.495284	0.242877	0.8081	0.999238
CAETHG_1326_#_hypothetical protein	1422.9	-0.365754	0.386497	-0.946331	0.34398	0.999238
CAETHG_1327_#_hypothetical protein	931.742	0.148748	0.461676	0.322191	0.747308	0.999238
CAETHG_1328_#_hypothetical protein	928.39	0.239703	0.484249	0.495	0.6206	0.999238
CAETHG_1329_#_RNA-binding S4 domain protein	927.102	0.227045	0.506998	0.447821	0.654282	0.999238
CAETHG_1330_#_tyrosyl-tRNA synthetase	950.113	0.160108	0.500903	0.319639	0.749242	0.999238
CAETHG_1331_#_protein of unknown function DUF1234	999.003	0.0380176	0.446421	0.0851608	0.932134	0.999238
CAETHG_1332_#_hypothetical protein	1092.93	0.00514617	0.404152	0.0127332	0.989841	0.999238
CAETHG_1333_#_transcriptional regulator, PadR-like family	930.871	0.146919	0.482743	0.304342	0.760867	0.999238
CAETHG_1334_#_Manganese transport protein mntH	931.197	0.227662	0.502072	0.453444	0.650229	0.999238
CAETHG_1335_#_iron (metal) dependent repressor, DtxR family	923.01	0.191318	0.496745	0.385143	0.700132	0.999238
CAETHG_1336_#_(S)-2-hydroxy-acid oxidase	1777.9	0.0629788	0.367683	0.171285	0.863999	0.999238
CAETHG_1337_#_protein of unknown function DUF523	1089.99	0.2597	0.43134	0.602076	0.547123	0.999238
CAETHG_1338_#_MutS2 protein	2051.46	0.109942	0.357473	0.307553	0.758423	0.999238
CAETHG_1339_#_peptidase U32	1890.81	0.111487	0.356046	0.313126	0.754185	0.999238
CAETHG_1340_#_protein of unknown function DUF710	2566.07	-0.0389616	0.323813	-0.120321	0.904229	0.999238
CAETHG_1341_#_Phenylalanyl-tRNA synthetase beta chain	2128.4	0.102418	0.333463	0.307133	0.758742	0.999238
CAETHG_1342_#_Phenylalanyl-tRNA synthetase alpha chain	1627.57	-0.166104	0.359396	-0.462176	0.643955	0.999238
CAETHG_1343_#_tRNA/rRNA methyltransferase (SpoU)	1107.17	0.143631	0.421363	0.340872	0.7332	0.999238
CAETHG_1344_#_50S ribosomal protein L20	6504.5	-0.12617	0.272582	-0.462869	0.643458	0.999238
CAETHG_1345_#_50S ribosomal protein L35	5502.72	-0.115636	0.287831	-0.401748	0.68787	0.999238
CAETHG_1346_#_Translation initiation factor IF-3	4271.05	0.0022609	0.308752	0.0073227	0.994157	0.999238
CAETHG_1347_#_Threonyl-tRNA synthetase	3124.3	0.125604	0.350386	0.358474	0.719989	0.999238
CAETHG_1348_#_sporulation protein YtxC	955.602	0.231845	0.483701	0.479314	0.631715	0.999238
CAETHG_1349_#_ErfK/YbiS/YcfS/YnhG family protein	982.587	0.193558	0.461732	0.419201	0.675069	0.999238
CAETHG_1350_#_Aspartate transaminase	1926.08	0.298511	0.335258	0.890391	0.373256	0.999238
CAETHG_1351_#_Dihydrodipicolinate reductase	1891.52	-0.101298	0.355372	-0.285048	0.775608	0.999238
CAETHG_1352_#_Dihydrodipicolinate synthase	3638.17	-0.0928123	0.327977	-0.282984	0.777189	0.999238
CAETHG_1353_#_aspartate-semialdehyde dehydrogenase	2614.55	0.0207417	0.357136	0.0580778	0.953687	0.999238
CAETHG_1354_#_small acid-soluble spore protein alpha/beta type	1221.4	0.0616144	0.419285	0.146951	0.883171	0.999238
CAETHG_1355_#_hypothetical protein	1578.76	0.269956	0.385029	0.701132	0.48322	0.999238
CAETHG_1356_#_33 kDa chaperonin	2121.74	0.143338	0.357887	0.400511	0.68878	0.999238
CAETHG_1357_#_2,3,4,5-tetrahydropyridine-2,6-dicarboxylate N-acetyltransferase	6000.12	-0.0151348	0.325041	-0.0465628	0.962862	0.999238
CAETHG_1358_#_single-strand binding protein/Primosomal replication protein n	2291.29	-0.429785	0.364587	-1.17883	0.238467	0.999238
CAETHG_1359_#_hypothetical protein	1432.95	-0.416901	0.393475	-1.05954	0.289355	0.999238
CAETHG_1360_#_polysaccharide deacetylase family sporulation protein PdaB	987.961	0.317856	0.487087	0.652564	0.514037	0.999238
CAETHG_1361_#_Protein of unknown function DUF4364	1667.48	0.158114	0.337695	0.468215	0.639631	0.999238
CAETHG_1362_#_hypothetical protein	1026.23	0.276816	0.465181	0.595072	0.551795	0.999238
CAETHG_1363_#_hypothetical protein	996.217	0.161138	0.468924	0.343632	0.731123	0.999238
CAETHG_1364_#_Conserved hypothetical protein CHP03905	1131.48	-0.0672436	0.415437	-0.161862	0.871414	0.999238
CAETHG_1365_#_FolC bifunctional protein	1874.37	0.136641	0.37826	0.361235	0.717923	0.999238
CAETHG_1366_#_Valyl-tRNA synthetase	3440.46	0.201491	0.336936	0.598008	0.549834	0.999238
CAETHG_1367_#_hypothetical protein	1210	0.269949	0.424538	0.635865	0.524864	0.999238
CAETHG_1368_#_hypothetical protein	1320.93	0.368149	0.417304	0.882207	0.377665	0.999238
CAETHG_1369_#_putative transcriptional regulator, PucR family	1507.17	0.344633	0.374615	0.919966	0.35759	0.999238
CAETHG_1370_#_Uroporphyrinogen decarboxylase (URO-D)	2422.41	0.501434	0.310689	1.61394	0.10654	0.999238
CAETHG_1371_#_Survival protein SurE-like phosphatase/nucleotidase	1479.08	0.321608	0.391644	0.821173	0.411548	0.999238
CAETHG_1372_#_transcriptional regulator, LysR family	1949	0.635754	0.341758	1.86024	0.0628509	0.999238
CAETHG_1373_#_Phosphoglycerate dehydrogenase	1187.28	0.512682	0.440134	1.16483	0.244087	0.999238
CAETHG_1374_#_Dimethylmenaquinone methyltransferase	1214.7	0.378715	0.442498	0.855857	0.392077	0.999238
CAETHG_1375_#_major facilitator superfamily MFS_1	1217.67	0.495125	0.446512	1.10887	0.267485	0.999238
CAETHG_1376_#_amidohydrolase	1394.23	0.510824	0.403534	1.26588	0.205557	0.999238
CAETHG_1377_#_hypothetical protein	1397.12	0.62675	0.414941	1.51046	0.130927	0.999238
CAETHG_1378_#_hypothetical protein	1025.03	0.779157	0.530268	1.46937	0.141734	0.999238
CAETHG_1379_#_hypothetical protein	1027.14	0.763194	0.529561	1.44118	0.149533	0.999238
CAETHG_1380_#_transcriptional regulator, PadR-like family	1107.98	0.512554	0.478602	1.07094	0.284196	0.999238
CAETHG_1381_#_Protein of unknown function DUF2812	1205.47	0.366943	0.454237	0.807821	0.419193	0.999238
CAETHG_1382_#_ABC-type transporter, integral membrane subunit	1246.51	-0.280558	0.45249	-0.620032	0.535237	0.999238
CAETHG_1383_#_ABC-type transporter, integral membrane subunit	1308.73	-0.453194	0.428529	-1.05756	0.290256	0.999238
CAETHG_1384_#_Monosaccharide-transporting ATPase	1268.25	-0.491161	0.432135	-1.13659	0.255709	0.999238
CAETHG_1385_#_Periplasmic binding protein domain containing protein	2084.02	-1.29226	0.43308	-2.98387	0.00284625	0.130923
CAETHG_1386_#_CDP-alcohol phosphatidyltransferase	1126.17	0.626244	0.472123	1.32644	0.184693	0.999238
CAETHG_1387_#_Flavodoxin domain containing protein	1199.13	0.39013	0.443341	0.879978	0.378871	0.999238
CAETHG_1388_#_transcriptional regulator, TetR family	1133.03	0.398502	0.449846	0.885863	0.375692	0.999238
CAETHG_1389_#_protein of unknown function DUF583	1168.74	0.584015	0.426278	1.37003	0.170677	0.999238
CAETHG_1390_#_Protein of unknown function DUF4004	1133.74	0.708851	0.455566	1.55598	0.119714	0.999238
CAETHG_1391_#_hypothetical protein	1057.51	0.736429	0.504094	1.4609	0.144044	0.999238
CAETHG_1392_#_3-oxoacyl-(acyl-carrier-protein) reductase	1242.83	0.351467	0.434276	0.809318	0.418332	0.999238
CAETHG_1393_#_beta-lactamase domain protein	1176.07	0.491228	0.437649	1.12242	0.261682	0.999238
CAETHG_1394_#_CRISPR associated protein Cas2	1170.98	0.322291	0.417599	0.771772	0.440249	0.999238
CAETHG_1395_#_CRISPR-associated protein Cas1	1383.46	0.142734	0.359695	0.396819	0.691501	0.999238
CAETHG_1396_#_Dna2/Cas4, domain of unknown function DUF83	1153.4	0.475711	0.407701	1.16681	0.243286	0.999238
CAETHG_1397_#_CRISPR-associated helicase Cas3	2612.57	0.0792226	0.304036	0.26057	0.794424	0.999238
CAETHG_1398_#_CRISPR-associated protein Cas5, Hmari subtype	1810.03	0.133524	0.352762	0.37851	0.705052	0.999238
CAETHG_1399_#_CRISPR-associated protein	2110.85	0.0947426	0.324529	0.291939	0.770334	0.999238
CAETHG_1400_#_hypothetical protein	2842.4	0.0357316	0.304246	0.117443	0.906509	0.999238
CAETHG_1401_#_CRISPR-associated protein	2134.42	-0.0454675	0.319274	-0.142409	0.886757	0.999238
CAETHG_1402_#_hypothetical protein	1004.49	0.719376	0.491394	1.46395	0.143208	0.999238
CAETHG_1403_#_hypothetical protein	1006.87	0.770153	0.487672	1.57924	0.11428	0.999238
CAETHG_1404_#_Abortive infection protein	1157.5	0.299236	0.419661	0.713042	0.47582	0.999238
CAETHG_1405_#_hypothetical protein	1039.47	0.534426	0.454573	1.17567	0.239728	0.999238
CAETHG_1406_#_hypothetical protein	1009.34	0.719337	0.482682	1.49029	0.136147	0.999238
CAETHG_1407_#_Polyketide cyclase/dehydrase	1973.89	0.0343336	0.317166	0.108251	0.913796	0.999238
CAETHG_1408_#_hypothetical protein	2673.7	-0.133014	0.2913	-0.456622	0.647942	0.999238
CAETHG_1409_#_nitroreductase	1933.05	0.0894269	0.337076	0.265302	0.790777	0.999238
CAETHG_1410_#_protein of unknown function DUF1648	1263.1	0.216946	0.366869	0.591345	0.554289	0.999238
CAETHG_1411_#_transcriptional regulator, AraC family	1126.31	0.373707	0.409171	0.913328	0.36107	0.999238
CAETHG_1412_#_drug resistance transporter, EmrB/QacA subfamily	1066.58	0.731391	0.452716	1.61556	0.106189	0.999238
CAETHG_1413_#_GCN5-related N-acetyltransferase	1058.1	0.649739	0.435263	1.49275	0.135502	0.999238
CAETHG_1414_#_thiW protein	1193.53	0.400156	0.420484	0.951656	0.341271	0.999238
CAETHG_1415_#_Hydroxyethylthiazole kinase	1501.12	0.28205	0.357411	0.789147	0.430026	0.999238
CAETHG_1416_#_transcriptional regulator, MerR family	1528.15	0.250284	0.350113	0.714868	0.474691	0.999238
CAETHG_1417_#_GCN5-related N-acetyltransferase	1153.43	0.42024	0.402846	1.04318	0.296866	0.999238
CAETHG_1418_#_esterase	1520.45	0.250766	0.346784	0.723119	0.469607	0.999238
CAETHG_1419_#_TfoX domain-containing protein	1430.86	0.103317	0.34301	0.301206	0.763257	0.999238
CAETHG_1420_#_GCN5-related N-acetyltransferase	1061.05	0.762721	0.448558	1.70038	0.0890586	0.999238
CAETHG_1421_#_transcriptional regulator, PadR-like family	1082.04	0.557712	0.416624	1.33865	0.180686	0.999238
CAETHG_1422_#_peptidase M50	1267.07	0.372943	0.396088	0.941565	0.346416	0.999238
CAETHG_1423_#_ThiJ/PfpI domain-containing protein	1094.83	0.615318	0.440498	1.39687	0.162453	0.999238
CAETHG_1424_#_cell wall binding repeat 2-containing protein	8966.22	0.29507	0.271567	1.08655	0.277238	0.999238
CAETHG_1425_#_two component transcriptional regulator, LytTR family	1067.9	0.482486	0.433873	1.11204	0.266119	0.999238
CAETHG_1426_#_ATP-binding region ATPase domain protein	1066.08	0.630312	0.427725	1.47364	0.140579	0.999238
CAETHG_1427_#_Fe(3+)-transporting ATPase	1006.59	0.601811	0.45862	1.31222	0.189445	0.999238
CAETHG_1428_#_hypothetical protein	1021.76	0.537188	0.471238	1.13995	0.254307	0.999238
CAETHG_1429_#_hypothetical protein	1079	0.482826	0.447158	1.07977	0.280247	0.999238
CAETHG_1430_#_Carboxymuconolactone decarboxylase	1113.74	0.349853	0.415603	0.841796	0.399902	0.999238
CAETHG_1431_#_beta-lactamase	4583.9	0.0765992	0.231444	0.330962	0.740673	0.999238
CAETHG_1432_#_nitroreductase	6727.11	-0.379298	0.25222	-1.50384	0.132624	0.999238
CAETHG_1433_#_Protein of unknown function DUF2078, membrane	1001.79	0.727164	0.480037	1.51481	0.129821	0.999238
CAETHG_1434_#_hypothetical protein	1023.8	0.618886	0.457826	1.35179	0.176441	0.999238
CAETHG_1435_#_ABC-2 membrane transporter-like protein	1185.58	0.121272	0.370135	0.327644	0.743181	0.999238
CAETHG_1436_#_ABC-2 membrane transporter-like protein	1169.95	0.258101	0.39284	0.657013	0.511173	0.999238
CAETHG_1437_#_ABC transporter related protein	1358.37	0.0273593	0.357661	0.0764953	0.939025	0.999238
CAETHG_1438_#_transcriptional regulator, GntR family	1141	0.279374	0.412968	0.676502	0.498722	0.999238
CAETHG_1439_#_hypothetical protein	996.18	0.723569	0.483465	1.49663	0.134489	0.999238
CAETHG_1440_#_Resolvase domain-containing protein	1061.84	0.622999	0.449082	1.38727	0.165359	0.999238
CAETHG_1441_#_hypothetical protein	1042.35	0.559103	0.456369	1.22511	0.220533	0.999238
CAETHG_1442_#_CoA-substrate-specific enzyme activase	6247.3	0.015569	0.320042	0.0486468	0.961201	0.999238
CAETHG_1443_#_Taurine-transporting ATPase	1072.68	0.62788	0.436851	1.43729	0.150637	0.999238
CAETHG_1444_#_ABC-type transporter, integral membrane subunit	1182.35	0.509433	0.403661	1.26203	0.206937	0.999238
CAETHG_1445_#_hypothetical protein	1133.05	0.524627	0.429786	1.22067	0.222211	0.999238
CAETHG_1446_#_Tetratricopeptide TPR_1 repeat-containing protein	1038.88	0.527286	0.456351	1.15544	0.247911	0.999238
CAETHG_1447_#_transglutaminase domain-containing protein	1844.86	0.1063	0.329984	0.322137	0.747349	0.999238
CAETHG_1448_#_Regulatory protein recX	1433.16	0.254559	0.362947	0.701366	0.483075	0.999238
CAETHG_1449_#_processing peptidase	1648.67	0.101247	0.343087	0.295107	0.767912	0.999238
CAETHG_1450_#_DEAD/DEAH box helicase domain protein	1640.43	0.0747782	0.349843	0.213748	0.830744	0.999238
CAETHG_1451_#_flavin reductase domain protein FMN-binding protein	1079.1	0.465827	0.435095	1.07063	0.284335	0.999238
CAETHG_1452_#_YbaK/prolyl-tRNA synthetase associated region	1033.99	0.703305	0.464386	1.51449	0.129903	0.999238
CAETHG_1453_#_transcription elongation factor GreA	5527.49	-0.266659	0.266436	-1.00084	0.316906	0.999238
CAETHG_1454_#_Protein of unknown function DUF2179	1315.56	0.252702	0.370642	0.681795	0.495369	0.999238
CAETHG_1455_#_Di-trans,poly-cis-decaprenylcistransferase	1609.76	0.108514	0.36359	0.298451	0.765359	0.999238
CAETHG_1456_#_cation diffusion facilitator family transporter	1243.58	0.541402	0.467432	1.15825	0.246763	0.999238
CAETHG_1457_#_Conserved hypothetical protein CHP03980, redox-disulfide	4692.3	0.0305661	0.236827	0.129065	0.897306	0.999238
CAETHG_1458_#_Conserved hypothetical protein CHP03980, redox-disulfide	1623.41	0.0829121	0.349947	0.236928	0.812713	0.999238
CAETHG_1459_#_ApbE family lipoprotein	1808.05	0.0321612	0.347154	0.0926425	0.926188	0.999238
CAETHG_1460_#_Adenosylcobinamide-phosphate guanylyltransferase	1383.99	0.106834	0.380017	0.281129	0.778611	0.999238
CAETHG_1461_#_Cobalamin synthase	1477.65	0.136858	0.358615	0.38163	0.702736	0.999238
CAETHG_1462_#_alpha-ribazole phosphatase	1337.48	0.0591801	0.369409	0.160202	0.872722	0.999238
CAETHG_1463_#_ferric uptake regulator, Fur family	3489.3	0.15673	0.254932	0.614794	0.538691	0.999238
CAETHG_1464_#_hypothetical protein	1132.22	0.494529	0.428512	1.15406	0.248476	0.999238
CAETHG_1465_#_hypothetical protein	1047.37	0.632073	0.462556	1.36648	0.171789	0.999238
CAETHG_1466_#_WYL domain containing protein	1249.54	0.081965	0.397731	0.206081	0.836727	0.999238
CAETHG_1467_#_hypothetical protein	1043.54	0.596031	0.468272	1.27283	0.203079	0.999238
CAETHG_1468_#_Abortive infection protein	1459.94	0.150749	0.366059	0.411817	0.680474	0.999238
CAETHG_1469_#_GTP-binding protein engB	1578.37	0.184695	0.358393	0.515343	0.606314	0.999238
CAETHG_1470_#_ATP-dependent protease La	3119.41	0.0218018	0.32138	0.0678382	0.945914	0.999238
CAETHG_1471_#_ATP-dependent Clp protease ATP-binding subunit clpX	15895.8	0.00385463	0.291355	0.01323	0.989444	0.999238
CAETHG_1472_#_ATP-dependent Clp protease proteolytic subunit	8700.32	-0.0782629	0.314316	-0.248994	0.803365	0.999238
CAETHG_1473_#_Trigger factor	10581.6	-0.0650209	0.268554	-0.242115	0.808691	0.999238
CAETHG_1474_#_Xylose isomerase domain-containing protein TIM barrel	1918.57	0.156892	0.413141	0.379753	0.704129	0.999238
CAETHG_1475_#_hypothetical protein	6209.82	-0.0104729	0.28208	-0.0371273	0.970384	0.999238
CAETHG_1476_#_Orotate phosphoribosyltransferase	2399.41	0.107752	0.352392	0.305774	0.759777	0.999238
CAETHG_1477_#_Dihydroorotate dehydrogenase	2662.56	0.268723	0.329258	0.816149	0.414415	0.999238
CAETHG_1478_#_Dihydroorotate dehydrogenase electron transfer subunit	3010.96	0.247538	0.330704	0.74852	0.454146	0.999238
CAETHG_1479_#_Orotidine 5'-phosphate decarboxylase	3187.54	0.269596	0.347297	0.776268	0.437591	0.999238
CAETHG_1480_#_Aspartate carbamoyltransferase regulatory subunit	2615.47	0.224431	0.379052	0.592085	0.553794	0.999238
CAETHG_1481_#_Aspartate carbamoyltransferase	3979.34	0.068278	0.420606	0.162332	0.871044	0.999238
CAETHG_1482_#_CoA-substrate-specific enzyme activase	2426.36	0.15134	0.393394	0.384704	0.700457	0.999238
CAETHG_1483_#_Protein of unknown function DUF3343	1487.82	0.533868	0.529989	1.00732	0.313781	0.999238
CAETHG_1484_#_2-hydroxyglutaryl-CoA dehydratase D-component	2725.85	-0.162379	0.407602	-0.398376	0.690353	0.999238
CAETHG_1485_#_drug resistance transporter, Bcr/CflA subfamily	3269.69	0.136682	0.311449	0.438858	0.660764	0.999238
CAETHG_1486_#_methionine aminopeptidase, type I	4374.09	-0.0692843	0.301166	-0.230053	0.81805	0.999238
CAETHG_1487_#_Protein of unknown function DUF2179	1272.08	0.766556	0.540119	1.41924	0.15583	0.999238
CAETHG_1488_#_putative zinc-binding domain containing protein	1903.1	0.313048	0.440759	0.710248	0.47755	0.999238
CAETHG_1489_#_hypothetical protein	1162.4	1.09184	0.61917	1.76339	0.0778351	0.999238
CAETHG_1490_#_diguanylate phosphodiesterase	1176.4	1.06329	0.608266	1.74807	0.0804523	0.999238
CAETHG_1491_#_diguanylate phosphodiesterase	1168.53	1.08281	0.615284	1.75986	0.0784322	0.999238
CAETHG_1492_#_Manganese transport protein mntH	1152.54	1.17558	0.63585	1.84884	0.064481	0.999238
CAETHG_1493_#_transcriptional regulator, TetR family	1494.65	0.577784	0.474731	1.21708	0.223575	0.999238
CAETHG_1494_#_dihydroorotate dehydrogenase family protein	1292.96	0.962402	0.563797	1.707	0.0878217	0.999238
CAETHG_1495_#_hypothetical protein	1161	1.15445	0.621076	1.85878	0.0630578	0.999238
CAETHG_1496_#_dihydropyrimidinase	1174.88	1.11249	0.613764	1.81257	0.0698988	0.999238
CAETHG_1497_#_NCS1 nucleoside transporter family	1173.37	1.0831	0.626923	1.72764	0.084052	0.999238
CAETHG_1498_#_amidase, hydantoinase/carbamoylase family	1165.98	1.15065	0.623343	1.84593	0.0649019	0.999238
CAETHG_1499_#_Acetylornithine transaminase	1192.36	1.0148	0.595003	1.70553	0.0880957	0.999238
CAETHG_1500_#_Alcohol dehydrogenase	1179.19	1.1151	0.611063	1.82486	0.0680225	0.999238
CAETHG_1501_#_	1166.77	1.0607	0.619366	1.71255	0.086795	0.999238
CAETHG_1503_#_GerA spore germination protein	1166.23	1.15556	0.628074	1.83985	0.0657903	0.999238
CAETHG_1504_#_germination protein, Ger(x)C family	1167.06	1.14503	0.628459	1.82197	0.0684594	0.999238
CAETHG_1505_#_hypothetical protein	1173.29	1.09769	0.609903	1.79978	0.0718956	0.999238
CAETHG_1506_#_spore germination protein	1276.81	0.782841	0.565125	1.38525	0.165975	0.999238
CAETHG_1507_#_hypothetical protein	1168.24	1.10119	0.62386	1.76512	0.0775435	0.999238
CAETHG_1508_#_aminotransferase class IV	1487.52	0.346557	0.494793	0.700409	0.483672	0.999238
CAETHG_1509_#_para-aminobenzoate synthase, subunit I	1770.7	0.261082	0.446615	0.58458	0.55883	0.999238
CAETHG_1510_#_glutamine amidotransferase of anthranilate synthase	1439.84	0.50563	0.497273	1.01681	0.309245	0.999238
CAETHG_1511_#_hypothetical protein	1214.8	0.786217	0.586928	1.33955	0.180393	0.999238
CAETHG_1512_#_Carboxymuconolactone decarboxylase	1176.33	1.0416	0.61843	1.68427	0.0921298	0.999238
CAETHG_1513_#_transcriptional regulator, MerR family	1174.87	1.07968	0.617609	1.74816	0.0804361	0.999238
CAETHG_1514_#_diguanylate cyclase	1789.68	0.417311	0.42977	0.97101	0.331543	0.999238
CAETHG_1515_#_hypothetical protein	7238.02	0.238108	0.270434	0.880467	0.378606	0.999238
CAETHG_1516_#_Protein of unknown function YvrJ	1278.23	0.599261	0.549073	1.0914	0.275095	0.999238
CAETHG_1517_#_protein of unknown function DUF3786	1583.93	0.27718	0.464372	0.596892	0.55058	0.999238
CAETHG_1518_#_hemerythrin-like metal-binding protein	3480.32	-0.0269718	0.280325	-0.0962161	0.923349	0.999238
CAETHG_1519_#_major facilitator superfamily MFS_1	1990.35	0.520896	0.408025	1.27663	0.201734	0.999238
CAETHG_1520_#_uroporphyrinogen-III decarboxylase-like protein	1236.52	0.977078	0.591864	1.65085	0.0987696	0.999238
CAETHG_1521_#_metallophosphoesterase	1173	1.12676	0.613797	1.83572	0.0663993	0.999238
CAETHG_1522_#_hypothetical protein	1183.9	1.02952	0.602331	1.70922	0.0874097	0.999238
CAETHG_1523_#_Protein of unknown function DUF3892	1163.82	1.15181	0.627376	1.83592	0.0663692	0.999238
CAETHG_1524_#_4-hydroxybenzoyl-CoA thioesterase	1425.05	0.46132	0.483756	0.953621	0.340275	0.999238
CAETHG_1525_#_Tetratricopeptide repeat-containing protein	1580.15	0.432046	0.45686	0.945685	0.34431	0.999238
CAETHG_1526_#_Chromate transporter	1588.14	0.468135	0.468983	0.998191	0.318187	0.999238
CAETHG_1527_#_Chromate transporter	1482.25	0.481033	0.512902	0.937864	0.348314	0.999238
CAETHG_1528_#_hypothetical protein	5868.03	0.00904601	0.311992	0.0289943	0.976869	0.999238
CAETHG_1529_#_hypothetical protein	1195.91	1.05693	0.612346	1.72603	0.0843412	0.999238
CAETHG_1530_#_4HB MCP domain containing protein	1175.63	1.11414	0.623137	1.78796	0.0737829	0.999238
CAETHG_1531_#_methyl-accepting chemotaxis sensory transducer	1222.48	1.01098	0.6087	1.66088	0.0967367	0.999238
CAETHG_1532_#_nitroreductase	1223.13	0.962483	0.575289	1.67304	0.0943191	0.999238
CAETHG_1533_#_Exonuclease RNase T and DNA polymerase III	1580.57	0.363617	0.464267	0.783208	0.433505	0.999238
CAETHG_1534_#_hypothetical protein	1507.72	0.484899	0.494721	0.980145	0.327015	0.999238
CAETHG_1535_#_4Fe4S-binding SPASM domain containing protein	1512.43	0.588513	0.502698	1.17071	0.241716	0.999238
CAETHG_1536_#_hypothetical protein	1220.23	0.947565	0.608509	1.55719	0.119425	0.999238
CAETHG_1537_#_Na+/H+ antiporter NhaC-like protein	1246.55	0.895724	0.572407	1.56484	0.117621	0.999238
CAETHG_1538_#_PAS modulated sigma54 specific transcriptional regulator, Fis family	1265.39	0.949063	0.572882	1.65665	0.097591	0.999238
CAETHG_1539_#_methyladenine glycosylase	1381.75	0.723804	0.49702	1.45629	0.145313	0.999238
CAETHG_1540_#_hypothetical protein	1544.43	0.576804	0.471212	1.22409	0.22092	0.999238
CAETHG_1541_#_hypothetical protein	1231.17	0.887719	0.593585	1.49552	0.134778	0.999238
CAETHG_1542_#_hypothetical protein	1248.49	0.767377	0.592964	1.29414	0.195618	0.999238
CAETHG_1543_#_cell wall binding repeat 2-containing protein	2295.66	-0.470422	0.439271	-1.07092	0.284207	0.999238
CAETHG_1544_#_hypothetical protein	1180.48	1.11101	0.628396	1.76801	0.0770599	0.999238
CAETHG_1545_#_phosphodiesterase, MJ0936 family	2100.11	0.420135	0.402509	1.04379	0.296583	0.999238
CAETHG_1546_#_Nucleoside-triphosphatase rdgB	2402.88	0.277148	0.39839	0.695671	0.486635	0.999238
CAETHG_1547_#_Ribonuclease PH	2471.39	0.227599	0.424067	0.536706	0.591471	0.999238
CAETHG_1548_#_AIR synthase related protein domain protein	2260.83	0.267078	0.422893	0.63155	0.527681	0.999238
CAETHG_1549_#_hypothetical protein	1397.7	0.695096	0.557292	1.24727	0.212297	0.999238
CAETHG_1550_#_ABC-type transporter, periplasmic subunit	1251.47	1.02098	0.642745	1.58847	0.112179	0.999238
CAETHG_1551_#_hypothetical protein	1285.56	0.955483	0.629583	1.51765	0.129104	0.999238
CAETHG_1552_#_Aspartyl/glutamyl-tRNA(Asn/Gln) amidotransferase subunit B	1536.31	0.606468	0.532318	1.1393	0.254579	0.999238
CAETHG_1553_#_Glutamyl-tRNA(Gln) amidotransferase subunit A	1509.3	0.654263	0.516327	1.26715	0.205102	0.999238
CAETHG_1554_#_Aspartyl/glutamyl-tRNA(Asn/Gln) amidotransferase subunit C	1299.72	1.04397	0.605019	1.72551	0.0844359	0.999238
CAETHG_1555_#_peptidase C26	1351.13	0.921123	0.593497	1.55203	0.120656	0.999238
CAETHG_1556_#_putative sigma54 specific transcriptional regulator	1358.32	0.771605	0.590223	1.30731	0.191107	0.999238
CAETHG_1557_#_hypothetical protein	1588.25	0.333454	0.519244	0.642191	0.520749	0.999238
CAETHG_1558_#_DNA ligase	2578.1	0.340309	0.395491	0.860473	0.389529	0.999238
CAETHG_1559_#_ATP-dependent DNA helicase PcrA	3119.33	0.358966	0.362797	0.98944	0.322448	0.999238
CAETHG_1560_#_Trp operon repressor family protein	2266.85	0.130822	0.426016	0.307083	0.75878	0.999238
CAETHG_1561_#_pseudouridine synthase Rsu	1484.56	0.641951	0.530721	1.20958	0.22644	0.999238
CAETHG_1562_#_Lytic transglycosylase catalytic	2576.14	-0.0183525	0.386748	-0.0474533	0.962152	0.999238
CAETHG_1563_#_Two component regulator three Y domain-containing protein	1904.47	-0.0308629	0.463418	-0.0665985	0.946901	0.999238
CAETHG_1564_#_UPF0178 protein yaiI	1492.81	0.542063	0.53691	1.0096	0.312688	0.999238
CAETHG_1565_#_hypothetical protein	1337.8	0.918259	0.588482	1.56039	0.118669	0.999238
CAETHG_1566_#_pyridoxamine 5-phosphate oxidase-related FMN-binding protein	1784.92	0.472561	0.463005	1.02064	0.307426	0.999238
CAETHG_1567_#_transcriptional regulator, HxlR family	1575.55	0.600575	0.4849	1.23855	0.215511	0.999238
CAETHG_1568_#_Glucose-6-phosphate isomerase	1997.32	0.209359	0.431842	0.484804	0.627815	0.999238
CAETHG_1569_#_methyl-accepting chemotaxis sensory transducer	1931.81	0.704265	0.436252	1.61435	0.106451	0.999238
CAETHG_1570_#_GMP synthase (glutamine-hydrolyzing)	9253.64	0.20023	0.273101	0.733171	0.463454	0.999238
CAETHG_1571_#_IMP dehydrogenase	11081.9	0.115222	0.256169	0.449787	0.652864	0.999238
CAETHG_1572_#_60 kDa chaperonin	254212	0.167229	0.286658	0.583377	0.55964	0.999238
CAETHG_1573_#_10 kDa chaperonin	49337	0.140151	0.339845	0.412398	0.680048	0.999238
CAETHG_1574_#_SNARE associated protein	2356.97	0.506235	0.473084	1.07007	0.284586	0.999238
CAETHG_1575_#_iron-dependent hydrogenase	2136.77	0.685895	0.492301	1.39324	0.163546	0.999238
CAETHG_1576_#_hydrogenase, Fe-only	4743.9	0.450368	0.334185	1.34766	0.177768	0.999238
CAETHG_1577_#_NADH dehydrogenase (quinone)	5554.19	0.392542	0.314671	1.24747	0.212226	0.999238
CAETHG_1578_#_NADH dehydrogenase (ubiquinone) 24 kDa subunit	3172.34	0.482332	0.384766	1.25357	0.209998	0.999238
CAETHG_1579_#_DNA-(apurinic or apyrimidinic site) lyase	2414.62	0.606012	0.446246	1.35802	0.174457	0.999238
CAETHG_1580_#_glutamate synthase (NADPH), homotetrameric	45287.2	0.273572	0.240835	1.13593	0.255985	0.999238
CAETHG_1581_#_redox-sensing transcriptional repressor Rex	2870.41	0.385027	0.399016	0.96494	0.334575	0.999238
CAETHG_1582_#_ABC transporter related protein	4258.92	0.217085	0.292137	0.743094	0.457425	0.999238
CAETHG_1583_#_hypothetical protein	2364.41	0.640144	0.427546	1.49725	0.134328	0.999238
CAETHG_1584_#_Sulfate-transporting ATPase	2310.19	0.66202	0.435139	1.5214	0.12816	0.999238
CAETHG_1585_#_dihydroorotase multifunctional complex type	2969.03	0.413612	0.399195	1.03612	0.300147	0.999238
CAETHG_1586_#_3-hydroxybutyryl-CoA dehydrogenase	4367.49	0.268823	0.328813	0.817557	0.41361	0.999238
CAETHG_1587_#_protein of unknown function DUF77	3112.12	0.414446	0.382372	1.08388	0.278418	0.999238
CAETHG_1588_#_two component transcriptional regulator, LytTR family	3104.31	0.475653	0.360819	1.31826	0.187417	0.999238
CAETHG_1589_#_signal transduction histidine kinase, LytS	4904.46	0.245881	0.296242	0.83	0.406539	0.999238
CAETHG_1590_#_carbon starvation protein CstA	2866.11	0.603905	0.388611	1.55401	0.120183	0.999238
CAETHG_1591_#_carbon starvation protein CstA	17457.8	0.0481804	0.24805	0.194236	0.845991	0.999238
CAETHG_1592_#_Peptidase M16C associated domain protein	6968.95	0.230319	0.290557	0.792681	0.427964	0.999238
CAETHG_1593_#_pyrroline-5-carboxylate reductase	3166.11	0.464019	0.364834	1.27186	0.203422	0.999238
CAETHG_1594_#_pyruvate carboxylase	4488.29	0.272312	0.309125	0.880911	0.378366	0.999238
CAETHG_1595_#_O-sialoglycoprotein endopeptidase	2532.89	0.588723	0.425311	1.38422	0.166292	0.999238
CAETHG_1596_#_endodeoxyribonuclease RusA	2627.65	0.581342	0.413134	1.40715	0.159382	0.999238
CAETHG_1597_#_protein of unknown function DUF1836	3511.4	0.289614	0.355337	0.815041	0.415049	0.999238
CAETHG_1598_#_protein of unknown function DUF1667	2606.36	0.597621	0.418351	1.42852	0.153143	0.999238
CAETHG_1599_#_Pyridine nucleotide-disulfide oxidoreductase, FAD/NAD(P)-binding domain containing protein	3047.44	0.441028	0.401279	1.09905	0.271744	0.999238
CAETHG_1600_#_FAD dependent oxidoreductase	2688.74	0.512929	0.413651	1.24	0.214974	0.999238
CAETHG_1601_#_	8184.48	0.196644	0.321907	0.610873	0.541284	0.999238
CAETHG_1603_#_protein of unknown function DUF3786	8713.05	0.161438	0.324426	0.49761	0.618759	0.999238
CAETHG_1604_#_hypothetical protein	19612.1	0.142476	0.262383	0.543007	0.587125	0.999238
CAETHG_1605_#_RNA-binding protein	13588.6	0.0745226	0.274386	0.271598	0.785931	0.999238
CAETHG_1606_#_ferredoxin	61591.6	0.149182	0.238176	0.626351	0.531085	0.999238
CAETHG_1607_#_Glycine cleavage system H protein	20725.6	0.232341	0.252218	0.92119	0.356951	0.999238
CAETHG_1608_#_CO dehydrogenase/acetyl-CoA synthase complex, beta subunit	139950	0.133919	0.233521	0.573479	0.566321	0.999238
CAETHG_1609_#_dihydropteroate synthase DHPS	73047.6	0.0764177	0.228242	0.33481	0.737768	0.999238
CAETHG_1610_#_CO dehydrogenase/acetyl-CoA synthase delta subunit, TIM barrel	104016	0.218063	0.204357	1.06707	0.285942	0.999238
CAETHG_1611_#_CO dehydrogenase/acetyl-CoA synthase delta subunit, TIM barrel	78513.6	0.228604	0.216064	1.05804	0.290038	0.999238
CAETHG_1612_#_Cobyrinic acid ac-diamide synthase	53451.1	0.122518	0.214607	0.570893	0.568072	0.999238
CAETHG_1613_#_dihydrolipoamide dehydrogenase	89353.6	0.179659	0.253261	0.709383	0.478087	0.999238
CAETHG_1614_#_methylenetetrahydrofolate reductase	67624.8	0.231948	0.250751	0.925014	0.354959	0.999238
CAETHG_1615_#_Methylene-tetrahydrofolate reductase domain-containing protein	67178	0.243788	0.24325	1.00221	0.316241	0.999238
CAETHG_1616_#_Bifunctional protein	78130.9	0.133386	0.240397	0.554855	0.578994	0.999238
CAETHG_1617_#_Methenyltetrahydrofolate cyclohydrolase	85977.9	0.242783	0.227323	1.06801	0.285516	0.999238
CAETHG_1618_#_Formate--tetrahydrofolate ligase	261383	0.0899283	0.230643	0.389903	0.696608	0.999238
CAETHG_1619_#_Cobyrinic acid ac-diamide synthase	38069.2	0.134399	0.210239	0.639269	0.522648	0.999238
CAETHG_1620_#_Carbon-monoxide dehydrogenase (acceptor)	33905.9	0.154089	0.255686	0.602649	0.546742	0.999238
CAETHG_1621_#_Carbon-monoxide dehydrogenase (acceptor)	55953.5	0.0271204	0.264399	0.102573	0.918302	0.999238
CAETHG_1622_#_UspA domain-containing protein	2895.74	0.622503	0.31874	1.95301	0.0508182	0.999238
CAETHG_1623_#_Dinitrogenase iron-molybdenum cofactor biosynthesis protein	33441.6	-0.248101	0.243069	-1.0207	0.307395	0.999238
CAETHG_1624_#_UPF0251 protein	7795.55	0.156821	0.279992	0.560092	0.575417	0.999238
CAETHG_1625_#_ATPase-like, ParA/MinD	10094.5	0.133428	0.27541	0.484471	0.628052	0.999238
CAETHG_1626_#_hypothetical protein	2144.32	0.996607	0.348371	2.86076	0.00422625	0.175617
CAETHG_1627_#_transcriptional regulator, LysR family	2161.31	0.973109	0.346784	2.80609	0.00501464	0.193494
CAETHG_1628_#_putative protein family UPF0324	2134.08	0.98575	0.347983	2.83275	0.00461489	0.186042
CAETHG_1629_#_nitrite and sulfite reductase 4Fe-4S region	2895.79	0.673996	0.239118	2.81867	0.00482231	0.188769
CAETHG_1630_#_SufBD protein	4886.65	0.38598	0.255807	1.50887	0.131332	0.999238
CAETHG_1631_#_ABC transporter related protein	4732.71	0.415675	0.254514	1.63321	0.102425	0.999238
CAETHG_1632_#_MOSC domain containing protein	2154.43	0.763943	0.258106	2.9598	0.00307842	0.136308
CAETHG_1633_#_hypothetical protein	2312.96	0.624595	0.242812	2.57233	0.0101015	0.34537
CAETHG_1634_#_modD protein	2325.06	0.658517	0.246805	2.66816	0.00762673	0.278375
CAETHG_1635_#_hypothetical protein	3274.44	0.505089	0.221514	2.28017	0.0225978	0.581302
CAETHG_1636_#_hypothetical protein	2090.05	0.980429	0.256221	3.82649	0.000129982	0.0175984
CAETHG_1637_#_hypothetical protein	2155.53	0.907648	0.248129	3.65796	0.000254226	0.0253933
CAETHG_1638_#_metal dependent phosphohydrolase	3367.19	0.627179	0.201049	3.11954	0.00181137	0.0980393
CAETHG_1639_#_hypothetical protein	32699.3	0.20567	0.277781	0.740403	0.459055	0.999238
CAETHG_1640_#_Abortive infection protein	1971.36	1.01045	0.259654	3.89152	9.96174e-05	0.0168167
CAETHG_1641_#_hypothetical protein	1957.43	1.00305	0.262175	3.82587	0.000130311	0.0175984
CAETHG_1642_#_hypothetical protein	2741.32	0.386894	0.226744	1.7063	0.087952	0.999238
CAETHG_1643_#_hypothetical protein	2123.73	0.755075	0.245154	3.08	0.00207	0.105492
CAETHG_1644_#_DUF1653-like domain containing protein	2213.36	0.695818	0.240164	2.89726	0.00376433	0.161388
CAETHG_1645_#_hypothetical protein	1987.89	0.962837	0.253552	3.79739	0.000146227	0.0188076
CAETHG_1646_#_hypothetical protein	2156	0.744637	0.251514	2.96062	0.00307021	0.136308
CAETHG_1647_#_hypothetical protein	1951.11	1.02466	0.251819	4.06903	4.72087e-05	0.0123611
CAETHG_1648_#_putative transcriptional regulator	2918.2	0.393944	0.21964	1.79359	0.0728789	0.999238
CAETHG_1649_#_SNF2-related protein	2657.02	0.570846	0.219142	2.60491	0.00918976	0.322358
CAETHG_1650_#_protein of unknown function DUF1156	3017.01	0.477916	0.226935	2.10596	0.035208	0.805905
CAETHG_1651_#_Protein of unknown function DUF3780	2399.2	0.753796	0.239934	3.14167	0.00167986	0.0949386
CAETHG_1652_#_Fn3 associated repeat containing protein	4717.72	0.386153	0.193605	1.99454	0.0460931	0.988075
CAETHG_1653_#_hypothetical protein	2237.32	0.784239	0.243517	3.22048	0.00127978	0.0843094
CAETHG_1654_#_N-acetylmuramyl-L-alanine amidase, negative regulator of AmpC, AmpD	1926.96	1.04057	0.256183	4.06182	4.8692e-05	0.0123611
CAETHG_1655_#_Protein of unknown function DUF2922	2183.94	0.788995	0.248133	3.17973	0.00147414	0.0925968
CAETHG_1656_#_protein of unknown function DUF1659	2285.24	0.700971	0.240545	2.91409	0.00356722	0.155404
CAETHG_1657_#_Protein of unknown function YvrJ	1962.19	1.01589	0.257411	3.94658	7.92754e-05	0.0142748
CAETHG_1658_#_sigma-70 region 4 domain protein	2074.82	0.896526	0.24357	3.68077	0.000232532	0.0251228
CAETHG_1659_#_hypothetical protein	2484.45	0.615888	0.233984	2.63218	0.008484	0.305537
CAETHG_1660_#_hypothetical protein	2080.14	0.865764	0.250281	3.45916	0.000541861	0.0430461
CAETHG_1661_#_hypothetical protein	2179.39	0.782709	0.242926	3.222	0.00127298	0.0843094
CAETHG_1662_#_hypothetical protein	2032.95	0.900496	0.246777	3.64902	0.00026324	0.0253933
CAETHG_1663_#_hypothetical protein	1972.37	0.996103	0.251635	3.95852	7.54156e-05	0.0142748
CAETHG_1664_#_hypothetical protein	2161.58	0.770206	0.247728	3.10908	0.00187669	0.0993911
CAETHG_1665_#_primosome, DnaD subunit	2023.55	0.868517	0.256058	3.39188	0.000694145	0.0520801
CAETHG_1666_#_DNA-binding protein	1963.73	0.933674	0.255292	3.65727	0.000254912	0.0253933
CAETHG_1667_#_helix-turn-helix domain protein	1948.73	0.947661	0.257424	3.68132	0.000232031	0.0251228
CAETHG_1668_#_hypothetical protein	1910.46	1.03542	0.255009	4.06031	4.90072e-05	0.0123611
CAETHG_1669_#_helix-turn-helix domain protein	1909.12	1.04131	0.256857	4.05404	5.03414e-05	0.0123611
CAETHG_1670_#_transcriptional regulator, XRE family	2360.94	0.784866	0.225868	3.47489	0.000511068	0.0418302
CAETHG_1671_#_integrase family protein	2917.35	0.594749	0.208654	2.85041	0.00436629	0.178687
CAETHG_1672_#_ABC-type metal ion transporter, periplasmic subunit	2043.54	0.870716	0.24401	3.56837	0.000359215	0.0316893
CAETHG_1673_#_metal dependent phosphohydrolase	4857.81	0.393685	0.189994	2.07209	0.038257	0.840724
CAETHG_1674_#_putative protein family UPF0079, ATPase	3559.41	0.444158	0.20831	2.1322	0.0329905	0.768167
CAETHG_1675_#_universal protein YeaZ	4464.59	0.433426	0.200718	2.15938	0.0308208	0.723887
CAETHG_1676_#_ribosomal-protein-alanine acetyltransferase	3283.87	0.545072	0.220074	2.47677	0.0132578	0.425782
CAETHG_1677_#_Tyrosyl-tRNA synthetase	4088.08	0.309402	0.22474	1.37671	0.168603	0.999238
CAETHG_1678_#_hypothetical protein	2048.81	0.812421	0.2587	3.1404	0.00168717	0.0949386
CAETHG_1679_#_putative transcriptional regulator	2084.27	0.808981	0.255191	3.1701	0.00152388	0.0935454
CAETHG_1680_#_putative zinc-binding domain containing protein	8486.8	-0.0667359	0.178828	-0.373184	0.709012	0.999238
CAETHG_1681_#_protein of unknown function DUF1393	2087.5	0.936984	0.253494	3.69628	0.000218783	0.0251228
CAETHG_1682_#_hypothetical protein	1907.3	1.05405	0.262743	4.01171	6.02801e-05	0.0131185
CAETHG_1683_#_phosphoesterase PA-phosphatase related protein	2204.14	0.802234	0.243433	3.29549	0.000982488	0.0680436
CAETHG_1684_#_Cof-like hydrolase	2231.98	0.663531	0.239647	2.76879	0.00562645	0.21107
CAETHG_1685_#_peptide chain release factor 3	4237.32	0.372259	0.204362	1.82157	0.0685209	0.999238
CAETHG_1686_#_Tryptophan-tRNA ligase, bacterial-type	2111.13	0.86989	0.245397	3.54482	0.000392878	0.0331614
CAETHG_1687_#_Protein of unknown function DUF2329	2420.86	0.780155	0.250133	3.11897	0.00181487	0.0980393
CAETHG_1688_#_diaminopimelate decarboxylase	3735.04	0.46866	0.246515	1.90114	0.0572833	0.999238
CAETHG_1689_#_hypothetical protein	2453.52	0.719318	0.268963	2.67442	0.00748595	0.27698
CAETHG_1690_#_aspartate kinase	3043.16	0.583399	0.262948	2.21869	0.026508	0.646247
CAETHG_1691_#_(FeFe)-hydrogenase maturation HydE, radical SAM	3040.8	0.370627	0.236	1.57045	0.11631	0.999238
CAETHG_1692_#_Helicase superfamily 1 UvrD-related protein	6904.3	0.101264	0.162042	0.624923	0.532022	0.999238
CAETHG_1693_#_peptidase M41 FtsH domain protein	4005.85	0.352952	0.212586	1.66028	0.0968587	0.999238
CAETHG_1694_#_Prolyl-tRNA synthetase	2924.82	0.536972	0.219928	2.44158	0.014623	0.434031
CAETHG_1695_#_hypothetical protein	2068.65	0.898313	0.249913	3.59451	0.000325006	0.0302704
CAETHG_1696_#_type IV pilus assembly PilZ	1964.18	0.976283	0.252217	3.8708	0.000108479	0.0172353
CAETHG_1697_#_polysaccharide deacetylase	1861.08	1.09616	0.262191	4.18076	2.90535e-05	0.0123611
CAETHG_1698_#_hypothetical protein	1856.1	1.10971	0.26398	4.20377	2.62511e-05	0.0123611
CAETHG_1699_#_hypothetical protein	1853.63	1.1152	0.262459	4.24905	2.14675e-05	0.0123611
CAETHG_1700_#_hypothetical protein	1854.04	1.11451	0.262038	4.25323	2.10705e-05	0.0123611
CAETHG_1701_#_Citrate carrier protein	1897.47	1.1108	0.258346	4.29966	1.71062e-05	0.0123611
CAETHG_1702_#_Malate dehydrogenase (oxaloacetate-decarboxylating) (NADP(+))	1891.56	1.09024	0.263602	4.13594	3.53508e-05	0.0123611
CAETHG_1703_#_response regulator receiver and unknown domain protein	2142.36	0.928112	0.260332	3.56511	0.000363706	0.0316893
CAETHG_1704_#_signal transduction histidine kinase regulating citrate/malate metabolism	2590.87	0.796291	0.2489	3.19924	0.00137792	0.0886135
CAETHG_1705_#_transcriptional regulator, TetR family	6513.8	0.780821	0.713338	1.0946	0.273691	0.999238
CAETHG_1706_#_hypothetical protein	6421.06	0.892062	0.722669	1.2344	0.217054	0.999238
CAETHG_1707_#_transcriptional regulator, XRE family	6235.02	0.967701	0.736906	1.31319	0.189117	0.999238
CAETHG_1708_#_Lumazine-binding protein	6274.2	0.930025	0.733816	1.26738	0.205019	0.999238
CAETHG_1709_#_transcriptional regulator, LuxR family	6247.76	0.959347	0.736079	1.30332	0.192465	0.999238
CAETHG_1710_#_hypothetical protein	6216.39	0.995484	0.73828	1.34838	0.177535	0.999238
CAETHG_1711_#_peptidase M28	6221.62	0.991347	0.736234	1.34651	0.178137	0.999238
CAETHG_1712_#_protein of unknown function DUF214	6384.25	0.862806	0.722801	1.1937	0.232596	0.999238
CAETHG_1713_#_Phosphonate-transporting ATPase	6634.14	0.685874	0.714098	0.960476	0.336816	0.999238
CAETHG_1714_#_ATP-binding region ATPase domain protein	6603.63	0.590925	0.717167	0.823971	0.409956	0.999238
CAETHG_1715_#_two component transcriptional regulator, winged helix family	6677.7	0.574968	0.701176	0.820005	0.412213	0.999238
CAETHG_1716_#_beta-lactamase	6364.31	0.878824	0.729923	1.204	0.228591	0.999238
CAETHG_1717_#_Chloramphenicol O-acetyltransferase	6248.15	0.944232	0.73407	1.2863	0.198339	0.999238
CAETHG_1718_#_hypothetical protein	6214.68	0.979683	0.73744	1.32849	0.184016	0.999238
CAETHG_1719_#_	6675.99	0.721533	0.703403	1.02577	0.304998	0.999238
CAETHG_1721_#_transcriptional repressor, CopY family	6464.62	0.76593	0.719648	1.06431	0.287188	0.999238
CAETHG_1722_#_transcriptional regulator, PadR-like family	6274.13	0.936339	0.733268	1.27694	0.201624	0.999238
CAETHG_1723_#_membrane protein of unknown function UCP033111	6381.68	0.893236	0.727251	1.22824	0.219358	0.999238
CAETHG_1724_#_transcriptional regulator, XRE family	6259.55	0.933016	0.735096	1.26924	0.204354	0.999238
CAETHG_1725_#_Protein of unknown function DUF2889	6246.19	0.965363	0.736097	1.31146	0.189702	0.999238
CAETHG_1726_#_transcriptional regulator, PadR-like family	6293.57	0.945084	0.726764	1.3004	0.193464	0.999238
CAETHG_1727_#_dihydrouridine synthase DuS	6372.56	0.864379	0.726874	1.18917	0.234371	0.999238
CAETHG_1728_#_Formiminotransferase-cyclodeaminase	6719.52	0.694985	0.713692	0.973789	0.330161	0.999238
CAETHG_1729_#_Peptidoglycan glycosyltransferase	9147.48	0.236193	0.601802	0.392477	0.694706	0.999238
CAETHG_1730_#_hypothetical protein	6491.86	0.848106	0.720424	1.17723	0.239103	0.999238
CAETHG_1731_#_diguanylate cyclase	6549.24	0.782628	0.712161	1.09895	0.271791	0.999238
CAETHG_1732_#_hypothetical protein	6216.91	0.990457	0.737384	1.3432	0.179206	0.999238
CAETHG_1733_#_GerA spore germination protein	6259.23	0.951822	0.734885	1.2952	0.195251	0.999238
CAETHG_1734_#_Spore germination protein	6269.9	0.951716	0.732543	1.29919	0.193877	0.999238
CAETHG_1735_#_germination protein, Ger(x)C family	6326.86	0.889051	0.731468	1.21543	0.2242	0.999238
CAETHG_1736_#_GtrA family protein	6229.1	0.979785	0.736492	1.33034	0.183406	0.999238
CAETHG_1737_#_glycosyl transferase family 2	6245.09	0.96816	0.734742	1.31769	0.187608	0.999238
CAETHG_1738_#_hypothetical protein	6302.69	0.895036	0.731033	1.22434	0.220822	0.999238
CAETHG_1739_#_hypothetical protein	6244.14	0.964768	0.73587	1.31106	0.189838	0.999238
CAETHG_1740_#_Acetolactate synthase	8841.89	0.357592	0.618289	0.578358	0.563023	0.999238
CAETHG_1741_#_4-hydroxybutyrate dehydrogenase	8223.5	0.589055	0.643088	0.915979	0.359678	0.999238
CAETHG_1742_#_transcriptional regulator, LysR family	8884.99	0.455085	0.618035	0.736342	0.461522	0.999238
CAETHG_1743_#_3-hydroxybutyrate dehydrogenase	6452.11	0.872395	0.718443	1.21429	0.224639	0.999238
CAETHG_1744_#_hypothetical protein	6335.96	0.919795	0.72526	1.26823	0.204717	0.999238
CAETHG_1745_#_GerA spore germination protein	6209.47	0.983234	0.732379	1.34252	0.179427	0.999238
CAETHG_1746_#_germination protein, Ger(x)C family	6201.01	0.979757	0.734293	1.33429	0.18211	0.999238
CAETHG_1747_#_spore germination protein	6204.85	0.982769	0.734698	1.33765	0.18101	0.999238
CAETHG_1748_#_transcriptional regulator, MarR family	6444.11	0.736157	0.720803	1.0213	0.307112	0.999238
CAETHG_1749_#_GCN5-related N-acetyltransferase	6397.61	0.797561	0.723455	1.10243	0.270273	0.999238
CAETHG_1750_#_metal dependent phosphohydrolase	6569.59	0.671035	0.710691	0.9442	0.345067	0.999238
CAETHG_1751_#_hypothetical protein	6386.81	0.877028	0.717568	1.22222	0.221623	0.999238
CAETHG_1752_#_hypothetical protein	6277.48	0.913552	0.728179	1.25457	0.209635	0.999238
CAETHG_1753_#_SsrA-binding protein	6596.7	0.695052	0.702424	0.989504	0.322417	0.999238
CAETHG_1754_#_ribonuclease R	6928.02	0.503991	0.693211	0.727039	0.467202	0.999238
CAETHG_1755_#_preprotein translocase, SecG subunit	6716.25	0.679296	0.669596	1.01449	0.310351	0.999238
CAETHG_1756_#_Enolase	10115.4	0.3708	0.56561	0.655577	0.512097	0.999238
CAETHG_1757_#_2,3-bisphosphoglycerate-independent phosphoglycerate mutase	9989.28	0.32561	0.539161	0.60392	0.545897	0.999238
CAETHG_1758_#_Triosephosphate isomerase, bacterial/eukaryotic	8163.26	0.4266	0.63175	0.675267	0.499506	0.999238
CAETHG_1759_#_Phosphoglycerate kinase	8240.7	0.429554	0.614658	0.698851	0.484645	0.999238
CAETHG_1760_#_glyceraldehyde-3-phosphate dehydrogenase, type I	9602.08	0.430632	0.545731	0.789092	0.430058	0.999238
CAETHG_1761_#_transcriptional regulator, DeoR family	6585.25	0.695309	0.722043	0.962975	0.33556	0.999238
CAETHG_1762_#_RNA polymerase, sigma 54 subunit, RpoN	7110.32	0.495979	0.682707	0.726489	0.467539	0.999238
CAETHG_1763_#_degV family protein	6761.89	0.545911	0.711705	0.767047	0.443054	0.999238
CAETHG_1764_#_S-adenosyl-L-methionine dependent tRNA/rRNA methyltransferase, SpoU	6704.81	0.524845	0.714357	0.73471	0.462516	0.999238
CAETHG_1765_#_cell wall hydrolase/autolysin	6174.37	0.855962	0.747158	1.14562	0.251951	0.999238
CAETHG_1766_#_hypothetical protein	7922.91	0.0980413	0.686011	0.142915	0.886357	0.999238
CAETHG_1767_#_protein of unknown function DUF6 transmembrane	7236.04	0.475123	0.670308	0.708812	0.478441	0.999238
CAETHG_1768_#_hypothetical protein	6289.75	0.812509	0.734386	1.10638	0.268563	0.999238
CAETHG_1769_#_VanW family protein	6916.05	0.461553	0.700858	0.658554	0.510182	0.999238
CAETHG_1770_#_Competence-damaged protein	8455.07	0.144864	0.667433	0.217046	0.828173	0.999238
CAETHG_1771_#_DNA-(apurinic or apyrimidinic site) lyase	7394.42	0.548049	0.625613	0.87602	0.381019	0.999238
CAETHG_1772_#_endonuclease III	6928.93	0.544396	0.65341	0.833161	0.404754	0.999238
CAETHG_1773_#_phospholipid/glycerol acyltransferase	8196.03	0.370828	0.596116	0.622074	0.533894	0.999238
CAETHG_1774_#_protein of unknown function DUF1730	6143.78	0.92492	0.694436	1.3319	0.182893	0.999238
CAETHG_1775_#_serine O-acetyltransferase	6273.34	0.821048	0.689453	1.19087	0.233705	0.999238
CAETHG_1776_#_cysteine synthase A	6490.22	0.778076	0.679832	1.14451	0.252411	0.999238
CAETHG_1777_#_ribonuclease BN	6109.58	0.959364	0.697115	1.37619	0.168762	0.999238
CAETHG_1778_#_Ig domain protein	9941.24	0.231325	0.568619	0.406819	0.684141	0.999238
CAETHG_1779_#_Rubrerythrin	14633.6	0.0781394	0.463816	0.168471	0.866213	0.999238
CAETHG_1780_#_hypothetical protein	6078.76	0.9476	0.699006	1.35564	0.175214	0.999238
CAETHG_1781_#_major facilitator superfamily MFS_1	6107.34	0.935487	0.696414	1.34329	0.179178	0.999238
CAETHG_1782_#_transcriptional regulator, LysR family	6729.07	0.814164	0.629011	1.29436	0.195543	0.999238
CAETHG_1783_#_hypothetical protein	6289.05	0.9106	0.675425	1.34819	0.177598	0.999238
CAETHG_1784_#_Long-chain-fatty-acid--CoA ligase	6130.93	0.926052	0.694302	1.33379	0.182273	0.999238
CAETHG_1785_#_Electron transfer flavoprotein alpha subunit	6100.35	0.944483	0.695138	1.3587	0.174242	0.999238
CAETHG_1786_#_Electron transfer flavoprotein alpha/beta-subunit	6092.64	0.947671	0.697597	1.35848	0.174311	0.999238
CAETHG_1787_#_Butyryl-CoA dehydrogenase	6094.47	0.948405	0.696471	1.36173	0.173283	0.999238
CAETHG_1788_#_Formyl-CoA transferase	6088.72	0.952451	0.696259	1.36796	0.171326	0.999238
CAETHG_1789_#_Butyryl-CoA dehydrogenase	6118.12	0.927088	0.695998	1.33203	0.182851	0.999238
CAETHG_1790_#_Mannose-6-phosphate isomerase	6116.07	0.857967	0.69655	1.23174	0.218047	0.999238
CAETHG_1791_#_Rubrerythrin	6089.17	0.9277	0.697597	1.32985	0.183568	0.999238
CAETHG_1792_#_hypothetical protein	6089.16	0.917938	0.69751	1.31602	0.188167	0.999238
CAETHG_1793_#_hypothetical protein	6161.09	0.884018	0.691883	1.2777	0.201356	0.999238
CAETHG_1794_#_hypothetical protein	6229.41	0.846632	0.688112	1.23037	0.218558	0.999238
CAETHG_1795_#_3-isopropylmalate dehydrogenase	6984.41	0.468905	0.638011	0.734947	0.462372	0.999238
CAETHG_1796_#_two component transcriptional regulator, winged helix family	6486.38	0.680448	0.674774	1.00841	0.313258	0.999238
CAETHG_1797_#_osmosensitive K+ channel signal transduction histidine kinase	7447.64	0.350157	0.633451	0.552777	0.580416	0.999238
CAETHG_1798_#_hypothetical protein	6088.79	0.920883	0.698302	1.31875	0.187254	0.999238
CAETHG_1799_#_Potassium-transporting ATPase C chain	6079.3	0.945506	0.69801	1.35457	0.175554	0.999238
CAETHG_1800_#_Potassium-transporting ATPase B chain	6095.93	0.941024	0.696392	1.35128	0.176604	0.999238
CAETHG_1801_#_Potassium-transporting ATPase A chain	6288.96	0.754913	0.686517	1.09963	0.271494	0.999238
CAETHG_1802_#_hypothetical protein	6216.94	0.734209	0.688108	1.067	0.285973	0.999238
CAETHG_1803_#_hypothetical protein	6077.86	0.953466	0.698553	1.36491	0.17228	0.999238
CAETHG_1804_#_Pyridoxal biosynthesis lyase pdxS	6657.13	0.722582	0.63847	1.13174	0.257744	0.999238
CAETHG_1805_#_Glutamine amidotransferase subunit pdxT	6831.21	0.670073	0.620508	1.07988	0.280196	0.999238
CAETHG_1806_#_ABC-type transporter, integral membrane subunit	6196.36	0.859627	0.691181	1.24371	0.213607	0.999238
CAETHG_1807_#_ABC-type transporter, integral membrane subunit	6202.95	0.831094	0.690396	1.20379	0.228669	0.999238
CAETHG_1808_#_Monosaccharide-transporting ATPase	6229.68	0.857071	0.688748	1.24439	0.213356	0.999238
CAETHG_1809_#_basic membrane lipoprotein	6515.33	0.612885	0.676611	0.905817	0.365033	0.999238
CAETHG_1810_#_transaldolase	10659.3	0.144333	0.522929	0.276009	0.782541	0.999238
CAETHG_1811_#_C_GCAxxG_C_C family protein	11107.5	0.286131	0.494005	0.579207	0.562449	0.999238
CAETHG_1812_#_hypothetical protein	14184.1	-0.0810311	0.47841	-0.169376	0.865501	0.999238
CAETHG_1813_#_Alcohol dehydrogenase	5883.02	0.864297	0.605955	1.42634	0.15377	0.999238
CAETHG_1814_#_histidine kinase	15795.8	0.331121	0.410401	0.806823	0.419768	0.999238
CAETHG_1815_#_two component transcriptional regulator, AraC family	12690.3	0.392302	0.435243	0.901341	0.367407	0.999238
CAETHG_1816_#_microcompartments protein	5543.88	0.825264	0.626214	1.31786	0.187549	0.999238
CAETHG_1817_#_microcompartments protein	5505.8	0.760546	0.635055	1.19761	0.23107	0.999238
CAETHG_1818_#_Propanediol utilization protein	5720.96	0.775606	0.612868	1.26554	0.20568	0.999238
CAETHG_1819_#_acetaldehyde dehydrogenase (acetylating)	6088.94	0.696946	0.584388	1.19261	0.233022	0.999238
CAETHG_1820_#_microcompartments protein	5645.77	0.832599	0.617532	1.34827	0.177572	0.999238
CAETHG_1821_#_Ethanolamine utilization EutQ family protein	5618.78	0.879962	0.61878	1.42209	0.155	0.999238
CAETHG_1822_#_microcompartments protein	5670.8	0.87535	0.608342	1.43891	0.150176	0.999238
CAETHG_1823_#_Respiratory-chain NADH dehydrogenase domain 51 kDa subunit	5868.22	0.758073	0.592717	1.27898	0.200904	0.999238
CAETHG_1824_#_Ethanolamine utilization protein EutN/carboxysome structural protein Ccml	5530.63	0.848978	0.626381	1.35537	0.1753	0.999238
CAETHG_1825_#_microcompartments protein	5523.7	0.886551	0.626227	1.4157	0.156863	0.999238
CAETHG_1826_#_ethanolamine utilization protein EutJ family protein	5695.98	0.869977	0.609434	1.42752	0.153431	0.999238
CAETHG_1827_#_hypothetical protein	5678.37	0.882395	0.610556	1.44523	0.148392	0.999238
CAETHG_1828_#_glycyl-radical enzyme activating protein family	5724.15	0.841286	0.606479	1.38716	0.165392	0.999238
CAETHG_1829_#_pyruvate formate-lyase PFL	6580.35	0.726029	0.556154	1.30545	0.191741	0.999238
CAETHG_1830_#_Acetaldehyde dehydrogenase (acetylating)	6067.27	0.728145	0.579958	1.25551	0.209293	0.999238
CAETHG_1831_#_microcompartments protein	5540.94	0.878992	0.629146	1.39712	0.162377	0.999238
CAETHG_1832_#_microcompartments protein	5491.1	0.887868	0.631637	1.40566	0.159825	0.999238
CAETHG_1833_#_hypothetical protein	5409.43	0.89425	0.645202	1.386	0.165747	0.999238
CAETHG_1834_#_hypothetical protein	5512.75	0.865974	0.630375	1.37374	0.169521	0.999238
CAETHG_1835_#_hypothetical protein	5394.96	0.918215	0.645137	1.42329	0.154653	0.999238
CAETHG_1836_#_hypothetical protein	5477.9	0.900215	0.6366	1.4141	0.157333	0.999238
CAETHG_1837_#_transcriptional regulator, GntR family with aminotransferase domain containing protein	5432.04	0.840314	0.646448	1.29989	0.193637	0.999238
CAETHG_1838_#_Lysine exporter protein (LYSE/YGGA)	5376.91	0.90442	0.651482	1.38825	0.16506	0.999238
CAETHG_1839_#_major facilitator superfamily MFS_1	5597.89	0.679574	0.63615	1.06826	0.285403	0.999238
CAETHG_1840_#_transcriptional regulator, TetR family	5679.02	0.645576	0.632094	1.02133	0.307099	0.999238
CAETHG_1841_#_Alcohol dehydrogenase	90604.5	-0.038442	0.263817	-0.145715	0.884147	0.999238
CAETHG_1842_#_SNARE associated protein	5811.51	0.576083	0.630167	0.914175	0.360625	0.999238
CAETHG_1843_#_ATP-binding region ATPase domain protein	5677.02	0.727013	0.640355	1.13533	0.256238	0.999238
CAETHG_1844_#_two component transcriptional regulator, winged helix family	5628.45	0.709211	0.643532	1.10206	0.270436	0.999238
CAETHG_1845_#_protein of unknown function DUF214	5593.1	0.779222	0.643804	1.21034	0.226148	0.999238
CAETHG_1846_#_protein of unknown function DUF214	5595.6	0.76242	0.643583	1.18465	0.236156	0.999238
CAETHG_1847_#_Sulfate-transporting ATPase	5593.09	0.752575	0.642679	1.171	0.2416	0.999238
CAETHG_1848_#_hypothetical protein	5570.74	0.771428	0.644162	1.19757	0.231086	0.999238
CAETHG_1849_#_Putative amidase domain containing protein	5548.09	0.802477	0.647392	1.23955	0.215141	0.999238
CAETHG_1850_#_hypothetical protein	5540.93	0.819975	0.648242	1.26492	0.2059	0.999238
CAETHG_1851_#_Protein of unknown function DUF2935	5544.49	0.822189	0.647272	1.27024	0.204	0.999238
CAETHG_1852_#_hypothetical protein	5542.25	0.822955	0.647527	1.27092	0.203757	0.999238
CAETHG_1853_#_hypothetical protein	5541.73	0.822606	0.647806	1.26983	0.204144	0.999238
CAETHG_1854_#_hypothetical protein	5542.29	0.817234	0.648417	1.26035	0.207542	0.999238
CAETHG_1855_#_ABC transporter related protein	5575.32	0.768879	0.645535	1.19107	0.233625	0.999238
CAETHG_1856_#_Mor transcription activator domain protein	6583.99	0.476655	0.560608	0.850246	0.395189	0.999238
CAETHG_1857_#_hypothetical protein	5607.89	0.705408	0.644812	1.09397	0.273966	0.999238
CAETHG_1858_#_transcriptional regulator, MerR family	5578.91	0.744474	0.645695	1.15298	0.248918	0.999238
CAETHG_1859_#_peptidase M28	5552.42	0.806074	0.647179	1.24552	0.212941	0.999238
CAETHG_1860_#_transcriptional regulator, MerR family	5683.95	0.65688	0.640517	1.02555	0.305106	0.999238
CAETHG_1861_#_MATE efflux family protein	5729.94	0.704509	0.63805	1.10416	0.269524	0.999238
CAETHG_1862_#_transcriptional regulator, XRE family	6046.35	0.549688	0.61816	0.889233	0.373878	0.999238
CAETHG_1863_#_flavoprotein	6587.42	0.543424	0.595401	0.912703	0.361399	0.999238
CAETHG_1864_#_polysaccharide deacetylase	5541.25	0.811807	0.649744	1.24943	0.211509	0.999238
CAETHG_1865_#_metallophosphoesterase	5541.73	0.811925	0.648859	1.25131	0.210821	0.999238
CAETHG_1866_#_hypothetical protein	5548.31	0.820354	0.649521	1.26301	0.206584	0.999238
CAETHG_1867_#_Electron-transferring-flavoprotein dehydrogenase	5593.12	0.810954	0.646437	1.2545	0.209661	0.999238
CAETHG_1868_#_Electron transfer flavoprotein alpha/beta-subunit	5559.05	0.825106	0.648005	1.2733	0.202911	0.999238
CAETHG_1869_#_Electron transfer flavoprotein alpha/beta-subunit	5548.14	0.824599	0.650252	1.26812	0.204754	0.999238
CAETHG_1870_#_Heavy metal transport/detoxification protein	5635.83	0.763654	0.641253	1.19088	0.233701	0.999238
CAETHG_1871_#_OsmC family protein	5565.38	0.786946	0.647859	1.21469	0.224485	0.999238
CAETHG_1872_#_integral membrane sensor signal transduction histidine kinase	5547.52	0.799184	0.648433	1.23249	0.217768	0.999238
CAETHG_1873_#_two component transcriptional regulator, winged helix family	5542.2	0.825511	0.649871	1.27027	0.203989	0.999238
CAETHG_1874_#_1,4-dihydroxy-2-naphthoate octaprenyltransferase	5555.64	0.796697	0.649069	1.22745	0.219655	0.999238
CAETHG_1875_#_Abortive infection protein	5548.82	0.793456	0.650318	1.2201	0.222425	0.999238
CAETHG_1876_#_Ubiquinone/menaquinone biosynthesis methyltransferase ubiE	5578.51	0.771126	0.648263	1.18953	0.234233	0.999238
CAETHG_1877_#_Polyprenyl synthetase	5792.72	0.701466	0.63669	1.10174	0.270575	0.999238
CAETHG_1878_#_hypothetical protein	5968.96	0.570906	0.625146	0.913237	0.361118	0.999238
CAETHG_1879_#_4Fe-4S ferredoxin iron-sulfur binding domain-containing protein	5789.69	0.685021	0.633485	1.08135	0.27954	0.999238
CAETHG_1880_#_putative protein family UPF0126	5558.58	0.805487	0.650079	1.23906	0.215323	0.999238
CAETHG_1881_#_Na+/H+ antiporter NhaC-like protein	5880.42	0.761543	0.621353	1.22562	0.220341	0.999238
CAETHG_1882_#_Threonine synthase	5795.69	0.774097	0.627186	1.23424	0.217114	0.999238
CAETHG_1883_#_endoribonuclease L-PSP	6201.46	0.629846	0.603437	1.04376	0.296594	0.999238
CAETHG_1884_#_PAS modulated sigma54 specific transcriptional regulator, Fis family	7091.35	0.172883	0.571109	0.302715	0.762107	0.999238
CAETHG_1885_#_Glucosamine--fructose-6-phosphate aminotransferase (isomerizing)	11532.3	0.0664853	0.475533	0.139812	0.888808	0.999238
CAETHG_1886_#_Protein of unknown function DUF4177	5559.09	0.818019	0.65034	1.25783	0.208453	0.999238
CAETHG_1887_#_phosphoglucosamine mutase	7613.65	0.215905	0.576491	0.374516	0.70802	0.999238
CAETHG_1888_#_HI0933 family protein	7282.3	0.218219	0.581939	0.374986	0.707671	0.999238
CAETHG_1889_#_YbbR family protein	7238.61	0.265062	0.579056	0.457748	0.647133	0.999238
CAETHG_1890_#_Conserved hypothetical protein CHP00159	6162.74	0.359566	0.621699	0.57836	0.563021	0.999238
CAETHG_1891_#_cell wall hydrolase SleB	5578.48	0.788602	0.646469	1.21986	0.222518	0.999238
CAETHG_1892_#_Thioredoxin-disulfide reductase	15080.6	-0.0324067	0.501494	-0.0646203	0.948476	0.999238
CAETHG_1893_#_thioredoxin	21813.3	-0.147761	0.353318	-0.41821	0.675793	0.999238
CAETHG_1894_#_Tetratricopeptide repeat-containing protein	7202.6	0.0796174	0.601758	0.132308	0.894741	0.999238
CAETHG_1895_#_hypothetical protein	7331.79	0.0831572	0.59566	0.139605	0.888972	0.999238
CAETHG_1896_#_phosphoenolpyruvate-protein phosphotransferase	7378.71	-0.0264621	0.598291	-0.0442294	0.964722	0.999238
CAETHG_1897_#_Tetratricopeptide repeat-containing protein	6061.11	-0.0503875	0.685486	-0.0735063	0.941403	0.999238
CAETHG_1898_#_citrate lyase ligase	6470.45	-0.00922201	0.64416	-0.0143163	0.988578	0.999238
CAETHG_1899_#_citrate lyase, alpha subunit	7174.4	0.0565982	0.608222	0.0930551	0.92586	0.999238
CAETHG_1900_#_Citryl-CoA lyase	6594.54	0.0606691	0.646736	0.0938081	0.925262	0.999238
CAETHG_1901_#_citrate lyase acyl carrier protein	6143.24	0.031028	0.681004	0.0455622	0.963659	0.999238
CAETHG_1902_#_hydro-lyase, Fe-S type, tartrate/fumarate subfamily, beta subunit	6769.64	0.000105513	0.630747	0.000167283	0.999867	0.999867
CAETHG_1903_#_hydro-lyase, Fe-S type, tartrate/fumarate subfamily, alpha subunit	7127.07	0.0450668	0.620456	0.072635	0.942097	0.999238
CAETHG_1904_#_methylaspartate ammonia-lyase	10055	0.177497	0.516017	0.343975	0.730865	0.999238
CAETHG_1905_#_methylaspartate mutase, E subunit	10545.3	0.169222	0.508181	0.332995	0.739138	0.999238
CAETHG_1906_#_Conserved hypothetical protein CHP01319, GlmL	8646.04	0.192947	0.564543	0.341775	0.73252	0.999238
CAETHG_1907_#_Methylaspartate mutase S chain	6651.14	0.03449	0.646631	0.053338	0.957463	0.999238
CAETHG_1908_#_transcriptional regulator, GntR family	6875.14	0.0486279	0.62335	0.0780105	0.93782	0.999238
CAETHG_1909_#_amino acid permease-associated region	7653.59	-0.0610287	0.56206	-0.10858	0.913535	0.999238
CAETHG_1910_#_putative sigma54 specific transcriptional regulator	7675.02	-0.0323177	0.561127	-0.0575942	0.954072	0.999238
CAETHG_1911_#_peptidase C26	6045.64	0.0165407	0.672536	0.0245945	0.980378	0.999238
CAETHG_1912_#_N-acetylmuramoyl-L-alanine amidase CwlD	5819.01	-0.0668217	0.699792	-0.0954879	0.923927	0.999238
CAETHG_1913_#_Ribosomal protein S9, bacterial/plastid	10400.4	-0.0128788	0.499443	-0.0257864	0.979428	0.999238
CAETHG_1914_#_ribosomal protein L13	14250.7	-0.0682611	0.461988	-0.147755	0.882536	0.999238
CAETHG_1915_#_tRNA pseudouridine synthase A	6906.79	0.165466	0.625938	0.264349	0.791511	0.999238
CAETHG_1916_#_ECF transporter transmembrane protein EcfT	7244.29	0.145842	0.617187	0.236302	0.813199	0.999238
CAETHG_1917_#_cobalt ABC transporter, ATPase subunit	7497.94	0.152944	0.600763	0.254583	0.799045	0.999238
CAETHG_1918_#_Phosphonate-transporting ATPase	7805.41	0.170343	0.585844	0.290766	0.77123	0.999238
CAETHG_1919_#_50S ribosomal protein L17	14457.2	0.120043	0.42881	0.279944	0.779521	0.999238
CAETHG_1920_#_DNA-directed RNA polymerase subunit alpha	20011	0.140199	0.362039	0.387247	0.698573	0.999238
CAETHG_1921_#_ribosomal protein S4	17005.8	0.109102	0.411395	0.265201	0.790854	0.999238
CAETHG_1922_#_hypothetical protein	10446.5	0.109059	0.512357	0.212858	0.831438	0.999238
CAETHG_1923_#_Ribosomal protein S13	10437.6	0.226916	0.518171	0.437917	0.661446	0.999238
CAETHG_1924_#_50S ribosomal protein L36	7433.49	0.380877	0.571827	0.66607	0.505366	0.999238
CAETHG_1925_#_Translation initiation factor IF-1	8936.84	0.24373	0.524136	0.465013	0.641922	0.999238
CAETHG_1926_#_Adenylate kinase	12249.9	0.235815	0.450049	0.523975	0.600296	0.999238
CAETHG_1927_#_Protein translocase subunit SecY	16009.8	0.212354	0.385316	0.551117	0.581553	0.999238
CAETHG_1928_#_ribosomal protein L15	9769.71	0.272848	0.51744	0.527303	0.597983	0.999238
CAETHG_1929_#_ribosomal protein L30	7798.55	0.339283	0.558982	0.606967	0.543873	0.999238
CAETHG_1930_#_ribosomal protein S5	9140.69	0.343581	0.512952	0.669811	0.502978	0.999238
CAETHG_1931_#_ribosomal protein L18	9426.33	0.320163	0.518555	0.617414	0.536962	0.999238
CAETHG_1932_#_Ribosomal protein L6, subgroup	10680.8	0.375949	0.483889	0.776932	0.437199	0.999238
CAETHG_1933_#_ribosomal protein S8	9178.14	0.344122	0.514266	0.669153	0.503398	0.999238
CAETHG_1934_#_Ribosomal protein S14, type Z	8317.53	0.273285	0.537581	0.508361	0.611201	0.999238
CAETHG_1935_#_Ribosomal protein L5	10596.7	0.342545	0.491625	0.696761	0.485952	0.999238
CAETHG_1936_#_ribosomal protein L24	9455.39	0.283012	0.521451	0.542739	0.587309	0.999238
CAETHG_1937_#_ribosomal protein L14	8999.12	0.425478	0.532827	0.79853	0.424563	0.999238
CAETHG_1938_#_Ribosomal protein S17	8520.94	0.428786	0.547215	0.783577	0.433288	0.999238
CAETHG_1939_#_50S ribosomal protein L29	8361.72	0.462192	0.54985	0.840577	0.400585	0.999238
CAETHG_1940_#_50S ribosomal protein L16	9538.6	0.442137	0.514481	0.859384	0.390128	0.999238
CAETHG_1941_#_ribosomal protein S3	10146.5	0.287015	0.493819	0.581215	0.561096	0.999238
CAETHG_1942_#_ribosomal protein L22	7945.65	0.318175	0.563821	0.564319	0.572537	0.999238
CAETHG_1943_#_ribosomal protein S19	8123.49	0.426668	0.55663	0.76652	0.443367	0.999238
CAETHG_1944_#_ribosomal protein L2	13009.1	0.24955	0.443989	0.562063	0.574073	0.999238
CAETHG_1945_#_Ribosomal protein L25/L23	8977.38	0.388541	0.521874	0.744511	0.456567	0.999238
CAETHG_1946_#_ribosomal protein L4/L1e	12244.4	0.334791	0.461939	0.724751	0.468605	0.999238
CAETHG_1947_#_Ribosomal protein L3	13000.1	0.26697	0.450025	0.593233	0.553025	0.999238
CAETHG_1948_#_30S ribosomal protein S10	9432.1	0.273948	0.515745	0.53117	0.595301	0.999238
CAETHG_1949_#_hypothetical protein	80806.1	0.00237817	0.310909	0.00764908	0.993897	0.999238
CAETHG_1950_#_translation elongation factor G	42700.2	0.207376	0.30039	0.690358	0.489969	0.999238
CAETHG_1951_#_ribosomal protein S7	19582.1	0.149308	0.412062	0.362343	0.717096	0.999238
CAETHG_1952_#_ribosomal protein S12	19300.4	0.143188	0.419368	0.341437	0.732775	0.999238
CAETHG_1953_#_ribosomal protein L7Ae/L30e/S12e/Gadd45	9983.12	0.355682	0.52496	0.67754	0.498063	0.999238
CAETHG_1954_#_DNA-directed RNA polymerase subunit beta	25742.7	0.350016	0.355271	0.985209	0.324521	0.999238
CAETHG_1955_#_DNA-directed RNA polymerase subunit beta	23981.6	0.281769	0.361003	0.780518	0.435086	0.999238
CAETHG_1956_#_50S ribosomal protein L7/L12	14652.1	0.1385	0.455802	0.303859	0.761235	0.999238
CAETHG_1957_#_50S ribosomal protein L10	17502.9	0.0525966	0.403297	0.130417	0.896237	0.999238
CAETHG_1958_#_ribosomal protein L1	20290	0.107767	0.373111	0.288833	0.772709	0.999238
CAETHG_1959_#_ribosomal protein L11	17421.4	0.229044	0.401423	0.57058	0.568285	0.999238
CAETHG_1960_#_NusG antitermination factor	16437.3	0.272997	0.422429	0.646255	0.518114	0.999238
CAETHG_1961_#_preprotein translocase, SecE subunit	12458.1	0.21592	0.482746	0.447275	0.654676	0.999238
CAETHG_1962_#_50S ribosomal protein L33	11753.1	0.158237	0.487519	0.324576	0.745502	0.999238
CAETHG_1963_#_hypothetical protein	87420.8	0.0264694	0.316582	0.0836099	0.933367	0.999238
CAETHG_1964_#_RNA polymerase, sigma-24 subunit, SigH, ECF subfamily	10826.4	-0.110395	0.455823	-0.242188	0.808635	0.999238
CAETHG_1965_#_protein of unknown function DUF901	5478.83	-0.0806189	0.646075	-0.124783	0.900696	0.999238
CAETHG_1966_#_RNA methyltransferase, TrmH family, group 3	5811.2	-0.0422123	0.630597	-0.0669402	0.946629	0.999238
CAETHG_1967_#_putative protein UCP005520	5553.88	0.0332098	0.636196	0.0522006	0.958369	0.999238
CAETHG_1968_#_Cysteinyl-tRNA synthetase	6881.9	-0.0232237	0.582091	-0.039897	0.968175	0.999238
CAETHG_1969_#_2-C-methyl-D-erythritol 4-phosphate cytidylyltransferase	6613.22	-0.091718	0.62061	-0.147787	0.882511	0.999238
CAETHG_1970_#_PilT protein domain protein	8167.27	-0.175707	0.585782	-0.299952	0.764213	0.999238
CAETHG_1971_#_hypothetical protein	6394.82	-0.0734388	0.580249	-0.126564	0.899285	0.999238
CAETHG_1972_#_DNA integrity scanning protein disA	6487.02	-0.0686663	0.589746	-0.116434	0.907309	0.999238
CAETHG_1973_#_DNA repair protein RadA	7200.24	0.0422299	0.567978	0.0743513	0.940731	0.999238
CAETHG_1974_#_ATPase AAA-2 domain protein	67288.1	0.162443	0.227827	0.713011	0.475839	0.999238
CAETHG_1975_#_protein arginine kinase, McsB	26254.9	0.0861024	0.281282	0.306107	0.759523	0.999238
CAETHG_1976_#_UvrB/UvrC protein	13631.6	0.0246144	0.382889	0.0642859	0.948743	0.999238
CAETHG_1977_#_transcriptional repressor, CtsR	7962.83	-0.0533466	0.551361	-0.0967543	0.922922	0.999238
CAETHG_1978_#_hypothetical protein	4656.89	-0.65203	0.779117	-0.836883	0.402659	0.999238
CAETHG_1979_#_translation elongation factor G	10530.1	0.000768987	0.492125	0.00156258	0.998753	0.999864
CAETHG_1980_#_UDP-N-acetylmuramoylalanine--D-glutamate ligase	5582.51	-0.274349	0.648967	-0.422747	0.67248	0.999238
CAETHG_1981_#_Glycine-tRNA ligase, bacterial	5534.69	-0.250324	0.667919	-0.374781	0.707823	0.999238
CAETHG_1982_#_Lysyl-tRNA synthetase	11953.2	-0.0146992	0.464071	-0.0316744	0.974732	0.999238
CAETHG_1983_#_transcription elongation factor GreA	6751.34	-0.0782906	0.614507	-0.127404	0.898621	0.999238
CAETHG_1984_#_hypothetical protein	4963.55	-0.195123	0.71591	-0.272553	0.785197	0.999238
CAETHG_1985_#_TIM-barrel protein, nifR3 family	5252.53	-0.119108	0.681799	-0.174697	0.861318	0.999238
CAETHG_1986_#_putative transcriptional acitvator, Baf family	5184.03	-0.0405345	0.695465	-0.0582841	0.953522	0.999238
CAETHG_1987_#_peptidase M41 FtsH domain protein	13289.8	-0.0481058	0.460216	-0.104529	0.91675	0.999238
CAETHG_1988_#_hypoxanthine phosphoribosyltransferase	5641.58	-0.265386	0.670023	-0.396084	0.692043	0.999238
CAETHG_1989_#_tRNA(Ile)-lysidine synthase	6607.76	-0.277053	0.638578	-0.433858	0.664391	0.999238
CAETHG_1990_#_stage II sporulation protein E, protein serine/threonine phosphatase	4647.78	-0.899616	0.76608	-1.17431	0.240271	0.999238
CAETHG_1991_#_RNA binding S1 domain protein	8160.76	-0.103188	0.561042	-0.183922	0.854075	0.999238
CAETHG_1992_#_Septum formation initiator	5789.29	-0.217452	0.674896	-0.322201	0.7473	0.999238
CAETHG_1993_#_spore cortex biosynthesis protein YabQ	4502.89	-0.20706	0.843822	-0.245383	0.80616	0.999238
CAETHG_1994_#_sporulation protein YabP	4583.95	-0.119951	0.821497	-0.146016	0.883909	0.999238
CAETHG_1995_#_RNA-binding S4 domain protein	4535.18	-0.150037	0.821402	-0.182659	0.855065	0.999238
CAETHG_1996_#_histone family protein DNA-binding protein	26054.4	-0.0426658	0.33021	-0.129208	0.897193	0.999238
CAETHG_1997_#_MazG family protein	8232.85	-0.221601	0.606343	-0.365471	0.71476	0.999238
CAETHG_1998_#_polysaccharide biosynthesis protein	4351.54	-0.496694	0.838312	-0.592493	0.55352	0.999238
CAETHG_1999_#_transcriptional regulator, AbrB family	4176.95	-0.998119	0.98647	-1.01181	0.311629	0.999238
CAETHG_2000_#_Foldase protein prsA	11224.1	-0.118214	0.534413	-0.221204	0.824934	0.999238
CAETHG_2001_#_transcription-repair coupling factor	5659.71	-0.221587	0.683662	-0.324118	0.745848	0.999238
CAETHG_2002_#_Peptidyl-tRNA hydrolase	4501.42	-0.508602	0.80046	-0.635387	0.525176	0.999238
CAETHG_2003_#_HtrA2 peptidase	11537.3	-0.272273	0.555187	-0.490417	0.623839	0.999238
CAETHG_2004_#_integral membrane sensor signal transduction histidine kinase	6047.53	-0.134726	0.658862	-0.204483	0.837976	0.999238
CAETHG_2005_#_two component transcriptional regulator, winged helix family	4872.91	-0.377727	0.753224	-0.50148	0.616033	0.999238
CAETHG_2006_#_Ribose-phosphate pyrophosphokinase	13468.3	-0.0999321	0.446832	-0.223646	0.823033	0.999238
CAETHG_2007_#_Bifunctional protein glmU	9079.51	-0.0619441	0.520735	-0.118955	0.905311	0.999238
[truncated: 6,127 more rows]
